# Supplementary material for: Modeling human embryo adhesion using a microfluidic platform
Source: Sci Adv. 2026 Jul 10;12(28):eadz2249. doi: 10.1126/sciadv.adz2249 (PMC13353414; doi:10.1126/sciadv.adz2249)
Supplement: Supplementary file 2 — Movies S1 to S5 [file sciadv.adz2249_movies_s1_to_s5.zip]

Archive with 5 entries (5 files):
- adz2249_movie_s1.mp4
- adz2249_movie_s2.mp4
- adz2249_movie_s3.mp4
- adz2249_movie_s4.mp4
- adz2249_movie_s5.mp4
