# Supplementary material for: Modeling human embryo adhesion using a microfluidic platform
Source: Sci Adv. 2026 Jul 10;12(28):eadz2249. doi: 10.1126/sciadv.adz2249 (PMC13353414; doi:10.1126/sciadv.adz2249)
Supplement: Supplementary file 3 — Data S1 [file sciadv.adz2249_data_s1.zip]

Archive with 1 entries (1 files):
- adz2249_data_s1.xlsx
