# Supplementary material for: Modeling human embryo adhesion using a microfluidic platform
Source: Sci Adv. 2026 Jul 10;12(28):eadz2249. doi: 10.1126/sciadv.adz2249 (PMC13353414; doi:10.1126/sciadv.adz2249)
Supplement: Supplementary file 3 — Data S1 [file sciadv.adz2249_data_s1.zip › adz2249_data_s1.xlsx]

## Sheet: DEGs_per cluster
p_val	avg_log2FC	pct.1	pct.2	p_val_adj	cluster	gene
0	4.57569	0.862	0.114	0	Cycling epithelium	MKI67
0	4.24176	0.864	0.163	0	Cycling epithelium	CENPF
0	3.43956	0.956	0.256	0	Cycling epithelium	PCLAF
0	4.2252	0.773	0.076	0	Cycling epithelium	PBK
0	4.88896	0.832	0.135	0	Cycling epithelium	UBE2C
0	3.9942	0.808	0.116	0	Cycling epithelium	ANLN
0	4.23082	0.766	0.082	0	Cycling epithelium	RRM2
0	4.02657	0.778	0.095	0	Cycling epithelium	CEP55
0	3.84743	0.765	0.091	0	Cycling epithelium	BIRC5
0	4.40541	0.877	0.205	0	Cycling epithelium	TOP2A
0	3.98281	0.79	0.119	0	Cycling epithelium	CDC20
0	3.91491	0.835	0.165	0	Cycling epithelium	TPX2
0	4.51629	0.78	0.117	0	Cycling epithelium	CDK1
0	3.17384	0.888	0.237	0	Cycling epithelium	MAD2L1
0	4.67127	0.704	0.054	0	Cycling epithelium	CCNA2
0	3.68251	0.794	0.146	0	Cycling epithelium	CCNB2
0	4.56464	0.713	0.065	0	Cycling epithelium	AURKB
0	3.66401	0.779	0.136	0	Cycling epithelium	CDKN3
0	3.04027	0.851	0.21	0	Cycling epithelium	TK1
0	4.57529	0.705	0.065	0	Cycling epithelium	DLGAP5
0	3.28143	0.836	0.197	0	Cycling epithelium	ZWINT
0	3.19093	0.879	0.247	0	Cycling epithelium	TYMS
0	3.35327	0.779	0.16	0	Cycling epithelium	TACC3
0	4.30755	0.682	0.067	0	Cycling epithelium	ASPM
0	3.80295	0.924	0.31	0	Cycling epithelium	HMGB2
0	3.76901	0.692	0.083	0	Cycling epithelium	LMNB1
0	4.2396	0.681	0.075	0	Cycling epithelium	HMMR
0	4.16059	0.677	0.073	0	Cycling epithelium	DEPDC1
0	3.63415	0.724	0.12	0	Cycling epithelium	KIF23
0	4.24051	0.66	0.058	0	Cycling epithelium	ESCO2
0	3.06726	0.823	0.226	0	Cycling epithelium	KIF20B
0	3.09676	0.898	0.302	0	Cycling epithelium	UBE2T
0	4.60736	0.628	0.044	0	Cycling epithelium	NCAPG
0	2.68004	0.857	0.279	0	Cycling epithelium	DIAPH3
0	3.33125	0.688	0.114	0	Cycling epithelium	CENPU
0	4.55009	0.622	0.05	0	Cycling epithelium	CDCA3
0	3.2803	0.68	0.109	0	Cycling epithelium	CENPK
0	3.51107	0.845	0.274	0	Cycling epithelium	CCNB1
0	3.84718	0.645	0.076	0	Cycling epithelium	CLSPN
0	4.37	0.617	0.05	0	Cycling epithelium	SPC25
0	3.55788	0.686	0.122	0	Cycling epithelium	CENPE
0	4.04894	0.612	0.055	0	Cycling epithelium	MYBL2
0	4.01521	0.624	0.068	0	Cycling epithelium	KIF11
0	3.43697	0.679	0.123	0	Cycling epithelium	PRR11
0	3.21457	0.678	0.124	0	Cycling epithelium	MELK
0	2.44423	0.84	0.292	0	Cycling epithelium	CENPW
0	3.90624	0.602	0.059	0	Cycling epithelium	RAD51AP1
0	2.75816	0.768	0.227	0	Cycling epithelium	FEN1
0	2.86066	0.691	0.151	0	Cycling epithelium	CENPM
0	4.33544	0.593	0.057	0	Cycling epithelium	PLK1
0	2.65559	0.698	0.163	0	Cycling epithelium	ORC6
0	2.80454	0.726	0.195	0	Cycling epithelium	MCM7
0	3.5363	0.601	0.072	0	Cycling epithelium	SGO1
0	3.55293	0.604	0.076	0	Cycling epithelium	BUB1
0	4.03747	0.58	0.053	0	Cycling epithelium	KIFC1
0	2.39459	0.815	0.288	0	Cycling epithelium	SMC2
0	4.48942	0.565	0.038	0	Cycling epithelium	NDC80
0	4.59314	0.56	0.035	0	Cycling epithelium	KIF4A
0	2.84472	0.675	0.152	0	Cycling epithelium	FANCI
0	3.16408	0.686	0.164	0	Cycling epithelium	CENPA
0	3.35564	0.677	0.157	0	Cycling epithelium	AURKA
0	3.77498	0.573	0.059	0	Cycling epithelium	NUF2
0	3.48126	0.598	0.087	0	Cycling epithelium	MIR924HG
0	3.63344	0.564	0.064	0	Cycling epithelium	KNL1
0	4.07628	0.543	0.049	0	Cycling epithelium	GTSE1
0	2.53597	0.886	0.394	0	Cycling epithelium	SMC4
0	3.84926	0.549	0.059	0	Cycling epithelium	PRC1
0	2.54943	0.869	0.38	0	Cycling epithelium	PTTG1
0	2.72138	0.632	0.146	0	Cycling epithelium	BARD1
0	3.76774	0.536	0.051	0	Cycling epithelium	SHCBP1
0	2.63629	0.701	0.223	0	Cycling epithelium	ATAD2
0	3.9982	0.527	0.05	0	Cycling epithelium	CDCA8
0	4.18729	0.517	0.04	0	Cycling epithelium	BUB1B
0	2.2059	0.754	0.277	0	Cycling epithelium	RRM1
0	2.42512	0.646	0.169	0	Cycling epithelium	RFC3
0	3.83407	0.529	0.054	0	Cycling epithelium	TTK
0	3.3993	0.553	0.079	0	Cycling epithelium	GINS2
0	1.9505	0.753	0.279	0	Cycling epithelium	DEPDC1B
0	2.29359	0.717	0.245	0	Cycling epithelium	DHFR
0	3.75659	0.528	0.057	0	Cycling epithelium	KIF14
0	2.54435	0.611	0.144	0	Cycling epithelium	CENPH
0	2.86845	0.573	0.106	0	Cycling epithelium	BRCA2
0	2.84402	0.601	0.135	0	Cycling epithelium	HELLS
0	2.13898	0.702	0.238	0	Cycling epithelium	VRK1
0	5.17697	0.514	0.051	0	Cycling epithelium	H1-5
0	2.26003	0.661	0.198	0	Cycling epithelium	CHEK1
0	3.24086	0.558	0.096	0	Cycling epithelium	SGO2
0	3.22824	0.549	0.088	0	Cycling epithelium	RACGAP1
0	2.08684	0.722	0.263	0	Cycling epithelium	GMNN
0	4.61046	0.488	0.032	0	Cycling epithelium	CKAP2L
0	4.37503	0.485	0.032	0	Cycling epithelium	NCAPH
0	4.54002	0.477	0.029	0	Cycling epithelium	KIF2C
0	2.70893	0.57	0.122	0	Cycling epithelium	BRCA1
0	2.30802	0.675	0.229	0	Cycling epithelium	MCM4
0	2.47811	0.592	0.147	0	Cycling epithelium	CENPN
0	3.73976	0.493	0.052	0	Cycling epithelium	CDCA2
0	2.33218	0.568	0.132	0	Cycling epithelium	NCAPG2
0	2.93855	0.525	0.091	0	Cycling epithelium	CDC6
0	3.2975	0.514	0.082	0	Cycling epithelium	FAM83D
0	2.4239	0.659	0.228	0	Cycling epithelium	KNSTRN
0	2.11025	0.873	0.443	0	Cycling epithelium	TMPO
0	3.74328	0.482	0.052	0	Cycling epithelium	CDC45
0	2.19854	0.698	0.271	0	Cycling epithelium	MCM3
0	2.14635	0.857	0.432	0	Cycling epithelium	H2AX
0	3.85662	0.466	0.042	0	Cycling epithelium	ASF1B
0	4.4522	0.455	0.032	0	Cycling epithelium	NEK2
0	2.21705	0.613	0.192	0	Cycling epithelium	MASTL
0	2.08974	0.883	0.463	0	Cycling epithelium	ECT2
0	2.51397	0.539	0.121	0	Cycling epithelium	PHF19
0	4.63209	0.444	0.026	0	Cycling epithelium	HJURP
0	2.83882	0.507	0.09	0	Cycling epithelium	CIP2A
0	3.08606	0.486	0.072	0	Cycling epithelium	TRIP13
0	1.96003	0.77	0.358	0	Cycling epithelium	USP1
0	1.81231	0.777	0.367	0	Cycling epithelium	DNAJC9
0	2.94084	0.505	0.097	0	Cycling epithelium	BRIP1
0	3.17781	0.476	0.068	0	Cycling epithelium	CIT
0	1.76122	0.704	0.298	0	Cycling epithelium	MIS18A
0	2.35536	0.957	0.551	0	Cycling epithelium	CKS1B
0	2.22006	0.617	0.214	0	Cycling epithelium	CKAP2
0	2.15368	0.591	0.194	0	Cycling epithelium	NCAPD2
0	2.75488	0.495	0.099	0	Cycling epithelium	KIF18A
0	3.2259	0.453	0.058	0	Cycling epithelium	FOXM1
0	2.30604	0.543	0.15	0	Cycling epithelium	RFC4
0	3.83085	0.43	0.038	0	Cycling epithelium	PKMYT1
0	1.77635	0.628	0.24	0	Cycling epithelium	RPL39L
0	1.75528	0.708	0.32	0	Cycling epithelium	MIS18BP1
0	1.62166	0.681	0.294	0	Cycling epithelium	SPDL1
0	4.56362	0.411	0.024	0	Cycling epithelium	E2F8
0	1.68505	0.772	0.386	0	Cycling epithelium	ANP32E
0	2.65853	0.504	0.119	0	Cycling epithelium	MCM6
0	1.74783	0.6	0.216	0	Cycling epithelium	TMEM97
0	1.56601	0.702	0.318	0	Cycling epithelium	BRI3BP
0	2.39983	0.499	0.116	0	Cycling epithelium	PARPBP
0	1.89868	0.585	0.204	0	Cycling epithelium	ENSG00000305512
0	3.25967	0.431	0.055	0	Cycling epithelium	DSCC1
0	1.90353	0.59	0.215	0	Cycling epithelium	RFC2
0	3.63078	0.416	0.043	0	Cycling epithelium	POLQ
0	1.59245	0.752	0.379	0	Cycling epithelium	DDX39A
0	2.71408	0.457	0.085	0	Cycling epithelium	FANCA
0	2.31041	0.513	0.141	0	Cycling epithelium	CHAF1A
0	3.52421	0.419	0.048	0	Cycling epithelium	MCM10
0	2.65691	0.456	0.086	0	Cycling epithelium	POC1A
0	1.36744	0.758	0.388	0	Cycling epithelium	EMP2
0	1.80884	0.602	0.234	0	Cycling epithelium	TTF2
0	1.90185	0.911	0.543	0	Cycling epithelium	DTYMK
0	3.83735	0.407	0.039	0	Cycling epithelium	ARHGAP11A
0	4.01762	0.396	0.03	0	Cycling epithelium	KIF15
0	3.20182	0.414	0.049	0	Cycling epithelium	CENPI
0	1.88101	0.563	0.199	0	Cycling epithelium	EZH2
0	1.54483	0.593	0.231	0	Cycling epithelium	SHMT1
0	2.4274	0.463	0.101	0	Cycling epithelium	ATAD5
0	2.49418	0.479	0.119	0	Cycling epithelium	INCENP
0	3.11382	0.424	0.065	0	Cycling epithelium	E2F1
0	3.73057	0.391	0.034	0	Cycling epithelium	CDCA5
0	1.56864	0.675	0.319	0	Cycling epithelium	NSD2
0	1.46671	0.814	0.458	0	Cycling epithelium	PAICS
0	2.81481	0.427	0.073	0	Cycling epithelium	GINS1
0	1.41744	0.815	0.461	0	Cycling epithelium	NUDT15
0	1.69456	0.558	0.205	0	Cycling epithelium	FABP5
0	3.5957	0.459	0.108	0	Cycling epithelium	H1-3
0	1.36919	0.708	0.357	0	Cycling epithelium	BCL2L12
0	1.60322	0.62	0.27	0	Cycling epithelium	YEATS4
0	1.99121	0.864	0.514	0	Cycling epithelium	PCNA
0	1.49896	0.75	0.401	0	Cycling epithelium	LBR
0	1.71506	0.578	0.229	0	Cycling epithelium	DBF4
0	3.74882	0.382	0.033	0	Cycling epithelium	SKA3
0	3.32978	0.393	0.046	0	Cycling epithelium	CDT1
0	1.41395	0.765	0.42	0	Cycling epithelium	CSE1L
0	1.35162	0.854	0.509	0	Cycling epithelium	SKA2
0	1.29918	0.721	0.378	0	Cycling epithelium	EXOSC8
0	3.91726	0.374	0.031	0	Cycling epithelium	SPAG5
0	2.91459	0.412	0.069	0	Cycling epithelium	UHRF1
0	3.22082	0.39	0.048	0	Cycling epithelium	TROAP
0	2.17958	0.467	0.126	0	Cycling epithelium	LIG1
0	1.79365	0.514	0.175	0	Cycling epithelium	STIL
0	3.03664	0.407	0.068	0	Cycling epithelium	FBXO5
0	1.37749	0.82	0.481	0	Cycling epithelium	RPA3
0	1.8646	0.562	0.224	0	Cycling epithelium	FAM111A
0	2.31195	0.446	0.108	0	Cycling epithelium	CEP128
0	2.08505	0.465	0.129	0	Cycling epithelium	RFC5
0	3.28864	0.379	0.043	0	Cycling epithelium	SPC24
0	1.5258	0.61	0.275	0	Cycling epithelium	LMNB2
0	1.37251	0.618	0.284	0	Cycling epithelium	NUDT1
0	1.29404	0.813	0.479	0	Cycling epithelium	GCHFR
0	1.71267	0.541	0.208	0	Cycling epithelium	CEP78
0	1.51489	0.851	0.518	0	Cycling epithelium	DNMT1
0	1.68211	0.546	0.214	0	Cycling epithelium	NCAPD3
0	2.24924	0.456	0.126	0	Cycling epithelium	CENPP
0	1.51964	0.826	0.496	0	Cycling epithelium	SMC1A
0	1.47461	0.559	0.23	0	Cycling epithelium	LRR1
0	1.36551	0.526	0.198	0	Cycling epithelium	RTKN2
0	1.48894	0.565	0.237	0	Cycling epithelium	GGH
0	1.41557	0.822	0.494	0	Cycling epithelium	CBX5
0	4.5222	0.349	0.021	0	Cycling epithelium	NUSAP1
0	1.86701	0.489	0.162	0	Cycling epithelium	CCDC34
0	3.20555	0.371	0.047	0	Cycling epithelium	RAD51
0	2.52216	0.404	0.08	0	Cycling epithelium	RBL1
0	1.25431	0.735	0.412	0	Cycling epithelium	TFDP1
0	3.21926	0.367	0.045	0	Cycling epithelium	PLK4
0	0.941882	0.76	0.438	0	Cycling epithelium	FGF18
0	2.58739	0.409	0.087	0	Cycling epithelium	LINC01572
0	1.24503	0.559	0.239	0	Cycling epithelium	KIF22
0	2.09634	0.444	0.124	0	Cycling epithelium	APOBEC3B
0	1.10494	0.731	0.412	0	Cycling epithelium	PSIP1
0	1.31487	0.772	0.454	0	Cycling epithelium	MZT1
0	1.22058	0.613	0.295	0	Cycling epithelium	MOCOS
0	3.9734	0.345	0.027	0	Cycling epithelium	IQGAP3
0	1.5788	0.512	0.198	0	Cycling epithelium	CENPS
0	1.78317	0.469	0.155	0	Cycling epithelium	SASS6
0	1.39265	0.579	0.266	0	Cycling epithelium	PXMP2
0	4.09753	0.338	0.026	0	Cycling epithelium	FAM111B
0	4.19336	0.336	0.024	0	Cycling epithelium	PIMREG
0	1.71364	0.504	0.193	0	Cycling epithelium	CDCA4
0	2.0615	0.431	0.12	0	Cycling epithelium	HAUS8
0	2.97642	0.362	0.052	0	Cycling epithelium	CDCA7
0	2.10514	0.526	0.217	0	Cycling epithelium	H1-4
0	1.65608	0.518	0.209	0	Cycling epithelium	NETO2
0	2.52837	0.39	0.081	0	Cycling epithelium	FANCD2
0	0.832781	0.858	0.549	0	Cycling epithelium	ENSG00000289850
0	1.32159	0.825	0.516	0	Cycling epithelium	TMEM106C
0	1.30635	0.68	0.372	0	Cycling epithelium	EIF4EBP1
0	1.31459	0.607	0.302	0	Cycling epithelium	RNASEH2B
0	1.81659	0.462	0.158	0	Cycling epithelium	MYO19
0	1.34787	0.61	0.306	0	Cycling epithelium	TOPBP1
0	1.1869	0.588	0.284	0	Cycling epithelium	LINC02672
0	1.24933	0.729	0.426	0	Cycling epithelium	SNRNP25
0	1.28901	0.65	0.348	0	Cycling epithelium	SCLT1
0	1.58539	0.524	0.223	0	Cycling epithelium	POLD3
0	2.59958	0.374	0.073	0	Cycling epithelium	DNA2
0	2.40089	0.4	0.1	0	Cycling epithelium	MCM5
0	1.85848	0.437	0.137	0	Cycling epithelium	ENSG00000303230
0	1.16098	0.705	0.405	0	Cycling epithelium	SNRPA
0	4.4945	0.316	0.017	0	Cycling epithelium	SKA1
0	1.2039	0.791	0.493	0	Cycling epithelium	FBL
0	2.21837	0.4	0.103	0	Cycling epithelium	TEDC1
0	1.23121	0.59	0.293	0	Cycling epithelium	PRIM2
0	1.2355	0.807	0.511	0	Cycling epithelium	PARP1
0	1.18598	0.765	0.469	0	Cycling epithelium	SSRP1
0	4.3284	0.347	0.051	0	Cycling epithelium	H1-1
0	1.11715	0.777	0.482	0	Cycling epithelium	MTHFD2
0	1.22822	0.655	0.361	0	Cycling epithelium	NUP37
0	1.1116	0.696	0.404	0	Cycling epithelium	SLC2A4RG
0	3.99011	0.33	0.039	0	Cycling epithelium	H2AC14
0	3.97191	0.315	0.024	0	Cycling epithelium	KIF20A
0	0.969951	0.852	0.561	0	Cycling epithelium	SORBS2
0	-5.54829	0.106	0.396	0	Cycling epithelium	SELENOM
0	2.98656	0.334	0.045	0	Cycling epithelium	MNS1
0	3.33554	0.327	0.038	0	Cycling epithelium	BLM
0	1.2904	0.524	0.236	0	Cycling epithelium	TEX30
0	1.27188	0.598	0.31	0	Cycling epithelium	C19orf48P
0	1.07957	0.826	0.538	0	Cycling epithelium	HMGB3
0	-5.94295	0.268	0.554	0	Cycling epithelium	STC1
0	1.06772	0.775	0.49	0	Cycling epithelium	FADS1
0	0.794439	0.833	0.548	0	Cycling epithelium	PYGL
0	2.19974	0.39	0.106	0	Cycling epithelium	MCM2
0	1.35438	0.502	0.218	0	Cycling epithelium	MCUB
0	1.19363	0.882	0.598	0	Cycling epithelium	GGCT
0	1.32056	0.831	0.548	0	Cycling epithelium	BUB3
0	2.00441	0.396	0.114	0	Cycling epithelium	MMS22L
0	1.24717	0.585	0.303	0	Cycling epithelium	ARL6IP6
0	1.10615	0.709	0.427	0	Cycling epithelium	DKC1
0	1.67368	0.423	0.142	0	Cycling epithelium	NDC1
0	1.60327	0.456	0.175	0	Cycling epithelium	GAS2L3
0	1.09007	0.734	0.453	0	Cycling epithelium	HAT1
0	1.75214	0.942	0.661	0	Cycling epithelium	NASP
0	1.40085	0.525	0.245	0	Cycling epithelium	MSH2
0	0.994374	0.827	0.548	0	Cycling epithelium	ENSG00000309796
0	0.885837	0.908	0.631	0	Cycling epithelium	IDH2
0	2.32177	0.483	0.207	0	Cycling epithelium	H2AC20
0	2.17268	0.369	0.094	0	Cycling epithelium	SLFN13
0	1.83112	0.439	0.165	0	Cycling epithelium	POLA1
0	3.03741	0.312	0.039	0	Cycling epithelium	DTL
0	2.144	0.366	0.093	0	Cycling epithelium	TIMELESS
0	1.0331	0.798	0.526	0	Cycling epithelium	ARL4C
0	1.54095	0.436	0.164	0	Cycling epithelium	CENPQ
0	1.26579	0.926	0.655	0	Cycling epithelium	ACAT2
0	1.4229	0.472	0.201	0	Cycling epithelium	PCNT
0	1.87865	0.387	0.117	0	Cycling epithelium	DSN1
0	2.4721	0.333	0.064	0	Cycling epithelium	MTFR2
0	2.27187	0.344	0.075	0	Cycling epithelium	WDHD1
0	2.82456	0.317	0.05	0	Cycling epithelium	WDR76
0	1.83961	0.948	0.681	0	Cycling epithelium	CKS2
0	1.10715	0.834	0.57	0	Cycling epithelium	SNX5
0	1.01715	0.849	0.586	0	Cycling epithelium	ENSG00000291113
0	0.984233	0.763	0.5	0	Cycling epithelium	ZDHHC12
0	0.892172	0.898	0.635	0	Cycling epithelium	LAMA3
0	2.14445	0.348	0.086	0	Cycling epithelium	LRRCC1
0	2.23047	0.338	0.076	0	Cycling epithelium	RMI2
0	0.995862	0.86	0.598	0	Cycling epithelium	PLP2
0	1.00261	0.899	0.638	0	Cycling epithelium	EBP
0	1.53405	0.434	0.174	0	Cycling epithelium	GPSM2
0	1.80436	0.368	0.11	0	Cycling epithelium	ZWILCH
0	3.19945	0.3	0.044	0	Cycling epithelium	MXD3
0	0.862254	0.896	0.642	0	Cycling epithelium	DHCR24
0	1.82696	0.36	0.107	0	Cycling epithelium	HIRIP3
0	2.08597	0.343	0.091	0	Cycling epithelium	POLE
0	2.23978	0.322	0.073	0	Cycling epithelium	KNTC1
0	0.992137	0.803	0.554	0	Cycling epithelium	CKLF
0	0.84603	0.953	0.706	0	Cycling epithelium	ANXA3
0	2.23679	0.891	0.645	0	Cycling epithelium	H4C3
0	1.93831	0.932	0.686	0	Cycling epithelium	KPNA2
0	0.960576	0.832	0.586	0	Cycling epithelium	ALYREF
0	1.97455	0.341	0.096	0	Cycling epithelium	CENPJ
0	2.24835	0.324	0.08	0	Cycling epithelium	CHAF1B
0	1.09695	0.881	0.64	0	Cycling epithelium	PGP
0	1.89635	0.962	0.722	0	Cycling epithelium	HMGN2
0	2.35978	0.301	0.062	0	Cycling epithelium	ZGRF1
0	2.25725	0.301	0.064	0	Cycling epithelium	FANCG
0	0.619886	0.968	0.732	0	Cycling epithelium	MAL2
0	1.93083	0.332	0.097	0	Cycling epithelium	LINC01515
0	0.94742	0.854	0.627	0	Cycling epithelium	LSM2
0	0.982997	0.825	0.598	0	Cycling epithelium	SMC3
0	2.06519	0.964	0.742	0	Cycling epithelium	UBE2S
0	1.8886	0.316	0.095	0	Cycling epithelium	RMI1
0	0.97943	0.86	0.641	0	Cycling epithelium	MRPL11
0	0.844473	0.956	0.738	0	Cycling epithelium	MACC1
0	1.13731	0.892	0.675	0	Cycling epithelium	RAD21
0	1.80532	0.312	0.096	0	Cycling epithelium	CEP152
0	0.818423	0.959	0.744	0	Cycling epithelium	RXFP1
0	0.840573	0.86	0.647	0	Cycling epithelium	CENPX
0	0.795315	0.927	0.718	0	Cycling epithelium	FGFBP1
0	0.895363	0.916	0.716	0	Cycling epithelium	CTNNAL1
0	0.981057	0.896	0.707	0	Cycling epithelium	RPL22L1
0	1.09027	0.94	0.755	0	Cycling epithelium	SRSF2
0	1.39561	0.98	0.798	0	Cycling epithelium	STMN1
0	0.782639	0.888	0.708	0	Cycling epithelium	RBMX
0	0.844761	0.912	0.739	0	Cycling epithelium	LSM5
0	0.838329	0.902	0.734	0	Cycling epithelium	PA2G4
0	1.52076	0.959	0.792	0	Cycling epithelium	DUT
0	0.821568	0.908	0.744	0	Cycling epithelium	KPNB1
0	0.804962	0.923	0.759	0	Cycling epithelium	YWHAH
0	0.869311	0.927	0.765	0	Cycling epithelium	SFPQ
0	-3.39241	0.584	0.746	0	Cycling epithelium	GLRX
0	1.13082	0.96	0.803	0	Cycling epithelium	H2AZ2
0	0.927654	0.939	0.783	0	Cycling epithelium	HNRNPAB
0	0.984307	0.934	0.781	0	Cycling epithelium	SIVA1
0	1.41934	0.967	0.817	0	Cycling epithelium	DEK
0	1.20546	0.963	0.814	0	Cycling epithelium	ANP32B
0	0.72744	0.933	0.785	0	Cycling epithelium	CACYBP
0	1.08938	0.964	0.823	0	Cycling epithelium	SRSF7
0	-1.28649	0.697	0.838	0	Cycling epithelium	GRN
0	0.775064	0.921	0.783	0	Cycling epithelium	FUS
0	1.0883	0.902	0.766	0	Cycling epithelium	ARL6IP1
0	0.679114	0.979	0.849	0	Cycling epithelium	NNMT
0	0.751273	0.924	0.796	0	Cycling epithelium	POLR2H
0	0.693995	0.934	0.808	0	Cycling epithelium	PPM1G
0	1.44247	0.976	0.851	0	Cycling epithelium	RANBP1
0	0.909449	0.951	0.827	0	Cycling epithelium	HNRNPD
0	0.785823	0.929	0.807	0	Cycling epithelium	PRKDC
0	0.895296	0.964	0.848	0	Cycling epithelium	FDPS
0	2.13823	0.997	0.884	0	Cycling epithelium	TUBA1B
0	0.890354	0.959	0.848	0	Cycling epithelium	SNRPD1
0	0.710418	0.954	0.844	0	Cycling epithelium	SMS
0	0.626087	0.969	0.86	0	Cycling epithelium	PCBD1
0	0.610953	0.986	0.88	0	Cycling epithelium	EZR
0	0.667564	0.943	0.839	0	Cycling epithelium	HNRNPR
0	1.36748	0.984	0.882	0	Cycling epithelium	TUBA1C
0	1.5387	0.988	0.889	0	Cycling epithelium	TUBB4B
0	0.791046	0.961	0.87	0	Cycling epithelium	LSM4
0	0.934576	0.973	0.882	0	Cycling epithelium	SNRPB
0	0.665041	0.957	0.869	0	Cycling epithelium	VPS29
0	0.88993	0.995	0.91	0	Cycling epithelium	KRT8
0	0.968865	0.98	0.896	0	Cycling epithelium	SRSF3
0	0.624391	0.955	0.873	0	Cycling epithelium	HNRNPF
0	0.678785	0.957	0.876	0	Cycling epithelium	CYCS
0	1.25253	0.981	0.903	0	Cycling epithelium	NUCKS1
0	0.638501	0.972	0.894	0	Cycling epithelium	NAP1L1
0	0.682041	0.967	0.898	0	Cycling epithelium	EIF5A
0	0.929313	0.98	0.913	0	Cycling epithelium	HNRNPA3
0	0.587491	0.967	0.901	0	Cycling epithelium	CBX3
0	0.921644	0.984	0.921	0	Cycling epithelium	HSPD1
0	0.603944	0.979	0.923	0	Cycling epithelium	SERBP1
0	1.00229	0.996	0.941	0	Cycling epithelium	TUBB
0	0.977012	0.995	0.944	0	Cycling epithelium	KRT18
0	0.661766	0.979	0.929	0	Cycling epithelium	HMGN1
0	0.856084	0.987	0.939	0	Cycling epithelium	SLC25A5
0	0.657664	0.985	0.938	0	Cycling epithelium	PTGES3
0	0.623823	0.977	0.931	0	Cycling epithelium	NCL
0	0.531806	0.992	0.948	0	Cycling epithelium	LDHB
0	0.899709	0.993	0.949	0	Cycling epithelium	HNRNPA1
0	-0.976301	0.863	0.905	0	Cycling epithelium	PSAP
0	0.534076	0.988	0.948	0	Cycling epithelium	LDHA
0	0.528968	0.991	0.952	0	Cycling epithelium	TKT
0	0.609566	0.998	0.959	0	Cycling epithelium	C12orf75
0	0.854769	0.993	0.958	0	Cycling epithelium	RAN
0	0.852938	0.991	0.957	0	Cycling epithelium	ENO1
0	0.714565	0.992	0.958	0	Cycling epithelium	EEF1B2
0	1.23963	0.996	0.963	0	Cycling epithelium	HMGB1
0	-1.27801	0.901	0.932	0	Cycling epithelium	CEBPB
0	0.719504	0.991	0.962	0	Cycling epithelium	HNRNPA2B1
0	0.783081	0.996	0.975	0	Cycling epithelium	RPSA
0	1.49484	0.999	0.978	0	Cycling epithelium	H2AZ1
0	-1.39236	0.937	0.958	0	Cycling epithelium	SQSTM1
0	-1.17376	0.892	0.912	0	Cycling epithelium	MAP1LC3B
0	0.522521	0.995	0.977	0	Cycling epithelium	YBX1
0	-1.09228	0.94	0.957	0	Cycling epithelium	TMEM59
0	0.516563	0.997	0.98	0	Cycling epithelium	RPL10A
0	0.506049	0.998	0.986	0	Cycling epithelium	PPIA
0	0.443825	0.998	0.987	0	Cycling epithelium	RPS5
0	0.625413	0.998	0.988	0	Cycling epithelium	NPM1
0	-0.892638	0.972	0.982	0	Cycling epithelium	HLA-C
0	0.468717	0.998	0.989	0	Cycling epithelium	PFN1
0	-0.75348	0.949	0.958	0	Cycling epithelium	CST3
0	-0.85451	0.957	0.965	0	Cycling epithelium	BRI3
0	-0.998757	0.978	0.985	0	Cycling epithelium	ATP6V0E1
0	0.368159	0.998	0.991	0	Cycling epithelium	CHCHD2
0	0.823744	1	0.994	0	Cycling epithelium	PTMA
0	0.373621	0.999	0.993	0	Cycling epithelium	RPL14
0	0.464202	0.998	0.992	0	Cycling epithelium	RPS9
0	0.47919	0.999	0.993	0	Cycling epithelium	RPL3
0	0.347399	0.999	0.994	0	Cycling epithelium	RPS7
0	0.407058	1	0.995	0	Cycling epithelium	RPS3A
0	0.50337	1	0.995	0	Cycling epithelium	ACTG1
0	0.619314	1	0.996	0	Cycling epithelium	RPS3
0	-1.23973	0.964	0.968	0	Cycling epithelium	NPC2
0	-1.01833	0.974	0.978	0	Cycling epithelium	RPS27L
0	0.443944	0.999	0.996	0	Cycling epithelium	RPS6
0	0.483336	0.999	0.996	0	Cycling epithelium	RPLP0
0	-0.759713	0.974	0.976	0	Cycling epithelium	ATP6V1G1
0	-0.64849	0.993	0.991	0	Cycling epithelium	SRP14
0	0.382536	0.999	0.997	0	Cycling epithelium	RPS4X
0	0.678655	1	0.999	0	Cycling epithelium	RPS2
0	-2.3143	0.998	0.999	0	Cycling epithelium	FTL
0	-1.20995	0.998	0.998	0	Cycling epithelium	CD63
0	-0.610153	1	1	0	Cycling epithelium	B2M
2.56738e-305	0.704132	0.867	0.565	2.02115e-300	Cycling epithelium	IL18
2.05428e-304	-1.17477	0.728	0.812	1.61721e-299	Cycling epithelium	DHRS7
5.63178e-304	1.23122	0.562	0.278	4.43356e-299	Cycling epithelium	EXOSC9
2.05845e-303	-2.39866	0.837	0.908	1.62049e-298	Cycling epithelium	GDF15
3.06208e-300	0.519316	0.982	0.924	2.41059e-295	Cycling epithelium	JPT1
5.68163e-299	-1.6027	0.845	0.89	4.47281e-294	Cycling epithelium	BTG1
1.15716e-298	-1.05608	0.848	0.872	9.10959e-294	Cycling epithelium	TIMP2
4.99236e-298	1.20001	0.52	0.242	3.93019e-293	Cycling epithelium	NUP107
6.92783e-298	0.589127	0.949	0.865	5.45386e-293	Cycling epithelium	CCT5
1.21087e-297	1.42625	0.472	0.206	9.53243e-293	Cycling epithelium	SDK1
3.45286e-297	0.393879	0.998	0.99	2.71823e-292	Cycling epithelium	RACK1
1.86667e-296	1.32791	0.461	0.2	1.46952e-291	Cycling epithelium	DCK
4.4589e-295	1.10477	0.696	0.447	3.51023e-290	Cycling epithelium	CKAP5
7.72422e-292	-2.87962	0.854	0.89	6.08082e-287	Cycling epithelium	TIMP1
1.57291e-291	1.20757	0.513	0.241	1.23826e-286	Cycling epithelium	TCOF1
1.59995e-290	1.08608	0.482	0.208	1.25954e-285	Cycling epithelium	STXBP6
7.55955e-290	0.357192	0.999	0.995	5.95118e-285	Cycling epithelium	RPL5
9.59754e-290	1.30357	0.414	0.163	7.55557e-285	Cycling epithelium	CCDC18
1.11125e-289	-0.750669	0.919	0.92	8.74824e-285	Cycling epithelium	TMEM50A
4.66145e-289	0.590784	0.94	0.821	3.66968e-284	Cycling epithelium	RDX
8.2298e-289	1.34306	0.435	0.181	6.47883e-284	Cycling epithelium	RHNO1
2.0622e-288	1.6761	0.305	0.098	1.62345e-283	Cycling epithelium	NCAPH2
1.84969e-285	0.406289	0.992	0.968	1.45615e-280	Cycling epithelium	RPL4
2.27243e-285	0.977823	0.716	0.463	1.78894e-280	Cycling epithelium	CMC2
1.04674e-284	0.513032	0.998	0.946	8.24034e-280	Cycling epithelium	S100A10
4.23098e-284	1.00016	0.687	0.405	3.3308e-279	Cycling epithelium	SYTL3
8.39483e-284	1.44594	0.391	0.154	6.60875e-279	Cycling epithelium	HAUS4
1.30498e-283	0.763436	0.915	0.795	1.02733e-278	Cycling epithelium	CTBP2
1.60341e-283	1.71284	0.304	0.099	1.26227e-278	Cycling epithelium	CDCA7L
1.21575e-282	0.696102	0.892	0.64	9.5709e-278	Cycling epithelium	MBP
3.59636e-282	1.38587	0.358	0.13	2.8312e-277	Cycling epithelium	TLCD4
2.2721e-281	-0.848975	0.807	0.868	1.78869e-276	Cycling epithelium	HLA-E
2.1674e-278	0.350695	0.997	0.989	1.70626e-273	Cycling epithelium	RPL7
7.97029e-278	1.61364	0.308	0.102	6.27453e-273	Cycling epithelium	GEN1
1.00402e-277	0.764561	0.818	0.517	7.90407e-273	Cycling epithelium	GALNT3
8.70188e-277	0.564421	0.952	0.853	6.85047e-272	Cycling epithelium	FDFT1
2.07379e-276	1.57986	0.3	0.098	1.63257e-271	Cycling epithelium	PSMC3IP
3.19143e-276	-0.821505	0.974	0.987	2.51242e-271	Cycling epithelium	HLA-B
1.22093e-275	1.2008	0.515	0.253	9.61165e-271	Cycling epithelium	MTHFD1
2.64826e-275	0.455805	0.979	0.936	2.08482e-270	Cycling epithelium	SET
1.66729e-274	0.753373	0.873	0.702	1.31256e-269	Cycling epithelium	NME1
2.89489e-274	0.686254	0.921	0.768	2.27897e-269	Cycling epithelium	ODC1
4.58578e-274	0.656375	0.944	0.833	3.61011e-269	Cycling epithelium	SNRPF
4.95961e-274	1.28562	0.439	0.191	3.9044e-269	Cycling epithelium	PRPS2
7.68131e-274	1.63221	0.322	0.112	6.04704e-269	Cycling epithelium	POLE2
1.87777e-273	0.98953	0.706	0.445	1.47825e-268	Cycling epithelium	GMPS
3.54383e-273	-0.845694	0.896	0.913	2.78984e-268	Cycling epithelium	CTSB
2.56222e-272	0.812773	0.719	0.426	2.01708e-267	Cycling epithelium	PSAT1
1.68685e-271	0.3537	0.999	0.995	1.32796e-266	Cycling epithelium	RPL8
3.78853e-271	0.727991	0.744	0.445	2.98249e-266	Cycling epithelium	GCNT2
4.48803e-270	0.327153	1	0.998	3.53316e-265	Cycling epithelium	RPL7A
9.95756e-270	0.663807	0.896	0.754	7.83899e-265	Cycling epithelium	VDAC3
2.26407e-269	1.2246	0.467	0.215	1.78237e-264	Cycling epithelium	MGME1
9.83735e-269	-6.12859	0.059	0.32	7.74436e-264	Cycling epithelium	TBX3
1.43851e-267	1.48155	0.394	0.164	1.13245e-262	Cycling epithelium	REEP4
3.82032e-266	0.82225	0.746	0.465	3.00751e-261	Cycling epithelium	TPD52
1.29431e-265	0.78844	0.831	0.632	1.01893e-260	Cycling epithelium	SUPT16H
8.70946e-265	0.760785	0.824	0.631	6.85644e-260	Cycling epithelium	TRIM28
2.58271e-264	0.778262	0.818	0.614	2.03321e-259	Cycling epithelium	RBBP7
7.63427e-259	0.708328	0.876	0.679	6.01e-254	Cycling epithelium	EFHD2
1.35407e-258	-5.47226	0.061	0.316	1.06598e-253	Cycling epithelium	MAGI2
1.67178e-258	1.32951	0.415	0.179	1.31609e-253	Cycling epithelium	CDK2
2.48918e-258	1.01329	0.595	0.331	1.95958e-253	Cycling epithelium	HAUS1
3.97916e-258	-6.33889	0.046	0.3	3.13255e-253	Cycling epithelium	CLEC2B
9.66556e-258	1.14596	0.521	0.263	7.60912e-253	Cycling epithelium	ERI1
2.10633e-257	0.741621	0.793	0.547	1.65819e-252	Cycling epithelium	SLC7A1
3.09869e-257	-7.1083	0.472	0.644	2.43942e-252	Cycling epithelium	MMP3
4.06133e-257	0.852012	0.734	0.495	3.19724e-252	Cycling epithelium	AHCY
1.98699e-255	1.00606	0.588	0.324	1.56423e-250	Cycling epithelium	COQ2
3.17842e-254	0.968639	0.676	0.426	2.50218e-249	Cycling epithelium	POLD2
3.52265e-254	0.904748	0.693	0.44	2.77317e-249	Cycling epithelium	PAXX
4.76241e-254	0.861565	0.798	0.584	3.74916e-249	Cycling epithelium	MALT1
1.12898e-253	0.366782	0.993	0.975	8.88781e-249	Cycling epithelium	CALM1
1.43171e-253	0.890997	0.66	0.372	1.1271e-248	Cycling epithelium	HOOK1
5.3915e-252	0.342864	1	0.997	4.2444e-247	Cycling epithelium	ACTB
5.84707e-252	0.978013	0.59	0.311	4.60304e-247	Cycling epithelium	ATP2C2
1.33095e-251	0.800457	0.836	0.601	1.04778e-246	Cycling epithelium	EFNA5
4.68427e-251	0.937643	0.625	0.344	3.68764e-246	Cycling epithelium	ESRP1
7.35998e-251	0.584372	0.916	0.782	5.79407e-246	Cycling epithelium	LSM3
1.06376e-250	0.772698	0.74	0.461	8.37435e-246	Cycling epithelium	IMPA2
1.5476e-250	0.483911	0.954	0.882	1.21833e-245	Cycling epithelium	MACROH2A1
1.79258e-250	-5.51077	0.095	0.343	1.41119e-245	Cycling epithelium	MMP2
3.57505e-250	0.904492	0.714	0.467	2.81442e-245	Cycling epithelium	PPIH
7.38929e-250	0.510288	0.962	0.886	5.81715e-245	Cycling epithelium	HMGN3
1.20893e-249	0.427197	0.979	0.944	9.51719e-245	Cycling epithelium	EEF1D
6.30972e-249	0.864602	0.766	0.501	4.96726e-244	Cycling epithelium	ENSG00000297188
9.66848e-249	1.05919	0.616	0.355	7.61141e-244	Cycling epithelium	THOC6
5.78857e-248	1.36032	0.479	0.234	4.557e-243	Cycling epithelium	CCNA1
9.21337e-248	0.540951	0.948	0.877	7.25314e-243	Cycling epithelium	PDXK
2.38185e-247	1.01113	0.54	0.271	1.87509e-242	Cycling epithelium	SYK
2.62322e-247	0.74882	0.809	0.591	2.0651e-242	Cycling epithelium	BZW2
2.92784e-247	1.34642	0.37	0.149	2.30492e-242	Cycling epithelium	SLF1
4.88495e-247	1.13915	0.512	0.261	3.84563e-242	Cycling epithelium	ELOVL6
8.04876e-247	-6.29028	0.128	0.374	6.33631e-242	Cycling epithelium	SPON2
9.39172e-247	0.547482	0.924	0.649	7.39354e-242	Cycling epithelium	DCDC2
9.77697e-247	0.66922	0.88	0.718	7.69683e-242	Cycling epithelium	EEF1E1
3.13603e-246	0.525698	0.948	0.862	2.46881e-241	Cycling epithelium	CCT2
3.45876e-246	0.720304	0.802	0.541	2.72288e-241	Cycling epithelium	ESR1
4.75986e-246	0.812099	0.761	0.528	3.74715e-241	Cycling epithelium	NOP58
5.60486e-246	0.474391	0.966	0.904	4.41237e-241	Cycling epithelium	CCT6A
5.76527e-246	0.521089	0.948	0.867	4.53865e-241	Cycling epithelium	SNRPD3
6.07385e-246	0.28603	0.999	0.998	4.78158e-241	Cycling epithelium	RPL13
2.96986e-245	0.788265	0.78	0.561	2.33799e-240	Cycling epithelium	SUZ12
4.42662e-245	0.889489	0.728	0.495	3.48481e-240	Cycling epithelium	TOMM40
1.15857e-243	-1.15424	0.999	0.998	9.12073e-239	Cycling epithelium	MALAT1
2.29438e-243	-6.19613	0.48	0.64	1.80623e-238	Cycling epithelium	VIM
2.37807e-243	0.431605	0.978	0.941	1.87211e-238	Cycling epithelium	HNRNPDL
5.70844e-243	0.888036	0.674	0.412	4.49391e-238	Cycling epithelium	GALE
1.05447e-242	0.873358	0.679	0.432	8.30118e-238	Cycling epithelium	UCHL5
1.29356e-242	0.977995	0.629	0.374	1.01834e-237	Cycling epithelium	NSMCE4A
1.01745e-241	0.977225	0.607	0.344	8.0098e-237	Cycling epithelium	HNRNPA1L3
1.92878e-241	1.22158	0.435	0.199	1.51841e-236	Cycling epithelium	NUDT8
1.82051e-240	-2.04114	0.596	0.725	1.43318e-235	Cycling epithelium	CITED2
3.20679e-240	-1.01491	0.972	0.974	2.52451e-235	Cycling epithelium	NEAT1
1.13481e-239	1.18801	0.395	0.168	8.93371e-235	Cycling epithelium	CTSV
1.30664e-239	0.427078	0.982	0.95	1.02864e-234	Cycling epithelium	SLC25A3
4.24918e-239	0.984257	0.55	0.289	3.34512e-234	Cycling epithelium	FRMD5
1.46789e-238	0.72392	0.823	0.61	1.15558e-233	Cycling epithelium	DANCR
2.5498e-238	1.24265	0.405	0.176	2.0073e-233	Cycling epithelium	FANCL
2.56369e-238	0.671077	0.775	0.482	2.01824e-233	Cycling epithelium	SCEL
2.95331e-238	0.721152	0.845	0.657	2.32496e-233	Cycling epithelium	RPSA2
2.94975e-237	0.828105	0.738	0.508	2.32216e-232	Cycling epithelium	RUVBL1
1.66805e-235	0.419703	0.989	0.961	1.31316e-230	Cycling epithelium	PKM
1.77966e-235	0.454825	0.977	0.94	1.40102e-230	Cycling epithelium	TPI1
6.09304e-235	0.600326	0.91	0.787	4.79669e-230	Cycling epithelium	PHB2
6.86e-235	0.402632	0.998	0.983	5.40046e-230	Cycling epithelium	RPL12
9.96754e-235	0.665475	0.858	0.672	7.84685e-230	Cycling epithelium	DERA
1.2056e-234	0.582728	0.964	0.88	9.49098e-230	Cycling epithelium	HMGA1
1.86705e-234	-2.00737	0.366	0.57	1.46981e-229	Cycling epithelium	H2BC12
5.62984e-233	1.13287	0.404	0.175	4.43203e-228	Cycling epithelium	PCSK9
8.59392e-233	1.58259	0.3	0.11	6.76548e-228	Cycling epithelium	HYLS1
1.5638e-232	0.364347	0.997	0.988	1.23109e-227	Cycling epithelium	RPL29
2.41899e-232	0.856203	0.676	0.408	1.90432e-227	Cycling epithelium	CCNE1
3.15411e-232	1.03015	0.597	0.346	2.48304e-227	Cycling epithelium	CRNDE
2.96348e-231	0.740806	0.806	0.592	2.33297e-226	Cycling epithelium	SEPTIN10
8.8832e-231	-1.0951	0.739	0.805	6.99321e-226	Cycling epithelium	RABAC1
1.64103e-230	1.26803	0.371	0.155	1.29188e-225	Cycling epithelium	TIPIN
6.55963e-230	0.925195	0.646	0.394	5.164e-225	Cycling epithelium	THOC3
8.73732e-230	0.787853	0.739	0.483	6.87837e-225	Cycling epithelium	RBBP8
9.11621e-230	0.884662	0.578	0.309	7.17664e-225	Cycling epithelium	PRRG4
3.66637e-229	1.14989	0.43	0.197	2.88631e-224	Cycling epithelium	RAD18
1.54558e-228	0.719065	0.847	0.681	1.21674e-223	Cycling epithelium	PNN
1.69841e-228	0.333137	0.998	0.992	1.33706e-223	Cycling epithelium	RPL18A
1.20675e-227	1.21621	0.448	0.217	9.5e-223	Cycling epithelium	RFWD3
1.20916e-227	0.361782	0.997	0.991	9.51897e-223	Cycling epithelium	RPS27A
6.61485e-227	0.825101	0.699	0.437	5.20747e-222	Cycling epithelium	BMAL2
7.11423e-227	0.567679	0.927	0.822	5.6006e-222	Cycling epithelium	ILF2
8.78494e-227	0.348707	0.906	0.617	6.91585e-222	Cycling epithelium	SFN
1.19107e-226	0.974591	0.473	0.226	9.37662e-222	Cycling epithelium	PKP2
5.77087e-226	0.818577	0.781	0.551	4.54306e-221	Cycling epithelium	NHSL1
1.86845e-225	-1.42877	0.714	0.784	1.47092e-220	Cycling epithelium	CDKN1A
2.60975e-225	0.494584	0.958	0.827	2.0545e-220	Cycling epithelium	LAPTM4B
4.3456e-225	-5.47223	0.095	0.334	3.42103e-220	Cycling epithelium	CARD16
8.56254e-225	1.0275	0.516	0.269	6.74077e-220	Cycling epithelium	CERS6
8.45011e-224	0.666742	0.798	0.512	6.65226e-219	Cycling epithelium	LAD1
1.4487e-223	1.04362	0.559	0.307	1.14047e-218	Cycling epithelium	TIAM1
1.91284e-223	0.581537	0.88	0.629	1.50586e-218	Cycling epithelium	MECOM
1.6032e-221	0.935858	0.595	0.342	1.2621e-216	Cycling epithelium	MMAB
1.79587e-221	1.22502	0.477	0.239	1.41378e-216	Cycling epithelium	KLHL13
2.55996e-221	1.29085	0.356	0.15	2.01531e-216	Cycling epithelium	SLC25A10
2.81785e-221	0.937459	0.614	0.375	2.21833e-216	Cycling epithelium	ENSG00000290849
1.57798e-220	1.14655	0.553	0.313	1.24225e-215	Cycling epithelium	STEAP1
1.76667e-220	0.810829	0.719	0.488	1.39079e-215	Cycling epithelium	SAC3D1
8.37588e-220	0.571962	0.922	0.738	6.59383e-215	Cycling epithelium	AFDN
9.0653e-220	1.00094	0.559	0.313	7.13657e-215	Cycling epithelium	TUBG1
1.38846e-219	-2.14083	0.512	0.666	1.09305e-214	Cycling epithelium	HSPA1A
2.46658e-219	0.987395	0.565	0.319	1.94179e-214	Cycling epithelium	LYAR
1.82291e-218	0.738908	0.737	0.481	1.43507e-213	Cycling epithelium	HADH
1.95595e-218	1.21295	0.394	0.177	1.5398e-213	Cycling epithelium	ZNF714
2.154e-218	1.39557	0.31	0.119	1.69571e-213	Cycling epithelium	CHAC2
5.14475e-218	0.421838	0.967	0.905	4.05016e-213	Cycling epithelium	TPM3
7.3109e-218	1.06126	0.569	0.335	5.75543e-213	Cycling epithelium	G2E3
7.59506e-218	0.445776	0.951	0.87	5.97914e-213	Cycling epithelium	RHEB
8.12079e-218	0.578671	0.852	0.607	6.39301e-213	Cycling epithelium	SLC7A5
8.88728e-218	0.847641	0.714	0.489	6.99642e-213	Cycling epithelium	IFRD2
1.75443e-217	-2.37265	0.348	0.567	1.38116e-212	Cycling epithelium	CRYAB
2.18071e-217	1.01563	0.568	0.331	1.71674e-212	Cycling epithelium	SMC6
7.09794e-217	0.494278	0.963	0.908	5.58778e-212	Cycling epithelium	C1QBP
1.08144e-216	0.857205	0.702	0.474	8.5135e-212	Cycling epithelium	POLR3K
1.5832e-216	-2.04359	0.344	0.547	1.24636e-211	Cycling epithelium	H2AC6
6.27825e-216	0.987873	0.532	0.288	4.94249e-211	Cycling epithelium	DYNC2I2
7.9233e-216	-1.11516	0.92	0.923	6.23754e-211	Cycling epithelium	RND3
1.03465e-215	0.745884	0.755	0.533	8.14519e-211	Cycling epithelium	COPS3
1.0411e-215	0.562772	0.901	0.711	8.19595e-211	Cycling epithelium	DNAJC15
1.77373e-215	-0.648264	0.855	0.876	1.39635e-210	Cycling epithelium	LAMP1
2.95624e-215	0.55775	0.877	0.677	2.32727e-210	Cycling epithelium	SQLE
1.63969e-213	1.13434	0.438	0.212	1.29083e-208	Cycling epithelium	GSTCD
4.81307e-213	0.843322	0.679	0.436	3.78904e-208	Cycling epithelium	OSBPL10
5.55856e-213	0.560919	0.921	0.806	4.37592e-208	Cycling epithelium	MRPS26
6.40659e-213	-4.5382	0.14	0.361	5.04353e-208	Cycling epithelium	ANTXR1
3.29469e-212	0.74856	0.774	0.568	2.59371e-207	Cycling epithelium	DCTPP1
4.66633e-212	0.616178	0.87	0.712	3.67352e-207	Cycling epithelium	LRRC59
9.25696e-212	0.744255	0.822	0.605	7.28745e-207	Cycling epithelium	DDIT4
1.64653e-211	0.692323	0.747	0.495	1.29621e-206	Cycling epithelium	RAB3IP
1.7887e-211	-0.734817	0.986	0.989	1.40814e-206	Cycling epithelium	SOD2
6.08331e-211	-1.31701	0.487	0.665	4.78902e-206	Cycling epithelium	TXNIP
7.6743e-211	-2.60679	0.497	0.652	6.04151e-206	Cycling epithelium	CTSL
1.00796e-210	1.2323	0.37	0.165	7.93508e-206	Cycling epithelium	MTFP1
2.72625e-210	0.556905	0.915	0.8	2.14622e-205	Cycling epithelium	G3BP1
4.28184e-210	0.873033	0.712	0.481	3.37083e-205	Cycling epithelium	NHS
5.11574e-210	-0.625433	0.978	0.982	4.02731e-205	Cycling epithelium	HLA-A
6.57646e-210	-0.581145	0.946	0.945	5.17725e-205	Cycling epithelium	SSR4
2.07761e-209	0.469164	0.926	0.704	1.63558e-204	Cycling epithelium	MFAP5
2.99738e-209	0.509616	0.906	0.653	2.35966e-204	Cycling epithelium	RBM47
1.3096e-208	1.3876	0.343	0.147	1.03097e-203	Cycling epithelium	ATAD3B
1.97191e-208	0.606	0.889	0.746	1.55236e-203	Cycling epithelium	LSM8
2.2115e-208	0.835524	0.721	0.498	1.74098e-203	Cycling epithelium	MRTO4
4.10211e-208	0.522042	0.956	0.758	3.22934e-203	Cycling epithelium	SPON1
5.99425e-208	0.6925	0.803	0.603	4.71891e-203	Cycling epithelium	XPO1
2.04073e-207	0.436707	0.963	0.912	1.60654e-202	Cycling epithelium	PSMB2
7.84338e-207	0.835781	0.687	0.454	6.17462e-202	Cycling epithelium	MAZ
1.51662e-206	1.31349	0.334	0.138	1.19394e-201	Cycling epithelium	RCCD1
1.91838e-206	1.11294	0.422	0.201	1.51022e-201	Cycling epithelium	EMC9
2.54711e-206	0.811706	0.652	0.398	2.00518e-201	Cycling epithelium	ANKRD33B
2.82418e-206	1.29431	0.309	0.122	2.22331e-201	Cycling epithelium	GALNT12
8.78762e-206	0.358598	1	0.993	6.91797e-201	Cycling epithelium	RPS23
8.97842e-206	1.1253	0.446	0.225	7.06817e-201	Cycling epithelium	NUP205
1.12947e-205	0.804732	0.674	0.427	8.89167e-201	Cycling epithelium	MB21D2
1.15953e-205	0.706755	0.795	0.604	9.12826e-201	Cycling epithelium	NUDCD2
1.27727e-205	0.652242	0.824	0.619	1.00552e-200	Cycling epithelium	PAFAH1B3
1.51248e-205	0.710931	0.81	0.611	1.19068e-200	Cycling epithelium	CDK4
3.10478e-205	0.957271	0.563	0.326	2.44421e-200	Cycling epithelium	CDK5RAP2
3.6287e-205	-0.960818	0.909	0.91	2.85666e-200	Cycling epithelium	SOX4
4.62738e-205	1.17623	0.373	0.165	3.64286e-200	Cycling epithelium	C9orf40
9.77478e-205	0.808058	0.69	0.46	7.69509e-200	Cycling epithelium	MRPL12
2.06025e-204	-2.40243	0.385	0.559	1.62191e-199	Cycling epithelium	EVA1B
3.24201e-204	0.802457	0.567	0.311	2.55224e-199	Cycling epithelium	RASEF
4.44111e-204	0.503821	0.934	0.787	3.49622e-199	Cycling epithelium	RBM3
2.81041e-203	0.88878	0.593	0.338	2.21247e-198	Cycling epithelium	GIRGL
8.66988e-203	0.420806	0.98	0.912	6.82527e-198	Cycling epithelium	PPA1
1.01566e-202	0.842975	0.581	0.335	7.9957e-198	Cycling epithelium	ITGB3BP
2.01203e-202	0.813538	0.683	0.447	1.58395e-197	Cycling epithelium	GNPNAT1
2.32672e-202	0.79265	0.646	0.386	1.83168e-197	Cycling epithelium	ENSG00000296678
3.8025e-202	1.2543	0.357	0.157	2.99348e-197	Cycling epithelium	ENSG00000295196
5.38267e-202	0.724715	0.685	0.437	4.23745e-197	Cycling epithelium	PSORS1C3
1.20098e-201	0.655046	0.82	0.633	9.4546e-197	Cycling epithelium	DDX46
1.22917e-201	0.542029	0.829	0.565	9.67653e-197	Cycling epithelium	TINAGL1
1.62681e-201	0.829306	0.637	0.397	1.28069e-196	Cycling epithelium	MAGOHB
3.84898e-201	-0.887108	0.945	0.944	3.03007e-196	Cycling epithelium	SH3BGRL3
1.95336e-200	-1.50741	0.356	0.547	1.53777e-195	Cycling epithelium	ZMAT3
9.96121e-200	0.425372	0.985	0.789	7.84186e-195	Cycling epithelium	ASRGL1
1.1029e-199	0.49366	0.878	0.611	8.68244e-195	Cycling epithelium	SOX17
2.21655e-199	1.10211	0.409	0.194	1.74495e-194	Cycling epithelium	LIN54
6.53452e-199	0.802296	0.779	0.596	5.14423e-194	Cycling epithelium	SLBP
8.69953e-199	0.395304	0.99	0.962	6.84861e-194	Cycling epithelium	PPP1R14B
1.24028e-198	-0.634576	0.888	0.899	9.76401e-194	Cycling epithelium	SEC62
2.06764e-198	1.21882	0.338	0.143	1.62773e-193	Cycling epithelium	NUP35
2.22106e-198	-0.94589	0.68	0.758	1.74851e-193	Cycling epithelium	GSN
2.52065e-198	0.468082	0.933	0.847	1.98436e-193	Cycling epithelium	KHDRBS1
3.05766e-198	0.391948	0.971	0.923	2.40711e-193	Cycling epithelium	ERH
3.5469e-198	0.554496	0.884	0.756	2.79226e-193	Cycling epithelium	RAD23A
5.87109e-198	1.14456	0.419	0.202	4.62195e-193	Cycling epithelium	THSD4-AS1
8.88053e-198	0.489035	0.946	0.789	6.99111e-193	Cycling epithelium	RIMKLB
1.18955e-197	1.00037	0.436	0.212	9.36458e-193	Cycling epithelium	LINC02438
1.94329e-197	0.582168	0.82	0.56	1.52983e-192	Cycling epithelium	WWC1
3.42956e-197	0.534968	0.875	0.616	2.69989e-192	Cycling epithelium	DMKN
1.13079e-196	0.406281	0.977	0.932	8.90201e-192	Cycling epithelium	DBI
1.34365e-196	0.533199	0.932	0.846	1.05778e-191	Cycling epithelium	PRMT1
1.97021e-196	1.15502	0.337	0.143	1.55103e-191	Cycling epithelium	STK26
2.16433e-196	0.724402	0.728	0.491	1.70385e-191	Cycling epithelium	CASP6
3.85332e-196	0.900906	0.568	0.329	3.03348e-191	Cycling epithelium	THEM6
5.3438e-196	1.10941	0.354	0.153	4.20685e-191	Cycling epithelium	C1orf21
6.04776e-196	-1.00666	0.688	0.748	4.76104e-191	Cycling epithelium	SCARB2
3.94185e-195	0.860274	0.674	0.441	3.10318e-190	Cycling epithelium	SEMA3C
1.04568e-194	0.49751	0.767	0.511	8.23202e-190	Cycling epithelium	ENSG00000272501
1.34244e-194	0.944997	0.472	0.243	1.05683e-189	Cycling epithelium	ADAP1
1.04658e-193	0.837486	0.57	0.326	8.23911e-189	Cycling epithelium	OVOL2
1.26828e-193	1.12879	0.331	0.14	9.98442e-189	Cycling epithelium	E2F7
2.64764e-193	0.480421	0.944	0.856	2.08433e-188	Cycling epithelium	BANF1
2.68593e-193	-5.45307	0.108	0.32	2.11447e-188	Cycling epithelium	IGFBP6
3.46517e-193	0.714794	0.746	0.534	2.72792e-188	Cycling epithelium	DAZAP1
4.5848e-193	1.19033	0.41	0.197	3.60934e-188	Cycling epithelium	NYAP2
1.14683e-192	-0.653492	0.924	0.923	9.02828e-188	Cycling epithelium	ATP6V1F
1.2513e-192	0.604286	0.783	0.514	9.85072e-188	Cycling epithelium	KRTCAP3
1.38197e-192	0.571334	0.829	0.565	1.08794e-187	Cycling epithelium	CXADR
3.55399e-192	1.19636	0.381	0.18	2.79785e-187	Cycling epithelium	THOP1
3.90922e-192	-1.0492	0.752	0.802	3.07749e-187	Cycling epithelium	ISCU
4.32462e-192	1.16817	0.375	0.173	3.40451e-187	Cycling epithelium	NR2C2AP
4.3277e-192	0.956594	0.518	0.289	3.40694e-187	Cycling epithelium	MRE11
1.0333e-191	-0.490978	0.967	0.962	8.13456e-187	Cycling epithelium	CD81
5.20645e-191	-0.641168	0.944	0.942	4.09873e-186	Cycling epithelium	OST4
1.14845e-190	-4.15889	0.111	0.319	9.04107e-186	Cycling epithelium	SGIP1
3.61987e-190	1.06816	0.395	0.187	2.8497e-185	Cycling epithelium	CRYBG1
4.53151e-190	-0.868805	0.8	0.849	3.56739e-185	Cycling epithelium	GADD45A
6.27582e-190	0.946595	0.533	0.303	4.94058e-185	Cycling epithelium	AFG2A
9.15177e-190	0.777357	0.669	0.438	7.20464e-185	Cycling epithelium	CEP57
1.56449e-189	0.563217	0.861	0.709	1.23163e-184	Cycling epithelium	MRPS16
1.88858e-189	1.15456	0.47	0.255	1.48676e-184	Cycling epithelium	CDKN2D
1.94164e-189	0.768988	0.662	0.429	1.52853e-184	Cycling epithelium	RAB27A
1.9744e-189	1.01245	0.46	0.243	1.55433e-184	Cycling epithelium	CDC25B
5.43936e-189	0.562367	0.884	0.722	4.28208e-184	Cycling epithelium	AIG1
1.10645e-188	0.242853	0.998	0.994	8.71041e-184	Cycling epithelium	RPL9
1.34795e-188	-3.14649	0.143	0.354	1.06116e-183	Cycling epithelium	PRDM1
2.62496e-188	0.754071	0.715	0.502	2.06647e-183	Cycling epithelium	LSM6
7.87038e-188	0.663978	0.778	0.592	6.19588e-183	Cycling epithelium	ILF3
1.41313e-187	0.929477	0.531	0.305	1.11248e-182	Cycling epithelium	CEP192
1.41839e-187	0.590624	0.852	0.686	1.11662e-182	Cycling epithelium	SNRPA1
3.33719e-187	0.727994	0.799	0.576	2.62717e-182	Cycling epithelium	TSPAN12
4.12131e-187	0.604314	0.798	0.552	3.24446e-182	Cycling epithelium	NFIB
8.57671e-187	-2.64309	0.292	0.476	6.75193e-182	Cycling epithelium	ITGA2
2.00965e-186	0.655597	0.784	0.561	1.58207e-181	Cycling epithelium	CALB1
3.23025e-186	0.488944	0.939	0.857	2.54298e-181	Cycling epithelium	HNRNPU
5.08494e-186	-6.24845	0.102	0.306	4.00307e-181	Cycling epithelium	CTSK
7.38445e-186	0.78466	0.544	0.303	5.81333e-181	Cycling epithelium	USP43
1.04275e-185	0.529112	0.906	0.792	8.20895e-181	Cycling epithelium	EIF1AX
1.54622e-185	0.41883	0.922	0.699	1.21724e-180	Cycling epithelium	SYNE2
1.85521e-185	0.451639	0.931	0.842	1.46049e-180	Cycling epithelium	XRCC6
1.99857e-185	0.31027	0.998	0.99	1.57335e-180	Cycling epithelium	RPL23A
2.00913e-185	0.901965	0.479	0.252	1.58166e-180	Cycling epithelium	ACSL5
3.27012e-185	1.05834	0.429	0.218	2.57437e-180	Cycling epithelium	EDN2
4.71896e-185	0.386625	0.965	0.927	3.71495e-180	Cycling epithelium	XRCC5
3.18274e-184	0.979351	0.451	0.235	2.50558e-179	Cycling epithelium	PI4K2B
3.80683e-184	0.426015	0.931	0.669	2.99689e-179	Cycling epithelium	UGT2B7
3.87552e-184	-1.46809	0.524	0.663	3.05096e-179	Cycling epithelium	MARCKS
5.49982e-184	0.734015	0.711	0.478	4.32968e-179	Cycling epithelium	CARMIL1
7.87577e-184	0.897619	0.561	0.333	6.20012e-179	Cycling epithelium	CTPS1
1.24086e-183	0.314025	0.981	0.935	9.76857e-179	Cycling epithelium	UBE2D2
1.2521e-183	0.70065	0.747	0.543	9.85706e-179	Cycling epithelium	ANAPC15
2.67849e-183	0.532104	0.867	0.667	2.10862e-178	Cycling epithelium	PFKP
3.07173e-183	0.861357	0.601	0.37	2.41819e-178	Cycling epithelium	CDKN1B
2.51332e-182	0.544506	0.888	0.748	1.97858e-177	Cycling epithelium	MRPL14
3.10897e-182	-5.62868	0.175	0.384	2.44751e-177	Cycling epithelium	TMEM158
3.11886e-182	0.714626	0.635	0.386	2.45529e-177	Cycling epithelium	MYO5C
3.61036e-182	-2.8955	0.176	0.379	2.84222e-177	Cycling epithelium	TMEM98
8.04568e-182	-1.5244	0.483	0.643	6.33388e-177	Cycling epithelium	TUBA1A
1.19112e-181	0.471148	0.801	0.535	9.37696e-177	Cycling epithelium	SLC39A8
9.29389e-181	0.34242	0.983	0.95	7.31653e-176	Cycling epithelium	DYNLT1
1.24821e-180	-2.97966	0.107	0.315	9.82644e-176	Cycling epithelium	ANTXR2
1.44384e-180	1.14219	0.395	0.195	1.13665e-175	Cycling epithelium	TUBGCP3
2.54123e-180	0.83788	0.476	0.249	2.00056e-175	Cycling epithelium	GRHL2
3.0379e-180	0.600854	0.765	0.525	2.39156e-175	Cycling epithelium	EPS8L2
1.13935e-179	0.464718	0.916	0.794	8.96938e-175	Cycling epithelium	EIF2S3
1.37606e-179	0.863678	0.638	0.426	1.08329e-174	Cycling epithelium	NUP153
3.30941e-179	0.375795	0.969	0.92	2.6053e-174	Cycling epithelium	VDAC1
4.40835e-179	0.629265	0.807	0.619	3.47043e-174	Cycling epithelium	RSRC1
6.47899e-179	0.601664	0.744	0.49	5.10052e-174	Cycling epithelium	RHEX
1.1277e-178	-4.41566	0.12	0.32	8.87769e-174	Cycling epithelium	COL1A2
2.17652e-178	0.822304	0.579	0.345	1.71344e-173	Cycling epithelium	MCTP2
2.38451e-178	0.959047	0.471	0.257	1.87718e-173	Cycling epithelium	RAD51C
3.07959e-178	1.19064	0.304	0.129	2.42438e-173	Cycling epithelium	MPHOSPH9
3.57804e-178	0.817568	0.612	0.387	2.81677e-173	Cycling epithelium	RCC1
4.75671e-178	-2.89939	0.151	0.357	3.74467e-173	Cycling epithelium	MAML3
6.0956e-178	1.21878	0.353	0.164	4.7987e-173	Cycling epithelium	INTS7
1.22592e-177	0.968204	0.461	0.243	9.65092e-173	Cycling epithelium	CA2
1.78536e-177	0.616698	0.76	0.504	1.4055e-172	Cycling epithelium	HOXB6
3.56078e-177	0.663248	0.796	0.592	2.80319e-172	Cycling epithelium	SIPA1L3
4.76552e-177	0.500275	0.868	0.67	3.75161e-172	Cycling epithelium	HMGCS1
1.35391e-176	0.676465	0.752	0.556	1.06585e-171	Cycling epithelium	TRA2B
3.36733e-176	-1.06001	0.6	0.697	2.6509e-171	Cycling epithelium	SERINC1
7.96498e-176	-0.645866	0.894	0.907	6.27035e-171	Cycling epithelium	CTSD
1.80708e-175	0.685744	0.764	0.572	1.42261e-170	Cycling epithelium	PIH1D1
2.14963e-175	0.719363	0.651	0.407	1.69228e-170	Cycling epithelium	ENSG00000243004
6.00744e-175	0.635109	0.71	0.475	4.7293e-170	Cycling epithelium	CMSS1
6.91663e-175	0.959254	0.396	0.192	5.44505e-170	Cycling epithelium	SH2D3A
8.20693e-175	0.860932	0.52	0.3	6.46083e-170	Cycling epithelium	ACOT7
1.09515e-174	0.421255	0.945	0.865	8.62148e-170	Cycling epithelium	HNRNPM
1.33337e-174	0.498397	0.821	0.594	1.04968e-169	Cycling epithelium	SPAG1
1.88087e-174	0.805449	0.611	0.386	1.4807e-169	Cycling epithelium	C3orf52
3.01789e-174	0.876408	0.541	0.318	2.3758e-169	Cycling epithelium	IMPDH2
3.19789e-174	0.809557	0.599	0.379	2.51751e-169	Cycling epithelium	STAG3L5P-PVRIG2P-PILRB
4.45683e-174	1.13428	0.347	0.161	3.5086e-169	Cycling epithelium	ODF2
6.05803e-174	0.434948	0.932	0.847	4.76912e-169	Cycling epithelium	PRDX3
7.16395e-174	0.77114	0.55	0.317	5.63975e-169	Cycling epithelium	HPRT1
9.19032e-174	0.928998	0.45	0.236	7.23499e-169	Cycling epithelium	KLHL23
6.1018e-173	-1.04907	0.512	0.647	4.80358e-168	Cycling epithelium	CTSA
1.08329e-172	-1.07523	0.449	0.613	8.52806e-168	Cycling epithelium	MXD4
1.95497e-172	0.817956	0.554	0.329	1.53903e-167	Cycling epithelium	ACYP1
2.49196e-172	-2.68939	0.11	0.316	1.96177e-167	Cycling epithelium	RORA
3.29865e-172	0.259531	0.998	0.994	2.59683e-167	Cycling epithelium	RPL19
3.71722e-172	0.778824	0.638	0.42	2.92635e-167	Cycling epithelium	SEPHS1
3.75206e-172	0.291911	1	0.997	2.95377e-167	Cycling epithelium	RPS8
4.96233e-172	-0.958146	0.724	0.773	3.90655e-167	Cycling epithelium	DYNLT3
6.14022e-172	0.43188	0.626	0.398	4.83383e-167	Cycling epithelium	BCYRN1
1.69523e-171	0.931414	0.483	0.264	1.33455e-166	Cycling epithelium	TRIM47
5.84668e-171	0.460576	0.905	0.761	4.60274e-166	Cycling epithelium	CDK2AP2
6.4002e-171	0.491963	0.882	0.687	5.03849e-166	Cycling epithelium	KCNK1
8.50986e-171	0.369251	0.977	0.909	6.6993e-166	Cycling epithelium	TAGLN2
9.59281e-171	-0.711967	0.848	0.871	7.55184e-166	Cycling epithelium	SDCBP
1.14771e-170	0.980413	0.451	0.243	9.03523e-166	Cycling epithelium	GMPPB
1.46011e-170	0.446726	0.921	0.671	1.14946e-165	Cycling epithelium	ENSG00000293455
2.85566e-170	0.901579	0.498	0.28	2.24809e-165	Cycling epithelium	XRCC4
4.06185e-170	-0.459522	0.992	0.99	3.19765e-165	Cycling epithelium	ITM2B
5.44068e-170	1.11339	0.341	0.157	4.28312e-165	Cycling epithelium	NUP155
6.85264e-170	0.540744	0.82	0.605	5.39467e-165	Cycling epithelium	JPT2
9.72245e-170	-0.544876	0.919	0.921	7.6539e-165	Cycling epithelium	CHMP5
9.88933e-170	0.65614	0.747	0.535	7.78528e-165	Cycling epithelium	SERINC5
1.24704e-169	0.475083	0.91	0.807	9.81724e-165	Cycling epithelium	OLA1
1.59225e-169	0.607749	0.739	0.513	1.25349e-164	Cycling epithelium	PSMG1
1.64549e-169	0.846111	0.577	0.356	1.2954e-164	Cycling epithelium	HLTF
5.95932e-169	1.00244	0.399	0.2	4.69141e-164	Cycling epithelium	HSD17B7
8.39153e-169	-1.60541	0.774	0.818	6.60615e-164	Cycling epithelium	IGFBP7
1.16175e-168	0.812864	0.587	0.368	9.14579e-164	Cycling epithelium	NUP50
1.17506e-168	0.4365	0.921	0.814	9.2505e-164	Cycling epithelium	TCP1
1.46593e-168	0.88858	0.448	0.236	1.15404e-163	Cycling epithelium	SH3RF2
1.97578e-168	0.240714	0.999	0.996	1.55541e-163	Cycling epithelium	RPL13A
2.12488e-168	0.948715	0.535	0.326	1.67279e-163	Cycling epithelium	LINC02582
2.39278e-168	0.849112	0.594	0.381	1.88369e-163	Cycling epithelium	SRRT
2.45371e-168	-4.10424	0.486	0.611	1.93166e-163	Cycling epithelium	ID3
4.48882e-168	0.613587	0.693	0.443	3.53378e-163	Cycling epithelium	REC8
6.90651e-168	0.844728	0.531	0.316	5.43708e-163	Cycling epithelium	NUP93
1.7474e-167	0.394143	0.961	0.88	1.37563e-162	Cycling epithelium	ACTN4
2.80548e-167	1.05352	0.381	0.188	2.20859e-162	Cycling epithelium	TDP1
3.4719e-167	0.389759	0.962	0.907	2.73322e-162	Cycling epithelium	CCT8
6.77031e-167	0.738347	0.655	0.441	5.32986e-162	Cycling epithelium	ACTL6A
7.42954e-167	0.695527	0.743	0.559	5.84883e-162	Cycling epithelium	RIF1
1.2322e-166	-1.41776	0.406	0.567	9.7004e-162	Cycling epithelium	CPEB4
1.76285e-166	0.906879	0.519	0.305	1.38779e-161	Cycling epithelium	RPA1
4.05494e-166	-0.923489	0.62	0.698	3.19221e-161	Cycling epithelium	LRP10
9.11892e-166	0.776542	0.523	0.299	7.17877e-161	Cycling epithelium	HES6
1.12834e-165	-0.872103	0.894	0.892	8.88277e-161	Cycling epithelium	RNF7
1.74994e-165	0.769193	0.624	0.403	1.37763e-160	Cycling epithelium	PNP
2.16998e-165	0.268555	0.999	0.995	1.7083e-160	Cycling epithelium	GSTP1
2.39286e-165	0.283955	0.998	0.995	1.88376e-160	Cycling epithelium	RPS16
5.17078e-165	0.582181	0.826	0.668	4.07064e-160	Cycling epithelium	SRSF10
5.34631e-165	0.754791	0.576	0.35	4.20883e-160	Cycling epithelium	GSDMD
6.92201e-165	1.00017	0.39	0.193	5.44928e-160	Cycling epithelium	RPS6KA5
9.93551e-165	0.502406	0.883	0.747	7.82163e-160	Cycling epithelium	GLO1
1.23251e-164	-0.706655	0.991	0.992	9.70282e-160	Cycling epithelium	SAT1
1.27891e-164	0.525839	0.87	0.729	1.00681e-159	Cycling epithelium	SSNA1
1.88096e-164	0.742102	0.561	0.326	1.48076e-159	Cycling epithelium	TMEM30B
3.43892e-164	0.743328	0.652	0.44	2.70726e-159	Cycling epithelium	TMEM18
3.65491e-164	0.843098	0.542	0.319	2.87729e-159	Cycling epithelium	DLEU2
7.34466e-164	0.498781	0.868	0.733	5.78201e-159	Cycling epithelium	GTF3A
8.65878e-164	0.548958	0.831	0.65	6.81654e-159	Cycling epithelium	DIAPH1
9.70079e-164	0.709813	0.557	0.324	7.63685e-159	Cycling epithelium	INHBB
1.22676e-163	0.856571	0.517	0.3	9.65754e-159	Cycling epithelium	GPAT3
2.00838e-163	0.565174	0.758	0.515	1.58108e-158	Cycling epithelium	NRCAM
2.79123e-163	1.02646	0.318	0.141	2.19737e-158	Cycling epithelium	OXCT1
3.71728e-163	0.514982	0.815	0.614	2.92639e-158	Cycling epithelium	NCEH1
4.66659e-163	0.539273	0.845	0.69	3.67372e-158	Cycling epithelium	IPO7
5.44358e-163	0.849157	0.534	0.321	4.2854e-158	Cycling epithelium	ENSG00000297654
9.39446e-163	0.482764	0.896	0.76	7.3957e-158	Cycling epithelium	CALM3
1.02663e-162	0.281888	0.975	0.883	8.08201e-158	Cycling epithelium	MGST1
1.22095e-162	0.888369	0.467	0.256	9.61184e-158	Cycling epithelium	LINP1
1.27306e-162	0.768482	0.593	0.375	1.00221e-157	Cycling epithelium	NPM3
6.06e-162	0.878725	0.52	0.308	4.77068e-157	Cycling epithelium	FARSB
9.33516e-162	0.669909	0.774	0.588	7.34901e-157	Cycling epithelium	ARHGAP42
1.61219e-161	-0.381239	0.983	0.976	1.26918e-156	Cycling epithelium	DDX5
1.74761e-161	0.709962	0.67	0.461	1.37578e-156	Cycling epithelium	ICMT
2.18216e-161	0.639597	0.691	0.472	1.71789e-156	Cycling epithelium	MVD
2.26815e-161	0.933776	0.377	0.184	1.78558e-156	Cycling epithelium	AIF1L
2.66397e-161	0.513292	0.883	0.763	2.09718e-156	Cycling epithelium	SRRM1
3.93246e-161	1.03234	0.361	0.175	3.09579e-156	Cycling epithelium	PARP2
1.34199e-160	0.904714	0.431	0.227	1.05646e-155	Cycling epithelium	PM20D2
1.37988e-160	-1.11891	0.517	0.631	1.0863e-155	Cycling epithelium	RHOQ
1.38884e-160	1.14405	0.371	0.184	1.09335e-155	Cycling epithelium	SLC8A1
1.56378e-160	0.792978	0.586	0.371	1.23107e-155	Cycling epithelium	COMTD1
1.83642e-160	0.449473	0.865	0.655	1.4457e-155	Cycling epithelium	NEDD9
3.61547e-160	1.00432	0.393	0.201	2.84625e-155	Cycling epithelium	GEMIN2
7.02642e-160	0.511795	0.874	0.735	5.53148e-155	Cycling epithelium	TPR
7.87258e-159	0.453738	0.906	0.8	6.19761e-154	Cycling epithelium	NONO
1.61361e-158	0.425928	0.857	0.666	1.2703e-153	Cycling epithelium	HMGCR
3.57443e-158	0.511274	0.871	0.732	2.81393e-153	Cycling epithelium	UBE2N
6.80461e-158	0.627864	0.713	0.496	5.35686e-153	Cycling epithelium	FADS2
8.198e-158	0.803148	0.571	0.361	6.45379e-153	Cycling epithelium	NOLC1
8.65155e-158	0.410792	0.93	0.835	6.81084e-153	Cycling epithelium	ATP5F1A
8.77815e-158	1.0702	0.378	0.192	6.91051e-153	Cycling epithelium	ZRANB3
1.79302e-157	0.703201	0.659	0.451	1.41154e-152	Cycling epithelium	WEE1
2.15069e-157	0.244894	0.996	0.988	1.69311e-152	Cycling epithelium	RPL6
3.57261e-157	0.467763	0.841	0.609	2.8125e-152	Cycling epithelium	KIAA1217
1.19933e-156	0.399373	0.969	0.899	9.44162e-152	Cycling epithelium	S100A16
1.3789e-156	-0.674923	0.859	0.878	1.08553e-151	Cycling epithelium	SARAF
1.81933e-156	0.504329	0.759	0.506	1.43225e-151	Cycling epithelium	TMEM238
2.01638e-156	0.557984	0.603	0.366	1.58738e-151	Cycling epithelium	GUCY1B1
2.3717e-156	0.254089	0.999	0.995	1.8671e-151	Cycling epithelium	RPL11
3.49062e-156	0.770271	0.652	0.44	2.74796e-151	Cycling epithelium	PCSK5
8.84383e-156	0.406316	0.927	0.816	6.96222e-151	Cycling epithelium	IDI1
1.80213e-155	0.420274	0.897	0.627	1.41871e-150	Cycling epithelium	WNT7A
4.35446e-155	0.736998	0.491	0.275	3.42801e-150	Cycling epithelium	EXPH5
7.74898e-155	-1.80225	0.407	0.555	6.1003e-150	Cycling epithelium	STC2
1.30889e-154	-0.758045	1	0.999	1.03041e-149	Cycling epithelium	TMSB4X
4.4036e-154	0.692762	0.51	0.289	3.46669e-149	Cycling epithelium	SDC1
6.12081e-154	0.42182	0.945	0.864	4.81855e-149	Cycling epithelium	LRRFIP1
9.77224e-154	0.636872	0.733	0.533	7.6931e-149	Cycling epithelium	SNRNP40
1.43535e-153	0.367026	0.968	0.752	1.12996e-148	Cycling epithelium	CLDN7
5.87226e-153	0.526143	0.758	0.529	4.62288e-148	Cycling epithelium	MTUS1
8.44341e-153	1.02984	0.335	0.158	6.64699e-148	Cycling epithelium	MAP3K21
1.68693e-152	0.873264	0.525	0.319	1.32802e-147	Cycling epithelium	CTDSPL2
1.84912e-152	0.657913	0.664	0.446	1.4557e-147	Cycling epithelium	KIF21A
2.57454e-152	0.329616	0.88	0.686	2.02678e-147	Cycling epithelium	ENSG00000223786
2.67464e-152	0.738029	0.622	0.416	2.10558e-147	Cycling epithelium	RNF126
4.89987e-152	0.731768	0.647	0.444	3.85737e-147	Cycling epithelium	TRAP1
6.29403e-152	1.03342	0.375	0.191	4.95491e-147	Cycling epithelium	CEP83
8.44407e-152	0.681786	0.643	0.43	6.64751e-147	Cycling epithelium	SRSF6
1.43307e-151	0.814526	0.43	0.229	1.12817e-146	Cycling epithelium	CABLES1
1.5468e-151	0.371348	0.967	0.912	1.21771e-146	Cycling epithelium	COX5A
1.55421e-151	0.533086	0.836	0.692	1.22354e-146	Cycling epithelium	DHX9
1.89074e-151	-3.9405	0.15	0.329	1.48847e-146	Cycling epithelium	EMP3
2.03241e-151	0.605638	0.771	0.578	1.59999e-146	Cycling epithelium	GMDS
5.12617e-151	0.438429	0.924	0.815	4.03553e-146	Cycling epithelium	ENSG00000294598
1.47758e-150	0.634946	0.724	0.541	1.16321e-145	Cycling epithelium	RABL6
8.44529e-150	-5.5907	0.324	0.472	6.64847e-145	Cycling epithelium	TPM2
1.32474e-149	0.717625	0.61	0.399	1.04289e-144	Cycling epithelium	MED30
1.91288e-149	0.198435	0.991	0.935	1.5059e-144	Cycling epithelium	ENSG00000262198
2.14407e-149	0.478317	0.884	0.753	1.6879e-144	Cycling epithelium	ARPC5L
4.35241e-149	0.685168	0.665	0.46	3.42639e-144	Cycling epithelium	AGPS
4.76155e-149	0.60871	0.742	0.557	3.74848e-144	Cycling epithelium	KHSRP
1.23397e-148	0.479902	0.707	0.471	9.71429e-144	Cycling epithelium	FHIP1A
2.26773e-148	0.439979	0.897	0.773	1.78524e-143	Cycling epithelium	HDGF
2.91546e-148	0.977681	0.395	0.209	2.29516e-143	Cycling epithelium	USP37
2.93865e-148	0.505521	0.841	0.692	2.31342e-143	Cycling epithelium	GDI2
3.84151e-148	0.436091	0.903	0.742	3.02419e-143	Cycling epithelium	ARHGAP29
4.84891e-148	0.757368	0.556	0.349	3.81725e-143	Cycling epithelium	UMPS
8.63313e-148	1.00905	0.351	0.174	6.79634e-143	Cycling epithelium	ENSG00000223829
8.81089e-148	-0.793486	0.969	0.961	6.93628e-143	Cycling epithelium	HSPA5
1.16049e-147	0.493585	0.859	0.741	9.13584e-143	Cycling epithelium	GTF2F2
1.21983e-147	-0.307669	0.997	0.995	9.60299e-143	Cycling epithelium	UBC
1.6368e-147	0.537143	0.821	0.658	1.28856e-142	Cycling epithelium	FAM136A
5.47276e-147	0.615586	0.512	0.296	4.30837e-142	Cycling epithelium	ENSG00000287733
9.54559e-147	0.636884	0.798	0.628	7.51467e-142	Cycling epithelium	MTHFD1L
1.02384e-146	0.842435	0.468	0.265	8.06004e-142	Cycling epithelium	CCDC138
1.12741e-146	0.580412	0.699	0.479	8.87545e-142	Cycling epithelium	SHTN1
1.56573e-146	0.559869	0.804	0.653	1.23261e-141	Cycling epithelium	SNRNP70
4.9216e-146	-2.07646	0.203	0.385	3.87448e-141	Cycling epithelium	GPR137B
5.43138e-146	0.936476	0.437	0.244	4.2758e-141	Cycling epithelium	ARL4A
7.16682e-146	0.452312	0.902	0.798	5.64201e-141	Cycling epithelium	HACD3
8.1564e-146	0.474334	0.912	0.805	6.42104e-141	Cycling epithelium	NFKB1
1.14354e-145	0.649692	0.652	0.447	9.00239e-141	Cycling epithelium	FASN
1.21017e-145	0.588671	0.658	0.438	9.52698e-141	Cycling epithelium	MID1
1.85541e-145	0.582931	0.745	0.559	1.46066e-140	Cycling epithelium	PTBP1
2.08213e-145	0.579467	0.73	0.524	1.63914e-140	Cycling epithelium	EPB41L5
2.39329e-145	0.830575	0.463	0.264	1.88409e-140	Cycling epithelium	NUP85
2.80653e-145	0.729163	0.634	0.438	2.20941e-140	Cycling epithelium	SHMT2
4.2948e-145	0.506028	0.776	0.529	3.38104e-140	Cycling epithelium	AP1M2
1.04406e-144	0.816586	0.505	0.302	8.21928e-140	Cycling epithelium	DCP2
1.56207e-144	0.717735	0.675	0.487	1.22972e-139	Cycling epithelium	HIVEP1
1.74271e-144	0.406095	0.917	0.816	1.37193e-139	Cycling epithelium	ACP1
4.81203e-144	0.802612	0.454	0.255	3.78822e-139	Cycling epithelium	NRP2
5.3323e-144	0.618246	0.722	0.529	4.1978e-139	Cycling epithelium	POP7
8.05077e-144	0.542899	0.778	0.593	6.33789e-139	Cycling epithelium	RCC2
8.32912e-144	0.473433	0.87	0.744	6.55702e-139	Cycling epithelium	TCEA1
2.33295e-143	0.509552	0.726	0.51	1.83659e-138	Cycling epithelium	SAE1
2.42751e-143	0.864388	0.441	0.247	1.91103e-138	Cycling epithelium	TMEM107
4.66973e-143	0.868145	0.425	0.234	3.6762e-138	Cycling epithelium	NEDD1
1.39699e-142	0.333602	0.989	0.883	1.09977e-137	Cycling epithelium	KRT7
1.93211e-142	-1.1991	0.404	0.558	1.52104e-137	Cycling epithelium	GABARAPL1
2.18824e-142	-4.41399	0.146	0.317	1.72267e-137	Cycling epithelium	MYL9
2.24964e-142	0.407441	0.93	0.843	1.77101e-137	Cycling epithelium	PPP1CA
2.41782e-142	0.475148	0.888	0.755	1.90341e-137	Cycling epithelium	CYC1
2.71401e-142	0.789341	0.48	0.279	2.13658e-137	Cycling epithelium	PRKCH
3.25704e-142	0.562823	0.761	0.569	2.56407e-137	Cycling epithelium	PHF5A
4.85058e-142	0.560673	0.779	0.609	3.81857e-137	Cycling epithelium	HNRNPL
5.30137e-142	0.893508	0.356	0.178	4.17345e-137	Cycling epithelium	CTH
5.35519e-142	0.717288	0.573	0.365	4.21582e-137	Cycling epithelium	EXOSC6
6.53075e-142	-0.80801	0.656	0.719	5.14126e-137	Cycling epithelium	SERINC3
1.10582e-141	0.629625	0.688	0.483	8.70548e-137	Cycling epithelium	SLC2A1
1.16774e-141	0.92569	0.378	0.196	9.19289e-137	Cycling epithelium	PBX3
1.49848e-141	0.46709	0.865	0.734	1.17967e-136	Cycling epithelium	PSMG2
1.52366e-141	0.475196	0.828	0.628	1.19948e-136	Cycling epithelium	ARHGAP26
2.97349e-141	0.254138	0.832	0.574	2.34085e-136	Cycling epithelium	LINC00370
3.67701e-141	-0.91937	0.519	0.651	2.89469e-136	Cycling epithelium	KDM5B
1.00749e-140	-0.926895	0.569	0.671	7.93136e-136	Cycling epithelium	MAP1LC3A
1.42817e-140	-0.611743	0.917	0.919	1.12431e-135	Cycling epithelium	ELOB
2.94428e-140	0.547783	0.799	0.64	2.31786e-135	Cycling epithelium	TAF15
4.61306e-140	-0.660548	0.89	0.895	3.63158e-135	Cycling epithelium	PNRC1
5.03105e-140	0.461479	0.821	0.628	3.96065e-135	Cycling epithelium	SCD
5.3415e-140	0.480122	0.75	0.5	4.20504e-135	Cycling epithelium	CDS1
7.41656e-140	0.689372	0.826	0.693	5.83861e-135	Cycling epithelium	AKAP12
1.08904e-139	0.855729	0.487	0.292	8.57333e-135	Cycling epithelium	MAPKAPK3
1.43694e-139	-0.495442	0.901	0.899	1.13121e-134	Cycling epithelium	GABARAPL2
1.72541e-139	-2.61778	0.139	0.317	1.35831e-134	Cycling epithelium	PLIN2
1.99292e-139	-0.799517	0.635	0.714	1.5689e-134	Cycling epithelium	ARMCX3
2.17626e-139	0.413654	0.902	0.731	1.71324e-134	Cycling epithelium	ATP11A
2.53257e-139	0.729881	0.597	0.402	1.99374e-134	Cycling epithelium	RUVBL2
4.00573e-139	0.400059	0.995	0.888	3.15347e-134	Cycling epithelium	SPINT2
6.50429e-139	0.639861	0.613	0.402	5.12044e-134	Cycling epithelium	DHCR7
8.36718e-139	0.589007	0.757	0.581	6.58698e-134	Cycling epithelium	DHX15
8.43232e-139	0.665108	0.647	0.447	6.63826e-134	Cycling epithelium	FH
9.05249e-139	0.535678	0.592	0.366	7.12648e-134	Cycling epithelium	ENSG00000309644
9.8338e-139	-1.29673	0.554	0.644	7.74156e-134	Cycling epithelium	CHIC2
9.84865e-139	0.70131	0.575	0.37	7.75325e-134	Cycling epithelium	GOT1
1.09408e-138	0.611548	0.654	0.448	8.61302e-134	Cycling epithelium	STK17B
1.20844e-138	0.520579	0.809	0.65	9.51332e-134	Cycling epithelium	GALNT2
1.51272e-138	0.567562	0.629	0.399	1.19087e-133	Cycling epithelium	OCLN
1.72079e-138	0.498788	0.811	0.645	1.35467e-133	Cycling epithelium	WWTR1
2.18649e-138	0.595668	0.79	0.596	1.72129e-133	Cycling epithelium	PCDH7
2.54996e-138	0.963961	0.408	0.225	2.00743e-133	Cycling epithelium	CENPV
2.83433e-138	0.629396	0.598	0.38	2.2313e-133	Cycling epithelium	C16orf74
4.74061e-138	-0.657421	0.903	0.913	3.732e-133	Cycling epithelium	UBL5
4.8674e-138	0.839612	0.417	0.23	3.83181e-133	Cycling epithelium	GRK6
8.32019e-138	0.379554	0.923	0.831	6.54998e-133	Cycling epithelium	CHCHD3
1.75351e-137	0.720948	0.475	0.273	1.38043e-132	Cycling epithelium	SKAP1
1.97279e-137	0.611073	0.699	0.495	1.55306e-132	Cycling epithelium	ZNF511
2.4959e-137	0.721355	0.542	0.337	1.96487e-132	Cycling epithelium	ENOSF1
4.50558e-137	0.586775	0.659	0.439	3.54698e-132	Cycling epithelium	NCALD
4.60698e-137	0.413651	0.77	0.55	3.6268e-132	Cycling epithelium	LINC00511
4.82957e-137	0.338564	0.958	0.904	3.80203e-132	Cycling epithelium	PCBP1
6.65577e-137	-0.461827	0.942	0.934	5.23969e-132	Cycling epithelium	LAPTM4A
7.1112e-137	0.683775	0.604	0.405	5.59822e-132	Cycling epithelium	KMT5A
9.71756e-137	0.514427	0.819	0.658	7.65005e-132	Cycling epithelium	CCNC
1.25698e-136	0.585102	0.716	0.528	9.89545e-132	Cycling epithelium	GPN3
1.47742e-136	-1.09467	0.933	0.928	1.16308e-131	Cycling epithelium	EID1
1.57643e-136	0.6534	0.724	0.539	1.24103e-131	Cycling epithelium	CMIP
2.21817e-136	0.469273	0.859	0.725	1.74623e-131	Cycling epithelium	MRPL3
2.35787e-136	0.615365	0.722	0.538	1.85621e-131	Cycling epithelium	ZNF326
4.7674e-136	0.625774	0.54	0.329	3.75309e-131	Cycling epithelium	STOX2
4.94058e-136	0.891107	0.572	0.389	3.88942e-131	Cycling epithelium	MSH6
1.36295e-135	0.678368	0.502	0.291	1.07297e-130	Cycling epithelium	BSPRY
1.54965e-135	-2.08622	0.172	0.349	1.21995e-130	Cycling epithelium	TFPI
1.72045e-135	0.627494	0.559	0.34	1.35441e-130	Cycling epithelium	COBL
2.25328e-135	0.582465	0.723	0.528	1.77387e-130	Cycling epithelium	PIR
2.41874e-135	0.57773	0.713	0.515	1.90413e-130	Cycling epithelium	SLC25A13
4.4284e-135	0.828115	0.319	0.153	3.48621e-130	Cycling epithelium	DSCAML1
7.7624e-135	-0.480054	0.933	0.927	6.11087e-130	Cycling epithelium	LAMTOR5
9.79211e-135	0.906325	0.508	0.311	7.70874e-130	Cycling epithelium	PLCB4
1.03184e-134	0.706137	0.492	0.288	8.1231e-130	Cycling epithelium	LIPG
1.62781e-134	0.66264	0.57	0.364	1.28147e-129	Cycling epithelium	EXOC6
3.22947e-134	-2.16427	0.391	0.52	2.54237e-129	Cycling epithelium	PKIG
3.64982e-134	-1.19148	0.438	0.568	2.87328e-129	Cycling epithelium	TPBG
4.43408e-134	0.559682	0.753	0.567	3.49069e-129	Cycling epithelium	SGMS2
4.97532e-134	1.1366	0.303	0.145	3.91677e-129	Cycling epithelium	UBR7
7.4526e-134	0.631904	0.557	0.337	5.86699e-129	Cycling epithelium	SFTA2
7.51968e-134	0.494983	0.731	0.517	5.91979e-129	Cycling epithelium	LIMCH1
9.99508e-134	0.63604	0.652	0.458	7.86853e-129	Cycling epithelium	NUP54
2.71267e-133	0.524484	0.67	0.44	2.13553e-128	Cycling epithelium	TSPAN15
3.52147e-133	0.524564	0.778	0.607	2.77224e-128	Cycling epithelium	HDAC1
3.82532e-133	0.471778	0.745	0.509	3.01144e-128	Cycling epithelium	RHPN2
3.82804e-133	0.692975	0.56	0.362	3.01358e-128	Cycling epithelium	MSX1
4.80715e-133	-2.46511	0.275	0.437	3.78438e-128	Cycling epithelium	C11orf96
5.06907e-133	0.657673	0.579	0.371	3.99058e-128	Cycling epithelium	GCA
5.29405e-133	0.596624	0.743	0.572	4.16769e-128	Cycling epithelium	IFT25
1.06336e-132	0.53561	0.781	0.608	8.3712e-128	Cycling epithelium	PPP1CC
1.15574e-132	0.574601	0.759	0.58	9.09848e-128	Cycling epithelium	DCXR
1.46251e-132	-1.73954	0.491	0.596	1.15135e-127	Cycling epithelium	SERPINH1
1.51025e-132	-2.34532	0.15	0.324	1.18893e-127	Cycling epithelium	COL6A1
2.31976e-132	0.582847	0.723	0.54	1.82621e-127	Cycling epithelium	IMMT
2.33212e-132	0.957229	0.421	0.243	1.83594e-127	Cycling epithelium	CASP8AP2
3.47911e-132	-0.471834	0.963	0.963	2.7389e-127	Cycling epithelium	HSPB1
5.32159e-132	0.819093	0.619	0.432	4.18937e-127	Cycling epithelium	SNHG3
6.68059e-132	-1.86366	0.357	0.503	5.25923e-127	Cycling epithelium	DNAJB9
1.28382e-131	0.349243	0.943	0.883	1.01067e-126	Cycling epithelium	SRP9
1.83466e-131	0.324443	0.922	0.718	1.44432e-126	Cycling epithelium	GDA
2.96597e-131	0.667432	0.624	0.429	2.33493e-126	Cycling epithelium	SELENOI
3.67405e-131	0.735986	0.525	0.327	2.89236e-126	Cycling epithelium	HAUS6
8.95313e-131	0.283482	0.902	0.67	7.04826e-126	Cycling epithelium	CLDN1
1.23846e-130	0.405896	0.989	0.845	9.74963e-126	Cycling epithelium	EPCAM
1.65008e-130	-1.9584	0.209	0.378	1.29901e-125	Cycling epithelium	MMP14
3.74069e-130	0.375547	0.965	0.925	2.94482e-125	Cycling epithelium	LMNA
5.81252e-130	0.461202	0.85	0.712	4.57585e-125	Cycling epithelium	SRPK1
7.27837e-130	-1.11282	0.761	0.781	5.72982e-125	Cycling epithelium	CD44
7.71512e-130	-1.5626	0.441	0.577	6.07365e-125	Cycling epithelium	HSPA1B
9.13622e-130	0.413523	0.938	0.874	7.1924e-125	Cycling epithelium	TJP1
2.08304e-129	0.536229	0.76	0.583	1.63985e-124	Cycling epithelium	PLEKHJ1
2.70386e-129	0.3014	0.979	0.947	2.12858e-124	Cycling epithelium	ATP5F1C
2.87487e-129	0.406073	0.838	0.613	2.26321e-124	Cycling epithelium	S100A14
2.94453e-129	0.35471	0.756	0.499	2.31805e-124	Cycling epithelium	DSG2
3.42811e-129	0.902963	0.362	0.192	2.69875e-124	Cycling epithelium	NUDT21
4.26885e-129	0.356832	0.959	0.794	3.36061e-124	Cycling epithelium	AGR2
4.98318e-129	0.469797	0.607	0.38	3.92296e-124	Cycling epithelium	GJB2
5.73439e-129	0.452539	0.842	0.71	4.51434e-124	Cycling epithelium	RNPS1
6.0707e-129	0.564384	0.638	0.435	4.7791e-124	Cycling epithelium	ARG2
1.6845e-128	0.837854	0.378	0.202	1.32611e-123	Cycling epithelium	CEP135
1.93997e-128	0.520652	0.774	0.599	1.52722e-123	Cycling epithelium	COMMD4
2.01719e-128	-1.23429	0.455	0.569	1.58801e-123	Cycling epithelium	P4HA2
2.50738e-128	0.69619	0.577	0.38	1.97391e-123	Cycling epithelium	RBFA
3.2407e-128	0.495506	0.796	0.622	2.55121e-123	Cycling epithelium	SREBF2
3.64666e-128	0.411083	0.909	0.788	2.8708e-123	Cycling epithelium	COTL1
3.7446e-128	0.422439	0.886	0.774	2.9479e-123	Cycling epithelium	PSMD11
3.89966e-128	0.605467	0.602	0.399	3.06997e-123	Cycling epithelium	KANK1
5.21572e-128	-1.002	0.578	0.661	4.10602e-123	Cycling epithelium	TAF7
1.46991e-127	-0.993357	0.52	0.617	1.15717e-122	Cycling epithelium	VAT1
1.55178e-127	0.734266	0.51	0.319	1.22163e-122	Cycling epithelium	IPO9
2.32967e-127	-0.614633	0.843	0.849	1.83401e-122	Cycling epithelium	ATP6AP2
2.47642e-127	-0.655733	0.812	0.835	1.94953e-122	Cycling epithelium	SYF2
3.08659e-127	0.680297	0.512	0.317	2.42988e-122	Cycling epithelium	TNFAIP8
3.52898e-127	0.426562	0.717	0.515	2.77815e-122	Cycling epithelium	BRIX1
3.69629e-127	0.474709	0.823	0.677	2.90987e-122	Cycling epithelium	EWSR1
5.71152e-127	0.9346	0.374	0.203	4.49633e-122	Cycling epithelium	CEP295
5.84232e-127	0.803163	0.461	0.277	4.59931e-122	Cycling epithelium	NUP62
8.77582e-127	0.517407	0.789	0.619	6.90868e-122	Cycling epithelium	EIF2S1
8.89667e-127	0.717057	0.572	0.38	7.00381e-122	Cycling epithelium	IGF2BP3
1.17823e-126	0.323041	0.823	0.597	9.27553e-122	Cycling epithelium	BIRC3
1.65309e-126	0.521918	0.725	0.54	1.30138e-121	Cycling epithelium	TFAM
1.86147e-126	0.541196	0.707	0.513	1.46542e-121	Cycling epithelium	OIP5-AS1
1.89432e-126	0.541338	0.618	0.393	1.49128e-121	Cycling epithelium	LINC02474
2.56932e-126	0.648809	0.63	0.444	2.02267e-121	Cycling epithelium	RANGAP1
2.8051e-126	1.04998	0.303	0.15	2.20828e-121	Cycling epithelium	LCP1
3.74466e-126	0.475288	0.588	0.369	2.94795e-121	Cycling epithelium	NFKBID
9.11467e-126	0.687105	0.554	0.362	7.17544e-121	Cycling epithelium	SRSF1
1.33611e-125	0.208036	1	0.998	1.05184e-120	Cycling epithelium	RPL10
1.39e-125	-1.68971	0.293	0.45	1.09427e-120	Cycling epithelium	IFI27L2
1.56082e-125	0.643447	0.526	0.331	1.22874e-120	Cycling epithelium	SNHG12
1.67447e-125	-0.545437	1	1	1.31821e-120	Cycling epithelium	S100A6
1.69715e-125	0.478369	0.81	0.648	1.33607e-120	Cycling epithelium	NAE1
2.45342e-125	0.535347	0.754	0.581	1.93143e-120	Cycling epithelium	TPRKB
2.51862e-125	0.74718	0.482	0.292	1.98276e-120	Cycling epithelium	FN3KRP
5.13578e-125	0.987853	0.313	0.156	4.04309e-120	Cycling epithelium	TIFA
5.57133e-125	0.51723	0.778	0.604	4.38598e-120	Cycling epithelium	RPL10AP6
8.62e-125	-0.51193	0.961	0.958	6.78601e-120	Cycling epithelium	ATP5F1E
1.03314e-124	0.348837	0.942	0.865	8.1333e-120	Cycling epithelium	UBE2I
1.77205e-124	0.632201	0.509	0.312	1.39503e-119	Cycling epithelium	LRP8
1.8399e-124	0.586116	0.692	0.512	1.44844e-119	Cycling epithelium	NUP58
2.64622e-124	0.671917	0.411	0.23	2.08321e-119	Cycling epithelium	PLEKHA6
6.24307e-124	1	0.305	0.151	4.9148e-119	Cycling epithelium	ENSG00000286610
6.65387e-124	0.614138	0.634	0.443	5.23819e-119	Cycling epithelium	NUP88
7.55673e-124	-0.364315	0.993	0.991	5.94896e-119	Cycling epithelium	SERF2
1.08911e-123	0.370832	0.921	0.807	8.57391e-119	Cycling epithelium	CARHSP1
1.12755e-123	-2.76957	0.15	0.309	8.87652e-119	Cycling epithelium	BMERB1
1.18538e-123	0.614966	0.591	0.391	9.33182e-119	Cycling epithelium	APEH
1.26653e-123	-2.35722	0.155	0.317	9.97065e-119	Cycling epithelium	PPP1R18
1.40052e-123	0.543137	0.628	0.408	1.10255e-118	Cycling epithelium	HOXB7
1.64325e-123	0.423918	0.934	0.862	1.29363e-118	Cycling epithelium	RPL17
2.44901e-123	0.59036	0.67	0.481	1.92796e-118	Cycling epithelium	HMGXB4
4.35084e-123	0.631075	0.576	0.378	3.42515e-118	Cycling epithelium	ZDHHC13
4.52064e-123	-0.969003	0.796	0.807	3.55883e-118	Cycling epithelium	EMC7
5.68046e-123	0.292276	0.993	0.977	4.47188e-118	Cycling epithelium	RPS20
9.36743e-123	0.814427	0.413	0.237	7.37442e-118	Cycling epithelium	ATAD3A
9.44923e-123	0.68789	0.493	0.305	7.43881e-118	Cycling epithelium	TBCD
1.36035e-122	0.337899	0.886	0.694	1.07093e-117	Cycling epithelium	KYNU
1.90377e-122	0.436445	0.824	0.641	1.49872e-117	Cycling epithelium	PATJ
2.56311e-122	-0.270627	0.992	0.988	2.01778e-117	Cycling epithelium	TMBIM6
4.0408e-122	0.367665	0.926	0.821	3.18108e-117	Cycling epithelium	PSME2
5.50118e-122	-2.72533	0.189	0.342	4.33075e-117	Cycling epithelium	TSPAN5
6.30161e-122	0.647042	0.474	0.283	4.96088e-117	Cycling epithelium	NUAK2
1.02273e-121	-0.54042	0.904	0.902	8.05136e-117	Cycling epithelium	UBE2B
1.12266e-121	0.621128	0.486	0.289	8.838e-117	Cycling epithelium	PTPN3
1.14622e-121	0.393488	0.795	0.56	9.02347e-117	Cycling epithelium	LLGL2
1.17174e-121	0.39883	0.848	0.691	9.22441e-117	Cycling epithelium	H1-10
1.27477e-121	0.264822	1	0.995	1.00355e-116	Cycling epithelium	RPS12
1.97261e-121	0.61887	0.661	0.479	1.55291e-116	Cycling epithelium	PDE8A
2.4038e-121	0.239097	0.999	0.997	1.89237e-116	Cycling epithelium	GAPDH
3.25601e-121	-4.51956	0.155	0.314	2.56326e-116	Cycling epithelium	RAMP1
6.67017e-121	0.532293	0.605	0.393	5.25102e-116	Cycling epithelium	TMEM51
7.25353e-121	0.455798	0.76	0.552	5.71027e-116	Cycling epithelium	MFHAS1
8.01239e-121	0.232146	0.999	0.996	6.30768e-116	Cycling epithelium	RPS18
8.55958e-121	0.669187	0.606	0.417	6.73844e-116	Cycling epithelium	OPHN1
2.23777e-120	0.511044	0.694	0.491	1.76166e-115	Cycling epithelium	PARD6B
2.65839e-120	0.395792	0.89	0.784	2.09279e-115	Cycling epithelium	DDX21
3.5384e-120	-1.93747	0.29	0.434	2.78557e-115	Cycling epithelium	LYST
3.9069e-120	-2.95331	0.249	0.396	3.07567e-115	Cycling epithelium	HTRA1
5.23839e-120	0.462787	0.853	0.72	4.12387e-115	Cycling epithelium	MZT2A
5.40362e-120	-3.33565	0.199	0.355	4.25394e-115	Cycling epithelium	PLAT
6.4789e-120	0.52649	0.729	0.554	5.10045e-115	Cycling epithelium	APPL1
6.65265e-120	0.268139	0.998	0.988	5.23724e-115	Cycling epithelium	RPL27A
9.76307e-120	-1.06678	0.449	0.603	7.68588e-115	Cycling epithelium	NALF1
9.98348e-120	0.469706	0.819	0.666	7.8594e-115	Cycling epithelium	PSMC3
1.42911e-119	0.334088	0.942	0.883	1.12506e-114	Cycling epithelium	AURKAIP1
1.54572e-119	-1.20947	0.301	0.467	1.21686e-114	Cycling epithelium	SYNGR1
2.11803e-119	0.817089	0.336	0.173	1.6674e-114	Cycling epithelium	LRIG1
3.05668e-119	0.470283	0.788	0.619	2.40634e-114	Cycling epithelium	FUBP1
5.31035e-119	0.36361	0.87	0.653	4.18052e-114	Cycling epithelium	PLPP2
5.99143e-119	0.43338	0.841	0.69	4.71669e-114	Cycling epithelium	NEDD4L
8.77519e-119	0.619375	0.635	0.451	6.90818e-114	Cycling epithelium	SDHAF3
1.14572e-118	0.74373	0.502	0.314	9.01957e-114	Cycling epithelium	CNOT9
1.18255e-118	-3.37684	0.186	0.339	9.30951e-114	Cycling epithelium	COL12A1
1.18804e-118	0.442282	0.799	0.63	9.35272e-114	Cycling epithelium	UBA2
1.32579e-118	0.671764	0.53	0.337	1.04371e-113	Cycling epithelium	CASC19
1.38024e-118	0.25079	0.977	0.93	1.08658e-113	Cycling epithelium	HSPE1
1.59003e-118	0.741445	0.486	0.3	1.25173e-113	Cycling epithelium	KCTD9
2.04553e-118	-2.38414	0.146	0.305	1.61032e-113	Cycling epithelium	CLEC11A
2.71258e-118	0.423503	0.691	0.47	2.13546e-113	Cycling epithelium	CELF2
3.99474e-118	0.448176	0.823	0.671	3.14482e-113	Cycling epithelium	FKBP4
4.76163e-118	0.77898	0.358	0.191	3.74854e-113	Cycling epithelium	MOB3B
5.53482e-118	0.465716	0.722	0.526	4.35723e-113	Cycling epithelium	SLC12A2
5.73545e-118	-1.31922	0.374	0.511	4.51518e-113	Cycling epithelium	CDKN2B
5.92953e-118	0.467553	0.816	0.657	4.66796e-113	Cycling epithelium	MRPS2
6.85836e-118	-1.90609	0.142	0.306	5.39918e-113	Cycling epithelium	H2BC5
7.78179e-118	0.41799	0.906	0.803	6.12614e-113	Cycling epithelium	DCBLD2
1.35393e-117	0.679662	0.462	0.276	1.06587e-112	Cycling epithelium	RPS6KA1
1.45071e-117	0.157413	0.858	0.723	1.14205e-112	Cycling epithelium	SPP1
1.46234e-117	0.485579	0.523	0.316	1.15121e-112	Cycling epithelium	CDH6
1.70761e-117	0.786099	0.434	0.256	1.3443e-112	Cycling epithelium	ENSG00000290832
1.73259e-117	-0.67383	0.755	0.788	1.36396e-112	Cycling epithelium	NBDY
1.89938e-117	-1.11833	0.523	0.617	1.49527e-112	Cycling epithelium	CASP4
4.40226e-117	0.59367	0.637	0.45	3.46563e-112	Cycling epithelium	IPO5
5.90244e-117	0.419803	0.876	0.763	4.64663e-112	Cycling epithelium	AKR7A2
8.22294e-117	0.570024	0.659	0.465	6.47342e-112	Cycling epithelium	ING2
1.18821e-116	0.319238	0.949	0.891	9.35408e-112	Cycling epithelium	PCBP2
1.23375e-116	0.744031	0.409	0.233	9.71255e-112	Cycling epithelium	ENSG00000294988
1.58114e-116	0.801842	0.332	0.172	1.24473e-111	Cycling epithelium	CBLC
1.78918e-116	-1.14902	0.504	0.631	1.40852e-111	Cycling epithelium	CLU
1.8124e-116	0.432018	0.755	0.537	1.42679e-111	Cycling epithelium	TSTD1
1.84669e-116	0.557505	0.685	0.496	1.45378e-111	Cycling epithelium	SNX7
1.93017e-116	0.427757	0.662	0.438	1.51951e-111	Cycling epithelium	TMOD1
2.24979e-116	0.336491	0.839	0.612	1.77113e-111	Cycling epithelium	TPD52L1
2.28554e-116	0.358466	0.936	0.861	1.79927e-111	Cycling epithelium	ATP5F1D
3.40735e-116	0.442868	0.836	0.709	2.6824e-111	Cycling epithelium	RBM25
3.85367e-116	0.411522	0.678	0.455	3.03376e-111	Cycling epithelium	CERNA2
5.10765e-116	0.298885	0.866	0.703	4.02095e-111	Cycling epithelium	IL6
5.57062e-116	0.264717	0.989	0.959	4.38542e-111	Cycling epithelium	TALDO1
6.05873e-116	0.369603	0.899	0.795	4.76967e-111	Cycling epithelium	ENSA
1.30926e-115	0.790232	0.387	0.218	1.0307e-110	Cycling epithelium	TGFBR3
1.75922e-115	-0.606444	0.838	0.843	1.38493e-110	Cycling epithelium	TMCO1
1.93511e-115	0.549281	0.735	0.572	1.5234e-110	Cycling epithelium	NUP98
3.19638e-115	0.353786	0.883	0.657	2.51631e-110	Cycling epithelium	SGPP2
3.44534e-115	-0.660454	0.72	0.769	2.71231e-110	Cycling epithelium	GABARAP
3.60785e-115	0.670788	0.406	0.228	2.84024e-110	Cycling epithelium	LRRN1
5.19778e-115	0.683041	0.549	0.367	4.0919e-110	Cycling epithelium	MYEF2
7.6455e-115	0.923919	0.336	0.179	6.01884e-110	Cycling epithelium	SSX2IP
7.9236e-115	0.436195	0.77	0.594	6.23778e-110	Cycling epithelium	PKP4
8.07192e-115	0.759618	0.408	0.237	6.35454e-110	Cycling epithelium	TTLL12
8.55917e-115	-1.05047	0.627	0.68	6.73812e-110	Cycling epithelium	TERF2IP
1.10246e-114	0.425637	0.832	0.674	8.67901e-110	Cycling epithelium	U2SURP
1.1862e-114	-0.436835	0.943	0.934	9.33828e-110	Cycling epithelium	REEP5
1.25546e-114	0.258296	0.665	0.434	9.88349e-110	Cycling epithelium	EYA2
1.37048e-114	-0.745568	0.715	0.751	1.0789e-109	Cycling epithelium	RB1CC1
1.75894e-114	0.539519	0.653	0.464	1.3847e-109	Cycling epithelium	SH3GLB2
4.50951e-114	0.682429	0.463	0.279	3.55006e-109	Cycling epithelium	B4GALNT3
6.11099e-114	0.779751	0.409	0.238	4.81082e-109	Cycling epithelium	ATP6V0E2
9.00761e-114	-2.10805	0.163	0.321	7.09115e-109	Cycling epithelium	TTC28
1.42528e-113	0.594828	0.673	0.494	1.12203e-108	Cycling epithelium	SLC25A11
2.11601e-113	0.32529	0.924	0.847	1.66581e-108	Cycling epithelium	NUDC
2.13634e-113	0.330197	0.943	0.86	1.68182e-108	Cycling epithelium	PIM3
2.44133e-113	0.611344	0.375	0.208	1.92191e-108	Cycling epithelium	SNHG1
2.824e-113	0.386492	0.89	0.78	2.22317e-108	Cycling epithelium	HNRNPA0
2.90067e-113	0.457964	0.792	0.634	2.28353e-108	Cycling epithelium	STARD3NL
6.04034e-113	0.453721	0.833	0.695	4.7552e-108	Cycling epithelium	SMARCB1
7.39422e-113	0.54742	0.708	0.533	5.82103e-108	Cycling epithelium	MRPL37
8.5603e-113	0.898406	0.387	0.224	6.73901e-108	Cycling epithelium	NTNG1
9.89143e-113	0.443636	0.831	0.693	7.78693e-108	Cycling epithelium	ECI1
1.31886e-112	0.315866	0.765	0.532	1.03826e-107	Cycling epithelium	ENSG00000243081
1.74388e-112	0.426987	0.828	0.68	1.37285e-107	Cycling epithelium	MRPL17
1.85368e-112	0.393528	0.883	0.732	1.45929e-107	Cycling epithelium	ETV6
3.63911e-112	-0.673101	0.959	0.948	2.86485e-107	Cycling epithelium	MYDGF
5.24207e-112	0.756063	0.345	0.185	4.12677e-107	Cycling epithelium	PADI1
5.81099e-112	-0.51956	0.934	0.924	4.57464e-107	Cycling epithelium	GAS5
6.937e-112	0.588649	0.463	0.275	5.46109e-107	Cycling epithelium	HOMER2
9.43256e-112	0.683947	0.463	0.283	7.42569e-107	Cycling epithelium	RPA2
1.4753e-111	0.551926	0.579	0.382	1.16142e-106	Cycling epithelium	EHD4
1.72163e-111	0.498799	0.57	0.358	1.35534e-106	Cycling epithelium	KRT80
1.82907e-111	0.740577	0.395	0.224	1.43992e-106	Cycling epithelium	ITGB8-AS1
2.07681e-111	0.562061	0.636	0.465	1.63495e-106	Cycling epithelium	ENSG00000258526
2.32675e-111	0.509521	0.576	0.373	1.83171e-106	Cycling epithelium	C4orf19
3.07173e-111	0.956316	0.302	0.156	2.41819e-106	Cycling epithelium	RNF26
3.3674e-111	0.639702	0.543	0.356	2.65095e-106	Cycling epithelium	SIGMAR1
5.14923e-111	0.745284	0.405	0.237	4.05368e-106	Cycling epithelium	WDR5
7.04284e-111	0.833032	0.333	0.178	5.5444e-106	Cycling epithelium	MVK
7.09265e-111	-0.856459	0.823	0.828	5.58361e-106	Cycling epithelium	CUTA
7.50635e-111	0.440488	0.818	0.677	5.9093e-106	Cycling epithelium	SLC25A24
1.3108e-110	0.509467	0.736	0.582	1.03191e-105	Cycling epithelium	HNRNPUL1
1.54299e-110	0.644354	0.513	0.329	1.21471e-105	Cycling epithelium	SEMA4B
1.81357e-110	0.627142	0.466	0.284	1.42772e-105	Cycling epithelium	TMEM54
1.82735e-110	0.457584	0.775	0.614	1.43857e-105	Cycling epithelium	SMCHD1
1.88712e-110	0.485912	0.522	0.341	1.48561e-105	Cycling epithelium	S100A2
1.99876e-110	0.498507	0.693	0.505	1.57351e-105	Cycling epithelium	ALDH7A1
2.02155e-110	0.49019	0.73	0.552	1.59144e-105	Cycling epithelium	WBP11
2.03421e-110	0.278723	0.967	0.925	1.60141e-105	Cycling epithelium	HNRNPK
2.44149e-110	0.389835	0.851	0.686	1.92204e-105	Cycling epithelium	MPST
2.54582e-110	-1.30403	0.288	0.445	2.00417e-105	Cycling epithelium	BCAS3
3.20683e-110	0.512323	0.503	0.304	2.52455e-105	Cycling epithelium	BCL2L15
3.5811e-110	0.592597	0.479	0.29	2.81919e-105	Cycling epithelium	PROSER2
3.6739e-110	0.284692	0.736	0.522	2.89224e-105	Cycling epithelium	ENSG00000248515
6.33459e-110	0.320984	0.922	0.79	4.98684e-105	Cycling epithelium	FAM107B
7.48959e-110	0.48171	0.755	0.594	5.89611e-105	Cycling epithelium	PHIP
8.77642e-110	-0.887024	0.588	0.676	6.90915e-105	Cycling epithelium	TIPARP
1.12861e-109	-0.437634	0.916	0.902	8.88491e-105	Cycling epithelium	BCAP31
1.21433e-109	0.403655	0.63	0.431	9.55973e-105	Cycling epithelium	PLA2G4A
1.63359e-109	0.623851	0.366	0.2	1.28602e-104	Cycling epithelium	NT5DC2
1.64763e-109	0.211374	0.993	0.978	1.29708e-104	Cycling epithelium	SUMO2
2.18652e-109	0.382831	0.896	0.781	1.72132e-104	Cycling epithelium	SLC38A1
4.68201e-109	0.554242	0.653	0.476	3.68587e-104	Cycling epithelium	PUM3
1.07012e-108	0.762102	0.402	0.237	8.42441e-104	Cycling epithelium	CEP15
1.19792e-108	0.273525	0.991	0.974	9.43051e-104	Cycling epithelium	ATP5MC3
1.34309e-108	-0.488339	0.949	0.934	1.05733e-103	Cycling epithelium	HIF1A
1.62272e-108	0.253093	0.983	0.955	1.27747e-103	Cycling epithelium	HNRNPC
1.62744e-108	0.540758	0.712	0.541	1.28119e-103	Cycling epithelium	ATIC
2.18109e-108	0.807039	0.368	0.208	1.71704e-103	Cycling epithelium	HMBS
2.37541e-108	0.277075	0.998	0.998	1.87002e-103	Cycling epithelium	MT-ATP6
2.68958e-108	-0.647906	0.74	0.787	2.11734e-103	Cycling epithelium	BNIP3L
3.32663e-108	0.917458	0.307	0.16	2.61886e-103	Cycling epithelium	SRGAP2C
5.28938e-108	0.652889	0.476	0.293	4.16401e-103	Cycling epithelium	ADISSP
5.73453e-108	0.657869	0.466	0.287	4.51445e-103	Cycling epithelium	CEP70
6.57714e-108	0.620693	0.571	0.386	5.17779e-103	Cycling epithelium	NXT1
7.15343e-108	0.559175	0.678	0.506	5.63146e-103	Cycling epithelium	NAA15
8.17968e-108	-0.50231	0.943	0.928	6.43937e-103	Cycling epithelium	ARF4
1.17522e-107	0.559468	0.629	0.434	9.25179e-103	Cycling epithelium	ALDH1A1
1.34536e-107	0.783896	0.383	0.219	1.05912e-102	Cycling epithelium	JADE1
1.38483e-107	0.741823	0.408	0.241	1.0902e-102	Cycling epithelium	HAUS2
1.65911e-107	0.509688	0.702	0.513	1.30612e-102	Cycling epithelium	MAP7
2.54513e-107	0.543489	0.67	0.498	2.00363e-102	Cycling epithelium	ACACA
2.99188e-107	0.655961	0.434	0.26	2.35533e-102	Cycling epithelium	PTER
5.044e-107	0.869999	0.331	0.18	3.97084e-102	Cycling epithelium	ENSG00000297093
6.03957e-107	0.508127	0.554	0.349	4.75459e-102	Cycling epithelium	PKP3
6.38409e-107	0.437398	0.827	0.683	5.02581e-102	Cycling epithelium	SUCLG1
8.46879e-107	0.531952	0.677	0.502	6.66697e-102	Cycling epithelium	TIMM10
8.81491e-107	0.207742	0.974	0.788	6.93945e-102	Cycling epithelium	TACSTD2
1.03832e-106	-0.377957	0.968	0.957	8.17406e-102	Cycling epithelium	ITGB1
1.06539e-106	-0.585001	0.934	0.922	8.38718e-102	Cycling epithelium	DAD1
1.07421e-106	-0.652528	0.717	0.762	8.45665e-102	Cycling epithelium	NORAD
1.21814e-106	0.682768	0.526	0.349	9.58966e-102	Cycling epithelium	MCMBP
1.3588e-106	0.653452	0.389	0.22	1.0697e-101	Cycling epithelium	FA2H
1.99985e-106	0.378665	0.883	0.775	1.57436e-101	Cycling epithelium	PPIG
2.32642e-106	-0.713517	0.665	0.71	1.83145e-101	Cycling epithelium	ATP6AP1
2.46794e-106	-1.2213	0.452	0.556	1.94286e-101	Cycling epithelium	FCGRT
2.55204e-106	0.36402	0.877	0.758	2.00907e-101	Cycling epithelium	RBM17
3.6142e-106	0.623722	0.695	0.527	2.84525e-101	Cycling epithelium	FAF1
4.95877e-106	0.46722	0.623	0.416	3.90374e-101	Cycling epithelium	HNF1B
5.30088e-106	0.639583	0.527	0.346	4.17307e-101	Cycling epithelium	CHRAC1
7.53436e-106	0.369187	0.904	0.815	5.93135e-101	Cycling epithelium	GLRX5
9.89956e-106	0.804342	0.359	0.202	7.79333e-101	Cycling epithelium	LIN52
1.03725e-105	0.677801	0.392	0.223	8.16564e-101	Cycling epithelium	AK4
1.07845e-105	0.50639	0.581	0.386	8.49e-101	Cycling epithelium	NAPEPLD
1.16626e-105	0.531059	0.696	0.525	9.18125e-101	Cycling epithelium	CPSF6
1.32216e-105	-0.787503	0.793	0.804	1.04086e-100	Cycling epithelium	SEC11C
1.64335e-105	-1.29534	0.308	0.449	1.29371e-100	Cycling epithelium	RIT1
1.78486e-105	0.90581	0.328	0.178	1.40511e-100	Cycling epithelium	MAMLD1
2.18403e-105	0.60499	0.588	0.404	1.71936e-100	Cycling epithelium	MYC
2.19426e-105	0.782616	0.344	0.189	1.72741e-100	Cycling epithelium	SMAD6
2.83178e-105	0.56293	0.497	0.31	2.22929e-100	Cycling epithelium	CAPG
2.93494e-105	0.676799	0.325	0.17	2.31051e-100	Cycling epithelium	CD200
3.19647e-105	0.484632	0.742	0.573	2.51639e-100	Cycling epithelium	BAZ1B
3.60353e-105	-0.491092	0.995	0.992	2.83684e-100	Cycling epithelium	TXN
4.57471e-105	0.385159	0.806	0.614	3.60139e-100	Cycling epithelium	HOXB2
7.02294e-105	0.523983	0.576	0.372	5.52874e-100	Cycling epithelium	PLS1
7.3624e-105	0.631507	0.548	0.369	5.79598e-100	Cycling epithelium	GART
9.02633e-105	0.777596	0.368	0.208	7.10589e-100	Cycling epithelium	FANCC
9.7393e-105	0.797226	0.415	0.252	7.66717e-100	Cycling epithelium	ARL4D
1.35967e-104	-1.00439	0.803	0.827	1.07039e-99	Cycling epithelium	LINC-PINT
1.38865e-104	0.60915	0.547	0.362	1.0932e-99	Cycling epithelium	TMTC2
1.40561e-104	0.763857	0.369	0.21	1.10655e-99	Cycling epithelium	ZNRF3
1.40652e-104	0.252092	0.98	0.953	1.10727e-99	Cycling epithelium	PARK7
1.81096e-104	0.682658	0.398	0.231	1.42566e-99	Cycling epithelium	PLAGL1
1.88931e-104	0.365397	0.905	0.816	1.48734e-99	Cycling epithelium	THOC7
1.92131e-104	0.415478	0.856	0.718	1.51253e-99	Cycling epithelium	HIGD1A
2.11836e-104	0.520536	0.669	0.498	1.66766e-99	Cycling epithelium	TCERG1
2.15227e-104	0.401023	0.733	0.552	1.69435e-99	Cycling epithelium	PPIF
2.32669e-104	0.382321	0.897	0.782	1.83167e-99	Cycling epithelium	UGCG
3.16492e-104	0.258381	0.985	0.932	2.49155e-99	Cycling epithelium	PPDPF
3.28131e-104	-0.495975	0.87	0.868	2.58318e-99	Cycling epithelium	ZFAND5
3.8605e-104	0.336135	0.913	0.816	3.03914e-99	Cycling epithelium	TMEM123
4.44171e-104	0.471638	0.594	0.395	3.49669e-99	Cycling epithelium	RASSF7
7.31621e-104	0.365477	0.894	0.79	5.75962e-99	Cycling epithelium	EI24
9.72677e-104	0.752221	0.37	0.211	7.6573e-99	Cycling epithelium	B4GALT2
1.30986e-103	-0.563519	0.962	0.943	1.03117e-98	Cycling epithelium	PRXL2A
1.63485e-103	0.53373	0.686	0.511	1.28702e-98	Cycling epithelium	EXOSC3
1.69824e-103	0.327967	0.926	0.848	1.33692e-98	Cycling epithelium	TMEM14B
2.062e-103	0.470615	0.798	0.666	1.62329e-98	Cycling epithelium	RBCK1
2.2941e-103	0.442585	0.785	0.641	1.80601e-98	Cycling epithelium	SIK2
2.33115e-103	0.585971	0.492	0.311	1.83517e-98	Cycling epithelium	MID1IP1
2.39594e-103	0.43089	0.774	0.603	1.88618e-98	Cycling epithelium	SUCLG2
2.50913e-103	0.357749	0.915	0.823	1.97529e-98	Cycling epithelium	GIPC1
2.98169e-103	0.650264	0.334	0.179	2.3473e-98	Cycling epithelium	CLMN
3.58645e-103	0.458591	0.545	0.345	2.8234e-98	Cycling epithelium	KIAA0040
9.63117e-103	0.450726	0.75	0.589	7.58204e-98	Cycling epithelium	MGMT
1.60209e-102	0.490314	0.62	0.436	1.26123e-97	Cycling epithelium	PDE4D
2.17892e-102	-0.976928	0.428	0.541	1.71533e-97	Cycling epithelium	GRINA
2.43292e-102	-1.86165	0.185	0.338	1.91529e-97	Cycling epithelium	HMOX1
2.82068e-102	-0.534091	0.869	0.872	2.22055e-97	Cycling epithelium	PHPT1
3.02956e-102	0.403425	0.851	0.718	2.38499e-97	Cycling epithelium	PPA2
3.57331e-102	0.410739	0.58	0.371	2.81305e-97	Cycling epithelium	HOXB8
3.88619e-102	0.404645	0.635	0.431	3.05937e-97	Cycling epithelium	ELOVL7
8.45566e-102	0.365771	0.877	0.758	6.65664e-97	Cycling epithelium	CYB5B
8.81148e-102	-2.22802	0.208	0.354	6.93675e-97	Cycling epithelium	CCDC71L
1.04395e-101	0.511238	0.754	0.611	8.21842e-97	Cycling epithelium	PHACTR4
1.22882e-101	0.462403	0.8	0.666	9.67379e-97	Cycling epithelium	MRPL15
2.60077e-101	0.15608	0.997	0.993	2.04743e-96	Cycling epithelium	HSP90AB1
2.62986e-101	0.411609	0.58	0.38	2.07033e-96	Cycling epithelium	CLIC5
3.02766e-101	0.592221	0.413	0.243	2.3835e-96	Cycling epithelium	UCK2
3.24628e-101	0.815946	0.3	0.157	2.5556e-96	Cycling epithelium	ENSG00000293057
3.67234e-101	0.603717	0.564	0.389	2.89101e-96	Cycling epithelium	AVPI1
3.7818e-101	0.826555	0.344	0.193	2.97718e-96	Cycling epithelium	C8orf34
4.87637e-101	0.419411	0.796	0.624	3.83887e-96	Cycling epithelium	CTNNBIP1
5.16415e-101	0.712256	0.431	0.265	4.06543e-96	Cycling epithelium	PPIL1
5.82096e-101	0.479571	0.654	0.468	4.58249e-96	Cycling epithelium	BIN1
6.14982e-101	0.590054	0.549	0.366	4.84138e-96	Cycling epithelium	PMVK
7.17502e-101	0.413633	0.834	0.71	5.64846e-96	Cycling epithelium	SMARCC1
1.09243e-100	0.63392	0.508	0.333	8.60002e-96	Cycling epithelium	PRPF4
1.95845e-100	0.343474	0.94	0.868	1.54177e-95	Cycling epithelium	SNRPG
2.31541e-100	0.932069	0.316	0.174	1.82279e-95	Cycling epithelium	NUP50-DT
2.61827e-100	0.371574	0.894	0.76	2.06121e-95	Cycling epithelium	CD2AP
2.9926e-100	0.453327	0.775	0.628	2.3559e-95	Cycling epithelium	GNL3
3.23868e-100	0.375554	0.847	0.717	2.54962e-95	Cycling epithelium	EIF4H
3.7043e-100	0.594867	0.575	0.398	2.91617e-95	Cycling epithelium	C1orf35
3.88557e-100	0.245815	0.841	0.698	3.05888e-95	Cycling epithelium	LINC00621
5.44975e-100	0.272943	0.976	0.946	4.29026e-95	Cycling epithelium	PRDX2
6.17041e-100	0.274406	0.955	0.895	4.85759e-95	Cycling epithelium	PSMA3
1.05389e-99	0.374589	0.886	0.789	8.29668e-95	Cycling epithelium	MRPS34
1.06891e-99	0.551378	0.408	0.245	8.41486e-95	Cycling epithelium	CST6
1.21257e-99	-2.28119	0.247	0.38	9.54586e-95	Cycling epithelium	ADM
1.31382e-99	-0.900359	0.524	0.606	1.03429e-94	Cycling epithelium	RTL8C
1.89193e-99	0.450515	0.79	0.632	1.4894e-94	Cycling epithelium	ERG28
2.14646e-99	0.736828	0.327	0.177	1.68978e-94	Cycling epithelium	FERMT1
2.99453e-99	0.656772	0.388	0.225	2.35741e-94	Cycling epithelium	NMU
3.56049e-99	-0.57965	0.896	0.886	2.80296e-94	Cycling epithelium	LRPAP1
3.80018e-99	0.463128	0.756	0.6	2.99165e-94	Cycling epithelium	EMD
3.99338e-99	0.750832	0.393	0.235	3.14375e-94	Cycling epithelium	ADSL
6.01798e-99	0.544375	0.677	0.509	4.73759e-94	Cycling epithelium	TRAPPC9
6.02382e-99	0.607753	0.471	0.296	4.74219e-94	Cycling epithelium	FRAS1
6.6677e-99	-1.57476	0.461	0.549	5.24908e-94	Cycling epithelium	ARMC9
6.76895e-99	-1.75486	0.18	0.326	5.32879e-94	Cycling epithelium	RAB8B
1.04086e-98	0.679901	0.352	0.198	8.19407e-94	Cycling epithelium	FZD5
1.07033e-98	-1.26381	0.254	0.402	8.42609e-94	Cycling epithelium	SEZ6L2
2.49759e-98	0.747395	0.395	0.235	1.96621e-93	Cycling epithelium	MAGI3
3.0376e-98	-0.326961	1	0.998	2.39132e-93	Cycling epithelium	MYL6
3.68066e-98	0.580144	0.598	0.426	2.89757e-93	Cycling epithelium	CSTF3
4.03425e-98	0.714493	0.335	0.185	3.17592e-93	Cycling epithelium	SAAL1
5.31182e-98	0.417135	0.621	0.419	4.18167e-93	Cycling epithelium	CMTM8
8.84795e-98	0.417846	0.698	0.504	6.96546e-93	Cycling epithelium	F2RL1
8.85275e-98	-0.622662	0.851	0.85	6.96924e-93	Cycling epithelium	SELENOS
9.5684e-98	0.611068	0.429	0.259	7.53263e-93	Cycling epithelium	VWA1
1.06729e-97	0.353143	0.902	0.788	8.40213e-93	Cycling epithelium	NR4A1
1.18394e-97	0.700191	0.357	0.201	9.32043e-93	Cycling epithelium	CCDC88C
2.33941e-97	0.211604	0.968	0.915	1.84167e-92	Cycling epithelium	PRDX6
2.34176e-97	0.27956	1	0.998	1.84353e-92	Cycling epithelium	MT-CO3
2.49201e-97	0.609413	0.565	0.392	1.96181e-92	Cycling epithelium	SDHA
4.76831e-97	0.740536	0.396	0.239	3.7538e-92	Cycling epithelium	TIMM8A
5.26137e-97	0.573056	0.387	0.224	4.14196e-92	Cycling epithelium	GATA6
9.39474e-97	0.669828	0.536	0.372	7.39592e-92	Cycling epithelium	SAMD1
1.67619e-96	-0.600458	0.689	0.74	1.31957e-91	Cycling epithelium	YPEL5
1.82319e-96	0.328618	0.941	0.869	1.43529e-91	Cycling epithelium	SNRPE
1.89108e-96	0.478069	0.461	0.282	1.48873e-91	Cycling epithelium	MARVELD3
2.63733e-96	0.372588	0.851	0.721	2.07621e-91	Cycling epithelium	RALY
3.18022e-96	0.310278	0.721	0.495	2.50359e-91	Cycling epithelium	MPZL2
3.26537e-96	0.396511	0.849	0.724	2.57063e-91	Cycling epithelium	MRPL57
3.49476e-96	-0.617899	0.794	0.802	2.75122e-91	Cycling epithelium	SEC31A
3.6657e-96	-0.83193	0.533	0.624	2.88579e-91	Cycling epithelium	DPP7
5.99503e-96	0.250903	0.993	0.98	4.71953e-91	Cycling epithelium	RPS10
6.63464e-96	0.265619	0.783	0.57	5.22306e-91	Cycling epithelium	DAPK1
7.05181e-96	0.543207	0.572	0.398	5.55147e-91	Cycling epithelium	MFSD14B
7.6763e-96	-2.57372	0.171	0.306	6.04309e-91	Cycling epithelium	FGF2
8.22831e-96	0.813414	0.345	0.2	6.47765e-91	Cycling epithelium	BOP1
9.18275e-96	0.612377	0.5	0.328	7.22903e-91	Cycling epithelium	POLE3
1.08136e-95	0.52716	0.454	0.274	8.51292e-91	Cycling epithelium	B3GNT3
1.12231e-95	-0.711045	0.809	0.813	8.8353e-91	Cycling epithelium	ARID5B
1.18752e-95	-0.565325	0.783	0.795	9.34861e-91	Cycling epithelium	NDFIP1
1.74116e-95	0.539805	0.587	0.411	1.37071e-90	Cycling epithelium	NFYB
1.90777e-95	0.421802	0.792	0.638	1.50187e-90	Cycling epithelium	GPI
2.38739e-95	0.639485	0.53	0.359	1.87945e-90	Cycling epithelium	SCMH1
2.72562e-95	0.338632	0.903	0.854	2.14572e-90	Cycling epithelium	MTATP6P1
2.78646e-95	0.702466	0.312	0.17	2.19361e-90	Cycling epithelium	HILPDA
2.98825e-95	0.318765	0.913	0.819	2.35247e-90	Cycling epithelium	PDCD5
3.57758e-95	0.349976	0.706	0.476	2.81641e-90	Cycling epithelium	CRB3
3.71389e-95	-0.611941	0.789	0.814	2.92373e-90	Cycling epithelium	TCEAL9
5.43389e-95	0.286994	0.938	0.884	4.27778e-90	Cycling epithelium	PSMA4
5.50456e-95	0.283685	0.758	0.529	4.33341e-90	Cycling epithelium	LINC03078
7.18644e-95	0.428108	0.779	0.624	5.65745e-90	Cycling epithelium	ITGAE
8.32029e-95	0.704001	0.32	0.175	6.55007e-90	Cycling epithelium	MMD
9.73273e-95	0.505318	0.635	0.458	7.66199e-90	Cycling epithelium	TASOR
1.13027e-94	0.692011	0.4	0.243	8.89797e-90	Cycling epithelium	MYCBP
1.17695e-94	0.626225	0.431	0.263	9.26541e-90	Cycling epithelium	PECR
1.37976e-94	0.388754	0.803	0.642	1.0862e-89	Cycling epithelium	TMEM141
1.51108e-94	-1.65128	0.252	0.391	1.18958e-89	Cycling epithelium	PBX1
1.88965e-94	0.274349	0.978	0.913	1.48761e-89	Cycling epithelium	CD47
6.41265e-94	0.511114	0.574	0.396	5.04829e-89	Cycling epithelium	CDK16
6.90023e-94	-3.19682	0.19	0.331	5.43213e-89	Cycling epithelium	TNFRSF11B
8.7736e-94	-0.875005	0.631	0.686	6.90693e-89	Cycling epithelium	PAM
1.3989e-93	0.545603	0.788	0.664	1.10127e-88	Cycling epithelium	DLG1
1.45276e-93	0.743052	0.32	0.177	1.14367e-88	Cycling epithelium	MLH1
1.53954e-93	0.769125	0.331	0.187	1.21199e-88	Cycling epithelium	IPO11
1.86335e-93	0.726773	0.331	0.186	1.46691e-88	Cycling epithelium	RNF138
2.2536e-93	0.682708	0.451	0.288	1.77412e-88	Cycling epithelium	HDAC4
2.26647e-93	0.440089	0.841	0.736	1.78426e-88	Cycling epithelium	HP1BP3
2.53502e-93	0.292077	0.678	0.477	1.99567e-88	Cycling epithelium	HKDC1
2.75687e-93	0.590144	0.512	0.342	2.17032e-88	Cycling epithelium	PGM2
2.89459e-93	0.580663	0.423	0.255	2.27874e-88	Cycling epithelium	STON2
3.34885e-93	0.798294	0.331	0.188	2.63635e-88	Cycling epithelium	ALDH16A1
3.63847e-93	0.364377	0.775	0.595	2.86435e-88	Cycling epithelium	NIPSNAP2
4.14982e-93	0.475003	0.697	0.532	3.26691e-88	Cycling epithelium	PDHA1
4.29055e-93	-0.980406	0.666	0.699	3.37769e-88	Cycling epithelium	MDM2
4.52435e-93	-0.984492	0.396	0.51	3.56175e-88	Cycling epithelium	TRIM8
4.55815e-93	0.492284	0.74	0.585	3.58836e-88	Cycling epithelium	TANC1
5.19419e-93	-0.441122	0.906	0.909	4.08907e-88	Cycling epithelium	APP
5.32894e-93	0.324815	0.84	0.674	4.19516e-88	Cycling epithelium	CNDP2
5.54609e-93	0.289062	0.925	0.819	4.36611e-88	Cycling epithelium	LYPLA1
6.55175e-93	0.444601	0.773	0.62	5.1578e-88	Cycling epithelium	CCAR1
7.11555e-93	0.368165	0.919	0.834	5.60164e-88	Cycling epithelium	ASPH
9.76523e-93	0.748358	0.349	0.201	7.68758e-88	Cycling epithelium	PPAT
9.84924e-93	-1.75376	0.454	0.53	7.75371e-88	Cycling epithelium	GBE1
1.19602e-92	0.470759	0.719	0.56	9.41556e-88	Cycling epithelium	MCU
1.25232e-92	0.467285	0.639	0.467	9.85874e-88	Cycling epithelium	IVNS1ABP
1.33477e-92	0.461498	0.688	0.512	1.05079e-87	Cycling epithelium	SLC25A1
1.33526e-92	-1.04186	0.649	0.693	1.05117e-87	Cycling epithelium	HERC4
1.39466e-92	0.755207	0.348	0.201	1.09793e-87	Cycling epithelium	ZW10
1.54127e-92	0.273275	0.753	0.528	1.21335e-87	Cycling epithelium	ST6GALNAC1
1.69802e-92	0.399023	0.662	0.468	1.33675e-87	Cycling epithelium	GAREM1
2.23423e-92	0.61416	0.489	0.324	1.75888e-87	Cycling epithelium	C11orf24
2.31452e-92	0.534638	0.557	0.389	1.82208e-87	Cycling epithelium	ENOPH1
2.35657e-92	-1.04104	0.367	0.493	1.85518e-87	Cycling epithelium	YPEL3
2.44575e-92	0.560405	0.563	0.391	1.92539e-87	Cycling epithelium	RPIA
2.88433e-92	0.243963	0.993	0.938	2.27066e-87	Cycling epithelium	KRT19
3.27915e-92	0.670449	0.428	0.267	2.58148e-87	Cycling epithelium	SRBD1
3.45296e-92	0.487402	0.692	0.53	2.71831e-87	Cycling epithelium	PACSIN2
3.61626e-92	0.224884	0.818	0.629	2.84687e-87	Cycling epithelium	LAMC2
4.47174e-92	0.224053	0.998	0.991	3.52033e-87	Cycling epithelium	RPS24
5.33068e-92	0.239659	0.875	0.713	4.19653e-87	Cycling epithelium	INSIG1
5.83541e-92	0.265634	0.97	0.903	4.59387e-87	Cycling epithelium	CYB5A
6.11472e-92	-0.743084	0.696	0.725	4.81375e-87	Cycling epithelium	SDF2
7.21632e-92	0.657463	0.36	0.207	5.68097e-87	Cycling epithelium	MIR31HG
1.18919e-91	0.70535	0.339	0.191	9.36177e-87	Cycling epithelium	PRKAA2
1.40895e-91	0.419761	0.797	0.644	1.10918e-86	Cycling epithelium	PRELID3B
1.51828e-91	0.615714	0.461	0.297	1.19525e-86	Cycling epithelium	ING3
2.06785e-91	0.650936	0.421	0.262	1.6279e-86	Cycling epithelium	PCYT2
2.27011e-91	0.483334	0.646	0.469	1.78712e-86	Cycling epithelium	PRKX
2.4914e-91	0.312533	0.935	0.869	1.96133e-86	Cycling epithelium	STOML2
2.62863e-91	0.224951	0.751	0.571	2.06937e-86	Cycling epithelium	C2orf88
3.98736e-91	0.692338	0.406	0.248	3.13901e-86	Cycling epithelium	LYPD1
4.83918e-91	-2.40785	0.342	0.45	3.80959e-86	Cycling epithelium	WNT5A
6.38286e-91	0.487062	0.784	0.661	5.02484e-86	Cycling epithelium	AGAP1
6.63989e-91	0.416351	0.788	0.648	5.22719e-86	Cycling epithelium	C7orf50
1.01599e-90	-1.43849	0.51	0.579	7.99825e-86	Cycling epithelium	RAB32
1.87308e-90	-1.64952	0.268	0.393	1.47456e-85	Cycling epithelium	TXNDC15
2.48857e-90	0.553679	0.534	0.365	1.9591e-85	Cycling epithelium	ZNF22
2.79934e-90	0.369908	0.838	0.7	2.20375e-85	Cycling epithelium	ANP32A
3.11054e-90	0.465366	0.616	0.439	2.44874e-85	Cycling epithelium	ATL2
3.12045e-90	0.637743	0.401	0.247	2.45654e-85	Cycling epithelium	NUP188
3.49112e-90	0.603907	0.466	0.302	2.74835e-85	Cycling epithelium	DDB2
3.58303e-90	0.333568	0.918	0.841	2.8207e-85	Cycling epithelium	RAB34
3.70779e-90	0.358383	0.86	0.731	2.91892e-85	Cycling epithelium	EBPL
4.16994e-90	0.173163	0.998	0.997	3.28274e-85	Cycling epithelium	RPL18
7.41957e-90	0.517714	0.555	0.38	5.84098e-85	Cycling epithelium	GPD2
9.54296e-90	0.644987	0.444	0.283	7.5126e-85	Cycling epithelium	VANGL1
1.49632e-89	-1.47176	0.31	0.438	1.17796e-84	Cycling epithelium	LBH
1.59645e-89	0.263017	0.928	0.708	1.25679e-84	Cycling epithelium	EHF
2.00172e-89	0.587255	0.497	0.333	1.57584e-84	Cycling epithelium	EXOSC10
2.30776e-89	0.266995	0.913	0.787	1.81676e-84	Cycling epithelium	LDLR
2.44282e-89	0.600052	0.44	0.276	1.92308e-84	Cycling epithelium	CNOT10
3.39974e-89	0.329473	0.888	0.774	2.67641e-84	Cycling epithelium	GALNT1
3.65822e-89	0.591224	0.488	0.323	2.8799e-84	Cycling epithelium	SLC39A4
3.90833e-89	0.228382	0.978	0.927	3.0768e-84	Cycling epithelium	CCNI
3.9313e-89	0.475362	0.789	0.66	3.09487e-84	Cycling epithelium	SPIDR
4.40299e-89	-1.4707	0.257	0.396	3.46621e-84	Cycling epithelium	SOX5
5.47147e-89	0.596715	0.414	0.254	4.30736e-84	Cycling epithelium	LINC00958
6.06174e-89	0.543261	0.518	0.351	4.77204e-84	Cycling epithelium	GON7
6.53272e-89	0.470311	0.637	0.463	5.14282e-84	Cycling epithelium	IARS1
7.0014e-89	0.510043	0.636	0.465	5.51178e-84	Cycling epithelium	MCRS1
7.39107e-89	0.217689	0.981	0.956	5.81855e-84	Cycling epithelium	RAC1
7.62467e-89	0.306649	0.617	0.407	6.00245e-84	Cycling epithelium	TGFA
8.03835e-89	0.484491	0.428	0.262	6.32811e-84	Cycling epithelium	RASSF6
8.66138e-89	0.566357	0.521	0.354	6.81858e-84	Cycling epithelium	ASL
9.37055e-89	-0.416974	0.907	0.9	7.37687e-84	Cycling epithelium	EIF4A2
1.12024e-88	0.353798	0.537	0.354	8.81901e-84	Cycling epithelium	TNC
1.13977e-88	0.408704	0.758	0.6	8.97275e-84	Cycling epithelium	OSBPL3
1.19413e-88	0.279188	0.925	0.696	9.40064e-84	Cycling epithelium	TMPRSS4
1.20648e-88	0.300496	0.799	0.626	9.49786e-84	Cycling epithelium	SH3YL1
1.22596e-88	0.841948	0.341	0.2	9.65124e-84	Cycling epithelium	SF3A2
1.49879e-88	0.79501	0.312	0.175	1.1799e-83	Cycling epithelium	EFCAB11
1.66847e-88	0.426091	0.895	0.829	1.31349e-83	Cycling epithelium	TEAD1
2.09981e-88	0.30843	0.922	0.836	1.65306e-83	Cycling epithelium	PSME1
2.15297e-88	-2.36242	0.272	0.388	1.6949e-83	Cycling epithelium	RASSF8
2.16901e-88	0.705829	0.307	0.169	1.70753e-83	Cycling epithelium	STEAP2
2.59239e-88	0.704872	0.36	0.214	2.04084e-83	Cycling epithelium	ENSG00000263272
5.07861e-88	0.2978	0.916	0.833	3.99809e-83	Cycling epithelium	MRPS15
5.25092e-88	0.464023	0.671	0.503	4.13374e-83	Cycling epithelium	GFUS
7.09032e-88	0.563559	0.485	0.319	5.58179e-83	Cycling epithelium	GSTO2
7.81042e-88	0.292957	0.94	0.877	6.14867e-83	Cycling epithelium	EIF3K
7.87098e-88	-0.570501	0.752	0.774	6.19635e-83	Cycling epithelium	CAMLG
7.97103e-88	0.197218	0.898	0.82	6.27512e-83	Cycling epithelium	CTB-1I21.1
9.75541e-88	-1.66927	0.368	0.461	7.67985e-83	Cycling epithelium	SHC1
1.09593e-87	0.647307	0.377	0.226	8.62762e-83	Cycling epithelium	PHLPP1
1.09981e-87	0.577268	0.556	0.387	8.65815e-83	Cycling epithelium	TUBA4A
1.17312e-87	0.473174	0.666	0.5	9.23529e-83	Cycling epithelium	GPAA1
1.1904e-87	-1.0521	0.535	0.59	9.37129e-83	Cycling epithelium	RRAS
1.74073e-87	0.246942	0.914	0.695	1.37037e-82	Cycling epithelium	PAX8
2.52741e-87	0.152633	1	0.997	1.98968e-82	Cycling epithelium	RPL15
3.32181e-87	0.225246	0.935	0.805	2.61506e-82	Cycling epithelium	CXCL2
3.70196e-87	-0.968829	0.556	0.617	2.91433e-82	Cycling epithelium	CCDC107
4.40874e-87	-0.606755	0.867	0.859	3.47074e-82	Cycling epithelium	COMT
4.79162e-87	-1.2932	0.299	0.431	3.77216e-82	Cycling epithelium	RAB31
6.93225e-87	0.526453	0.627	0.467	5.45735e-82	Cycling epithelium	NT5C
7.91429e-87	0.465392	0.666	0.499	6.23044e-82	Cycling epithelium	TMX1
1.00218e-86	-0.540466	0.801	0.799	7.88954e-82	Cycling epithelium	CYB5R3
1.48833e-86	0.538039	0.594	0.426	1.17167e-81	Cycling epithelium	SLC25A33
2.23386e-86	-0.690843	0.734	0.747	1.75859e-81	Cycling epithelium	EMC3
2.46585e-86	0.570602	0.535	0.371	1.94122e-81	Cycling epithelium	TMUB1
2.74952e-86	0.335121	0.888	0.767	2.16454e-81	Cycling epithelium	MIF
3.85462e-86	0.496668	0.577	0.408	3.03451e-81	Cycling epithelium	USP54
4.17409e-86	0.394656	0.526	0.342	3.28601e-81	Cycling epithelium	FRMD4B
4.81516e-86	0.632477	0.438	0.283	3.79069e-81	Cycling epithelium	TTLL5
5.34984e-86	-0.447642	0.842	0.853	4.21161e-81	Cycling epithelium	LAMP2
6.31952e-86	0.640667	0.409	0.255	4.97498e-81	Cycling epithelium	ERLIN1
7.87177e-86	0.401443	0.634	0.449	6.19697e-81	Cycling epithelium	SIPA1L2
9.32613e-86	0.523692	0.526	0.359	7.3419e-81	Cycling epithelium	CFAP20
9.84144e-86	0.612858	0.43	0.269	7.74758e-81	Cycling epithelium	MYEOV
1.24584e-85	0.66978	0.327	0.186	9.80778e-81	Cycling epithelium	MACC1-AS1
1.37381e-85	0.303047	0.697	0.479	1.08152e-80	Cycling epithelium	ZNF185
2.18453e-85	0.422644	0.7	0.527	1.71975e-80	Cycling epithelium	MAT2A
2.59066e-85	0.494975	0.512	0.341	2.03947e-80	Cycling epithelium	CDC42EP3
2.68173e-85	0.398243	0.82	0.673	2.11116e-80	Cycling epithelium	HNRNPH1
4.59881e-85	0.272011	0.714	0.515	3.62037e-80	Cycling epithelium	PREX2
4.88715e-85	-0.708809	0.546	0.629	3.84736e-80	Cycling epithelium	GNS
6.43228e-85	-0.512568	0.859	0.864	5.06375e-80	Cycling epithelium	TOMM7
6.64764e-85	-0.344982	0.937	0.927	5.23329e-80	Cycling epithelium	COX7A2L
6.74355e-85	0.104972	0.949	0.8	5.30879e-80	Cycling epithelium	TM4SF1
7.00057e-85	0.6647	0.418	0.265	5.51113e-80	Cycling epithelium	GNAL
7.15321e-85	0.516055	0.6	0.435	5.63129e-80	Cycling epithelium	GAR1
7.74642e-85	-0.538739	0.915	0.906	6.09829e-80	Cycling epithelium	NOP10
8.7645e-85	0.196788	0.994	0.987	6.89976e-80	Cycling epithelium	BTF3
2.0308e-84	0.225997	0.972	0.942	1.59873e-79	Cycling epithelium	SEC11A
2.03861e-84	-0.541674	0.763	0.778	1.60487e-79	Cycling epithelium	OPTN
2.4662e-84	0.462124	0.65	0.482	1.94149e-79	Cycling epithelium	DUS1L
2.49891e-84	0.407238	0.586	0.41	1.96724e-79	Cycling epithelium	HOOK2
2.61207e-84	0.583679	0.459	0.296	2.05633e-79	Cycling epithelium	OSGEP
2.76009e-84	0.395055	0.814	0.699	2.17285e-79	Cycling epithelium	SIK3
2.89959e-84	0.651239	0.528	0.373	2.28267e-79	Cycling epithelium	RRP7A
3.23924e-84	0.67743	0.344	0.201	2.55006e-79	Cycling epithelium	SCIN
4.92526e-84	0.707476	0.311	0.175	3.87736e-79	Cycling epithelium	ENSG00000294107
5.52877e-84	0.362564	0.816	0.679	4.35247e-79	Cycling epithelium	ESD
8.03902e-84	-0.883492	0.383	0.512	6.32864e-79	Cycling epithelium	FBXL20
8.95002e-84	-0.349897	0.913	0.898	7.04581e-79	Cycling epithelium	TAX1BP1
9.88476e-84	-0.356971	0.952	0.944	7.78168e-79	Cycling epithelium	GUK1
1.275e-83	0.677115	0.394	0.245	1.00373e-78	Cycling epithelium	NRF1
1.67111e-83	-0.368123	0.945	0.811	1.31557e-78	Cycling epithelium	TFPI2
1.71456e-83	0.319132	0.904	0.812	1.34977e-78	Cycling epithelium	TIMM13
1.85834e-83	0.694799	0.359	0.217	1.46296e-78	Cycling epithelium	PUS7
1.94975e-83	0.354811	0.554	0.361	1.53492e-78	Cycling epithelium	HOXB5
1.97646e-83	0.220621	0.978	0.952	1.55595e-78	Cycling epithelium	SRSF9
2.03612e-83	0.427926	0.639	0.47	1.60291e-78	Cycling epithelium	BAIAP2L1
2.28746e-83	-1.14371	0.569	0.629	1.80078e-78	Cycling epithelium	EXOC6B
3.6932e-83	-0.909624	0.657	0.697	2.90744e-78	Cycling epithelium	FTX
3.81826e-83	0.581672	0.453	0.295	3.00589e-78	Cycling epithelium	METTL21A
4.59103e-83	-0.559497	0.768	0.793	3.61424e-78	Cycling epithelium	ITM2C
4.95408e-83	0.254219	0.876	0.737	3.90005e-78	Cycling epithelium	MSMO1
5.34019e-83	0.555053	0.528	0.369	4.20401e-78	Cycling epithelium	TSR1
8.26206e-83	0.551446	0.463	0.305	6.50422e-78	Cycling epithelium	PPP5C
1.49345e-82	0.577095	0.437	0.282	1.1757e-77	Cycling epithelium	MTMR1
1.74624e-82	0.205595	0.991	0.972	1.37471e-77	Cycling epithelium	SNHG29
2.26101e-82	0.338813	0.867	0.746	1.77996e-77	Cycling epithelium	USP14
2.38118e-82	0.467409	0.728	0.585	1.87456e-77	Cycling epithelium	TCF7L2
2.91587e-82	0.57355	0.502	0.345	2.29549e-77	Cycling epithelium	SLC9A8
2.98081e-82	0.42056	0.421	0.26	2.34661e-77	Cycling epithelium	TESC
3.02184e-82	0.235858	0.89	0.711	2.37892e-77	Cycling epithelium	KLF5
3.28669e-82	0.267855	0.96	0.908	2.58742e-77	Cycling epithelium	SRI
3.90626e-82	0.471565	0.7	0.55	3.07516e-77	Cycling epithelium	PLGRKT
6.43991e-82	-0.855773	0.437	0.551	5.06976e-77	Cycling epithelium	KLHL24
7.48099e-82	0.452797	0.53	0.353	5.88933e-77	Cycling epithelium	ITPR3
8.8239e-82	0.614583	0.457	0.303	6.94653e-77	Cycling epithelium	ZDHHC6
9.38507e-82	0.405475	0.751	0.592	7.3883e-77	Cycling epithelium	TMEM160
9.53942e-82	0.741424	0.316	0.183	7.50981e-77	Cycling epithelium	GPR39
1.12857e-81	-0.670438	0.648	0.701	8.88459e-77	Cycling epithelium	MGLL
1.1313e-81	0.713667	0.327	0.192	8.90608e-77	Cycling epithelium	WDR4
1.22576e-81	0.274074	0.96	0.92	9.64971e-77	Cycling epithelium	PRELID1
1.40515e-81	0.538719	0.373	0.227	1.10619e-76	Cycling epithelium	ENSG00000307083
1.75113e-81	0.542512	0.492	0.331	1.37856e-76	Cycling epithelium	SOWAHC
2.3487e-81	0.190625	0.597	0.426	1.84899e-76	Cycling epithelium	SLC26A2
2.42978e-81	0.524207	0.42	0.262	1.91282e-76	Cycling epithelium	ZBED3
4.02066e-81	0.498428	0.452	0.293	3.16522e-76	Cycling epithelium	KSR1
4.31478e-81	0.620006	0.463	0.311	3.39676e-76	Cycling epithelium	SCAPER
5.17443e-81	0.571232	0.491	0.336	4.07352e-76	Cycling epithelium	DDX10
5.63769e-81	0.414034	0.661	0.49	4.43822e-76	Cycling epithelium	ARHGAP18
7.25535e-81	-0.639194	0.696	0.731	5.7117e-76	Cycling epithelium	SNRPN
7.52716e-81	0.667361	0.363	0.22	5.92568e-76	Cycling epithelium	TOR2A
7.61098e-81	0.25655	0.755	0.546	5.99167e-76	Cycling epithelium	EFNA1
8.5314e-81	0.562073	0.386	0.238	6.71626e-76	Cycling epithelium	JDP2
8.72502e-81	0.475407	0.568	0.406	6.86868e-76	Cycling epithelium	HSDL2
9.96689e-81	0.339017	0.828	0.686	7.84634e-76	Cycling epithelium	SPTBN1
1.00372e-80	-0.428028	0.957	0.936	7.90168e-76	Cycling epithelium	MGST3
1.74524e-80	0.556443	0.472	0.317	1.37393e-75	Cycling epithelium	USP39
1.8678e-80	0.383658	0.798	0.674	1.4704e-75	Cycling epithelium	PUF60
2.02179e-80	0.396062	0.643	0.463	1.59163e-75	Cycling epithelium	NHERF1
2.70049e-80	0.25585	0.959	0.899	2.12593e-75	Cycling epithelium	MRPL51
2.80468e-80	0.35674	0.764	0.605	2.20795e-75	Cycling epithelium	PLEKHA1
2.9624e-80	0.479283	0.53	0.366	2.33212e-75	Cycling epithelium	ITPK1
3.24704e-80	0.774896	0.361	0.225	2.5562e-75	Cycling epithelium	MTCL1
4.57909e-80	-1.76534	0.216	0.338	3.60484e-75	Cycling epithelium	CSGALNACT2
4.59681e-80	-2.23685	0.292	0.393	3.61879e-75	Cycling epithelium	CHPT1
4.67949e-80	0.523416	0.426	0.274	3.68388e-75	Cycling epithelium	NUP160
6.59391e-80	0.302797	0.791	0.63	5.19099e-75	Cycling epithelium	SHROOM3
7.64297e-80	0.288744	0.781	0.625	6.01685e-75	Cycling epithelium	CMTM7
8.87695e-80	0.268229	0.911	0.829	6.98829e-75	Cycling epithelium	EIF5
9.2431e-80	-0.693152	0.6	0.658	7.27654e-75	Cycling epithelium	MSRB2
1.36102e-79	0.473807	0.559	0.392	1.07145e-74	Cycling epithelium	NSL1
1.93929e-79	-0.717192	0.677	0.708	1.52669e-74	Cycling epithelium	RNF181
2.05464e-79	0.510981	0.573	0.411	1.6175e-74	Cycling epithelium	PRPF38A
4.21359e-79	-2.74413	0.822	0.795	3.31711e-74	Cycling epithelium	CALD1
4.28455e-79	0.644154	0.402	0.255	3.37297e-74	Cycling epithelium	EEF1AKMT2
4.5025e-79	0.461278	0.613	0.451	3.54455e-74	Cycling epithelium	METAP1
6.01351e-79	0.577448	0.319	0.186	4.73408e-74	Cycling epithelium	LINC00342
6.83742e-79	0.497124	0.584	0.426	5.38269e-74	Cycling epithelium	STARD7
6.8862e-79	0.50265	0.545	0.384	5.42109e-74	Cycling epithelium	PKNOX1
7.28623e-79	0.239039	0.916	0.824	5.73601e-74	Cycling epithelium	MYO1E
7.52677e-79	-0.75547	0.623	0.676	5.92538e-74	Cycling epithelium	NICOL1
7.72603e-79	-0.489935	0.857	0.864	6.08224e-74	Cycling epithelium	BASP1
7.9523e-79	0.370316	0.671	0.5	6.26037e-74	Cycling epithelium	EPB41L2
8.35606e-79	0.409478	0.525	0.354	6.57823e-74	Cycling epithelium	CCDC14
8.44829e-79	-0.611952	0.773	0.787	6.65083e-74	Cycling epithelium	MFGE8
9.74653e-79	0.408278	0.585	0.408	7.67286e-74	Cycling epithelium	PPP1R3B
9.85017e-79	0.395198	0.652	0.482	7.75445e-74	Cycling epithelium	SNX24
1.43771e-78	0.27704	0.589	0.413	1.13183e-73	Cycling epithelium	NID2
1.82951e-78	0.184015	0.776	0.632	1.44026e-73	Cycling epithelium	ELOVL5
2.00595e-78	0.530004	0.406	0.258	1.57916e-73	Cycling epithelium	ANAPC1
2.02461e-78	0.342217	0.807	0.665	1.59385e-73	Cycling epithelium	CERT1
2.42958e-78	-0.744555	0.938	0.94	1.91266e-73	Cycling epithelium	IFITM3
2.95445e-78	0.283813	0.939	0.857	2.32586e-73	Cycling epithelium	ANAPC11
3.72768e-78	0.350264	0.724	0.55	2.93458e-73	Cycling epithelium	GSR
3.98734e-78	0.348205	0.598	0.42	3.13899e-73	Cycling epithelium	ARAP2
4.11768e-78	-1.29261	0.185	0.319	3.2416e-73	Cycling epithelium	MXI1
4.36984e-78	0.529358	0.541	0.381	3.44011e-73	Cycling epithelium	DYNLT2B
4.58194e-78	0.513395	0.53	0.367	3.60709e-73	Cycling epithelium	ABHD3
4.86585e-78	0.694816	0.331	0.196	3.83059e-73	Cycling epithelium	ENSG00000253666
5.27399e-78	0.390949	0.741	0.589	4.15189e-73	Cycling epithelium	SRM
5.3658e-78	0.466194	0.584	0.426	4.22417e-73	Cycling epithelium	FBXO34
5.42918e-78	0.827216	0.303	0.177	4.27407e-73	Cycling epithelium	ZNF718
5.45385e-78	0.318301	0.854	0.729	4.29349e-73	Cycling epithelium	ATXN10
5.93163e-78	0.5482	0.519	0.363	4.66962e-73	Cycling epithelium	SOAT1
7.33959e-78	-0.65379	0.613	0.666	5.77802e-73	Cycling epithelium	PCMTD1
7.38298e-78	0.508366	0.416	0.263	5.81218e-73	Cycling epithelium	SORCS2
9.08224e-78	-0.363098	0.965	0.951	7.1499e-73	Cycling epithelium	RTN4
9.61386e-78	0.361138	0.811	0.677	7.56841e-73	Cycling epithelium	ELAVL1
1.32033e-77	0.614896	0.352	0.213	1.03942e-72	Cycling epithelium	CYB5R2
1.52174e-77	0.518762	0.543	0.383	1.19797e-72	Cycling epithelium	SHLD2
1.55917e-77	0.480188	0.506	0.347	1.22744e-72	Cycling epithelium	GMCL1
2.00283e-77	0.640707	0.411	0.262	1.57671e-72	Cycling epithelium	BNC2
2.68302e-77	0.638742	0.387	0.246	2.11218e-72	Cycling epithelium	CCDC85C
3.35403e-77	0.418093	0.615	0.45	2.64043e-72	Cycling epithelium	PLEKHA7
3.96256e-77	0.561296	0.443	0.29	3.11949e-72	Cycling epithelium	DLAT
8.08554e-77	-0.518393	0.87	0.86	6.36526e-72	Cycling epithelium	TMEM165
9.41677e-77	0.279299	0.591	0.404	7.41326e-72	Cycling epithelium	ANK3
1.0215e-76	0.545406	0.379	0.235	8.04162e-72	Cycling epithelium	RTKN
1.04098e-76	0.489821	0.67	0.531	8.19503e-72	Cycling epithelium	MINDY2
1.08326e-76	0.347759	0.812	0.676	8.52785e-72	Cycling epithelium	SUCLA2
1.14437e-76	0.522779	0.402	0.251	9.00894e-72	Cycling epithelium	TMPRSS3
1.51412e-76	-0.921103	0.784	0.821	1.19197e-71	Cycling epithelium	TALAM1
1.91928e-76	0.563415	0.347	0.208	1.51093e-71	Cycling epithelium	RAB38
1.94336e-76	0.440581	0.696	0.545	1.52989e-71	Cycling epithelium	GLUD1
1.98193e-76	0.450158	0.612	0.449	1.56026e-71	Cycling epithelium	ENDOG
2.22119e-76	0.570202	0.473	0.321	1.74861e-71	Cycling epithelium	GPR180
2.26753e-76	0.4522	0.638	0.478	1.78509e-71	Cycling epithelium	NBN
2.30015e-76	0.54352	0.438	0.288	1.81077e-71	Cycling epithelium	SEH1L
2.39259e-76	0.234594	0.756	0.57	1.88355e-71	Cycling epithelium	GPRC5A
2.43922e-76	0.275559	0.957	0.902	1.92025e-71	Cycling epithelium	ALCAM
2.79094e-76	0.718947	0.307	0.179	2.19714e-71	Cycling epithelium	METTL4
2.81164e-76	0.215491	0.907	0.783	2.21344e-71	Cycling epithelium	HES4
3.02528e-76	0.411261	0.709	0.556	2.38162e-71	Cycling epithelium	PSMG3
3.91272e-76	0.349897	0.824	0.693	3.08025e-71	Cycling epithelium	BICC1
4.27814e-76	-0.533604	0.827	0.824	3.36792e-71	Cycling epithelium	RAB13
4.81664e-76	0.367952	0.795	0.661	3.79185e-71	Cycling epithelium	BCLAF1
7.06435e-76	0.645286	0.354	0.217	5.56134e-71	Cycling epithelium	METTL3
7.96582e-76	0.410382	0.557	0.387	6.27101e-71	Cycling epithelium	LGR4
8.13135e-76	0.505766	0.577	0.426	6.40132e-71	Cycling epithelium	USP25
8.14854e-76	-1.24792	0.293	0.41	6.41486e-71	Cycling epithelium	SERPINB8
8.35979e-76	0.444481	0.621	0.462	6.58116e-71	Cycling epithelium	FAR1
8.52318e-76	-0.663536	0.824	0.81	6.70979e-71	Cycling epithelium	DDX24
1.05787e-75	-1.06585	0.395	0.498	8.32794e-71	Cycling epithelium	WIPI1
1.17566e-75	-1.61103	0.217	0.338	9.25525e-71	Cycling epithelium	MOSPD1
1.29009e-75	0.459487	0.575	0.415	1.01561e-70	Cycling epithelium	ACOT9
1.33311e-75	0.324897	0.844	0.717	1.04947e-70	Cycling epithelium	NAP1L4
1.34249e-75	-0.310523	0.986	0.984	1.05687e-70	Cycling epithelium	CSTB
1.52526e-75	0.478469	0.542	0.381	1.20075e-70	Cycling epithelium	R3HDM1
1.80641e-75	0.554792	0.345	0.208	1.42208e-70	Cycling epithelium	TEC
2.1152e-75	0.311266	0.843	0.723	1.66517e-70	Cycling epithelium	PSMC5
2.15621e-75	0.327226	0.461	0.301	1.69746e-70	Cycling epithelium	ENSG00000307458
2.3664e-75	-1.17452	0.413	0.497	1.86292e-70	Cycling epithelium	LARP6
2.40567e-75	0.339969	0.799	0.648	1.89384e-70	Cycling epithelium	ARF6
2.74734e-75	0.49666	0.487	0.331	2.16282e-70	Cycling epithelium	SLC41A2
3.62051e-75	0.508879	0.472	0.314	2.85021e-70	Cycling epithelium	DCPS
4.06338e-75	0.379194	0.823	0.71	3.19885e-70	Cycling epithelium	SMAD2
9.31158e-75	0.228346	0.982	0.873	7.33045e-70	Cycling epithelium	ITGB8
1.20301e-74	0.419776	0.703	0.559	9.47056e-70	Cycling epithelium	CNOT1
1.32514e-74	0.444854	0.494	0.333	1.0432e-69	Cycling epithelium	THOC1
1.36378e-74	0.577678	0.417	0.272	1.07362e-69	Cycling epithelium	ATG10
1.80455e-74	0.529372	0.539	0.388	1.42061e-69	Cycling epithelium	TRABD
1.97989e-74	0.315156	0.732	0.575	1.55865e-69	Cycling epithelium	REL
2.49355e-74	0.283887	0.908	0.827	1.96302e-69	Cycling epithelium	COA4
2.72478e-74	0.509374	0.501	0.35	2.14506e-69	Cycling epithelium	QSER1
2.87679e-74	0.27318	0.888	0.75	2.26472e-69	Cycling epithelium	F3
3.5151e-74	0.54468	0.483	0.334	2.76723e-69	Cycling epithelium	MRPS25
4.09694e-74	0.44313	0.587	0.428	3.22527e-69	Cycling epithelium	SGMS1
4.18123e-74	0.297628	0.576	0.407	3.29163e-69	Cycling epithelium	AGTPBP1
4.49072e-74	-1.26789	0.223	0.348	3.53528e-69	Cycling epithelium	TPP1
4.9671e-74	0.495567	0.364	0.219	3.9103e-69	Cycling epithelium	ZBED2
5.02082e-74	0.670572	0.32	0.192	3.95259e-69	Cycling epithelium	CEP43
6.72266e-74	0.121538	0.883	0.715	5.29235e-69	Cycling epithelium	IGFBP3
7.82251e-74	0.481645	0.6	0.45	6.15819e-69	Cycling epithelium	TCF3
7.94629e-74	0.337225	0.804	0.678	6.25564e-69	Cycling epithelium	EBNA1BP2
8.63907e-74	-0.553324	0.778	0.784	6.80102e-69	Cycling epithelium	ARL1
9.8111e-74	0.506463	0.505	0.352	7.72369e-69	Cycling epithelium	VAV2
1.03692e-73	-0.695304	0.616	0.668	8.16309e-69	Cycling epithelium	TNRC6B
1.14237e-73	0.230102	0.763	0.55	8.99316e-69	Cycling epithelium	RHOF
1.28918e-73	0.383638	0.391	0.24	1.01489e-68	Cycling epithelium	RAPGEF5
1.33258e-73	0.281022	0.841	0.72	1.04906e-68	Cycling epithelium	IFT57
1.48183e-73	0.206432	0.729	0.517	1.16656e-68	Cycling epithelium	HS3ST1
1.60309e-73	-1.92092	0.182	0.3	1.26201e-68	Cycling epithelium	TNFRSF10D
1.92478e-73	-0.277359	0.958	0.939	1.51527e-68	Cycling epithelium	KDELR1
2.05561e-73	0.488877	0.5	0.347	1.61826e-68	Cycling epithelium	MTHFS
2.19073e-73	0.442733	0.521	0.366	1.72463e-68	Cycling epithelium	USP6NL
2.80916e-73	0.561298	0.396	0.251	2.21148e-68	Cycling epithelium	CASC8
3.06111e-73	-0.601098	0.667	0.693	2.40983e-68	Cycling epithelium	YIPF3
4.77988e-73	0.281545	0.928	0.86	3.76291e-68	Cycling epithelium	UQCRFS1
5.19407e-73	0.152055	0.862	0.639	4.08898e-68	Cycling epithelium	ST14
7.63426e-73	0.287198	0.81	0.673	6.00999e-68	Cycling epithelium	AMD1
8.94623e-73	0.417043	0.356	0.213	7.04283e-68	Cycling epithelium	GJB3
9.45973e-73	0.281774	0.813	0.674	7.44708e-68	Cycling epithelium	FNBP1
9.48343e-73	0.429705	0.479	0.313	7.46574e-68	Cycling epithelium	SPINT1-AS1
9.73508e-73	0.400235	0.682	0.534	7.66385e-68	Cycling epithelium	CDC27
1.13549e-72	0.46726	0.588	0.431	8.939e-68	Cycling epithelium	TPMT
1.63561e-72	0.352585	0.774	0.631	1.28762e-67	Cycling epithelium	MRPS35
1.66371e-72	-0.649504	0.821	0.815	1.30974e-67	Cycling epithelium	COPS9
1.76284e-72	0.466084	0.573	0.418	1.38778e-67	Cycling epithelium	NME2
2.19811e-72	-1.05655	0.876	0.881	1.73044e-67	Cycling epithelium	S100A4
2.65578e-72	0.354421	0.494	0.328	2.09074e-67	Cycling epithelium	HOXB3
2.69174e-72	-1.82703	0.223	0.339	2.11905e-67	Cycling epithelium	GJA1
2.87315e-72	0.425876	0.614	0.453	2.26186e-67	Cycling epithelium	MRPL16
3.07413e-72	0.374458	0.545	0.377	2.42008e-67	Cycling epithelium	CBR3-AS1
3.64365e-72	0.599259	0.332	0.201	2.86843e-67	Cycling epithelium	CASP9
3.64489e-72	0.497815	0.589	0.436	2.8694e-67	Cycling epithelium	ABLIM1
3.70071e-72	0.626765	0.383	0.246	2.91335e-67	Cycling epithelium	JMJD8
3.72273e-72	0.328865	0.827	0.697	2.93068e-67	Cycling epithelium	PTBP3
4.17251e-72	-0.589319	0.925	0.912	3.28477e-67	Cycling epithelium	SEC61G
4.63275e-72	0.653402	0.323	0.195	3.64709e-67	Cycling epithelium	FBXL6
5.84606e-72	0.264937	0.906	0.811	4.60225e-67	Cycling epithelium	FAM3C
6.5476e-72	0.387008	0.711	0.558	5.15454e-67	Cycling epithelium	MRPL23
6.65737e-72	-1.06085	0.28	0.406	5.24095e-67	Cycling epithelium	HLA-F
7.05125e-72	0.489258	0.583	0.427	5.55102e-67	Cycling epithelium	UQCC3
7.80616e-72	0.48388	0.526	0.371	6.14532e-67	Cycling epithelium	NFATC2IP
7.85879e-72	0.32682	0.848	0.729	6.18676e-67	Cycling epithelium	MRPL13
8.2702e-72	0.399378	0.653	0.496	6.51064e-67	Cycling epithelium	NTPCR
8.70911e-72	-0.562147	0.784	0.779	6.85616e-67	Cycling epithelium	ATP6V1E1
8.72669e-72	0.427647	0.598	0.441	6.87e-67	Cycling epithelium	CS
9.14562e-72	0.41011	0.687	0.53	7.19979e-67	Cycling epithelium	NDUFV1
1.04728e-71	-2.02972	0.21	0.319	8.24462e-67	Cycling epithelium	NEXN
1.09266e-71	-0.397181	0.867	0.85	8.60183e-67	Cycling epithelium	ARL6IP5
1.21059e-71	-0.485198	0.813	0.8	9.53025e-67	Cycling epithelium	ATP6V1D
1.22977e-71	-0.585097	0.849	0.835	9.68122e-67	Cycling epithelium	REXO2
1.25517e-71	0.204364	0.998	0.989	9.88117e-67	Cycling epithelium	RPL32
1.27679e-71	0.613084	0.358	0.222	1.00514e-66	Cycling epithelium	PDE7A
1.32999e-71	-1.38984	0.349	0.444	1.04702e-66	Cycling epithelium	TTC14
1.45964e-71	0.444446	0.646	0.497	1.14909e-66	Cycling epithelium	AIMP2
1.76084e-71	0.270924	0.921	0.847	1.3862e-66	Cycling epithelium	JTB
1.83827e-71	0.372974	0.424	0.27	1.44716e-66	Cycling epithelium	SH2D4A
1.86098e-71	-0.686077	0.62	0.666	1.46504e-66	Cycling epithelium	IFT20
2.11344e-71	0.355829	0.564	0.392	1.66378e-66	Cycling epithelium	NET1
2.15241e-71	0.402394	0.727	0.58	1.69446e-66	Cycling epithelium	RELB
2.22606e-71	0.433239	0.468	0.304	1.75245e-66	Cycling epithelium	MISP
2.24112e-71	0.374355	0.546	0.384	1.7643e-66	Cycling epithelium	KIF26B
2.44551e-71	0.347028	0.575	0.398	1.9252e-66	Cycling epithelium	CRIP2
2.55214e-71	0.405305	0.615	0.438	2.00914e-66	Cycling epithelium	NMI
2.59238e-71	-0.468715	0.805	0.816	2.04083e-66	Cycling epithelium	LAMTOR2
2.6734e-71	0.372481	0.732	0.574	2.1046e-66	Cycling epithelium	BCL7C
2.97316e-71	0.295453	0.657	0.46	2.34059e-66	Cycling epithelium	ITGB4
3.51373e-71	0.232701	0.912	0.814	2.76615e-66	Cycling epithelium	PGAM1
3.57458e-71	0.367424	0.854	0.765	2.81405e-66	Cycling epithelium	GPBP1
3.8377e-71	0.53452	0.422	0.279	3.02119e-66	Cycling epithelium	RUSC1
4.25644e-71	0.386709	0.344	0.208	3.35084e-66	Cycling epithelium	ENSG00000303317
5.19327e-71	0.596387	0.355	0.219	4.08835e-66	Cycling epithelium	ARL13B
5.29229e-71	0.479705	0.498	0.349	4.16631e-66	Cycling epithelium	NHLRC2
5.6298e-71	0.435147	0.512	0.352	4.432e-66	Cycling epithelium	MAPK13
6.19639e-71	0.291238	0.884	0.793	4.87804e-66	Cycling epithelium	GSPT1
7.9675e-71	0.484239	0.488	0.336	6.27233e-66	Cycling epithelium	TOR3A
9.32622e-71	0.49759	0.525	0.368	7.34197e-66	Cycling epithelium	TMEM109
1.03401e-70	0.352409	0.702	0.53	8.14017e-66	Cycling epithelium	TSPAN13
1.12288e-70	0.218173	0.907	0.811	8.83972e-66	Cycling epithelium	CCT4
1.13565e-70	0.497502	0.511	0.36	8.94032e-66	Cycling epithelium	TBRG4
1.17503e-70	0.435234	0.683	0.543	9.25027e-66	Cycling epithelium	RCOR1
1.18774e-70	-0.904254	0.392	0.49	9.3504e-66	Cycling epithelium	NBR1
1.29552e-70	0.511266	0.339	0.205	1.01988e-65	Cycling epithelium	LRRC8B
1.37203e-70	0.376476	0.713	0.559	1.08012e-65	Cycling epithelium	AKT1
1.61415e-70	0.361691	0.752	0.61	1.27072e-65	Cycling epithelium	LRPPRC
1.61678e-70	0.350154	0.765	0.622	1.27279e-65	Cycling epithelium	NIT2
1.88761e-70	0.531288	0.57	0.429	1.486e-65	Cycling epithelium	PEX14
2.96714e-70	0.347639	0.717	0.562	2.33585e-65	Cycling epithelium	VBP1
2.97985e-70	0.683699	0.308	0.185	2.34586e-65	Cycling epithelium	TLCD3A
3.02061e-70	0.570128	0.33	0.2	2.37794e-65	Cycling epithelium	E2F5
3.13093e-70	0.581225	0.391	0.251	2.46479e-65	Cycling epithelium	MORC4
3.51141e-70	0.523548	0.456	0.306	2.76432e-65	Cycling epithelium	HSPA14
4.9547e-70	0.328314	0.852	0.737	3.90054e-65	Cycling epithelium	MRPS12
5.35803e-70	0.483666	0.485	0.334	4.21805e-65	Cycling epithelium	PNKP
6.65893e-70	0.591181	0.342	0.213	5.24218e-65	Cycling epithelium	PTPN18
8.33885e-70	0.212189	0.968	0.923	6.56468e-65	Cycling epithelium	PABPC1
9.2113e-70	-0.552556	0.832	0.835	7.2515e-65	Cycling epithelium	NDUFA1
1.19684e-69	0.204335	0.666	0.521	9.42201e-65	Cycling epithelium	MT1F
1.27092e-69	0.240257	0.817	0.646	1.00052e-64	Cycling epithelium	MET
1.44593e-69	0.349839	0.626	0.461	1.1383e-64	Cycling epithelium	BAIAP2
1.49006e-69	0.311503	0.795	0.663	1.17304e-64	Cycling epithelium	MAGOH
1.62104e-69	0.156594	0.997	0.988	1.27615e-64	Cycling epithelium	ANXA2
1.76941e-69	0.385214	0.674	0.518	1.39295e-64	Cycling epithelium	EMG1
1.88984e-69	0.216227	0.715	0.531	1.48776e-64	Cycling epithelium	A2ML1-AS1
2.01885e-69	0.449282	0.545	0.389	1.58932e-64	Cycling epithelium	CEBPG
2.03046e-69	0.552171	0.43	0.286	1.59846e-64	Cycling epithelium	C1orf174
2.17711e-69	0.33096	0.854	0.745	1.71391e-64	Cycling epithelium	MRPL4
2.46215e-69	0.405566	0.625	0.482	1.93831e-64	Cycling epithelium	LINC01705
2.53053e-69	0.650695	0.323	0.197	1.99213e-64	Cycling epithelium	AAAS
2.93974e-69	0.664957	0.319	0.193	2.31428e-64	Cycling epithelium	NUP43
3.29815e-69	0.477889	0.546	0.39	2.59643e-64	Cycling epithelium	PIGX
3.30138e-69	0.138793	0.55	0.382	2.59898e-64	Cycling epithelium	CAPS
3.37025e-69	0.445208	0.628	0.476	2.6532e-64	Cycling epithelium	ZNRF1
4.03428e-69	0.366644	0.445	0.29	3.17594e-64	Cycling epithelium	AP1S3
5.14954e-69	0.354789	0.8	0.668	4.05393e-64	Cycling epithelium	EIF3L
5.87201e-69	-0.857809	0.478	0.551	4.62268e-64	Cycling epithelium	LACTB
6.55628e-69	0.662202	0.309	0.187	5.16136e-64	Cycling epithelium	TRIB3
7.58146e-69	-1.13422	0.32	0.426	5.96843e-64	Cycling epithelium	RILPL2
1.17315e-68	0.240082	0.848	0.713	9.23547e-64	Cycling epithelium	TNIP1
1.22931e-68	0.286196	0.875	0.777	9.6776e-64	Cycling epithelium	CCT7
1.74056e-68	-0.473371	0.8	0.801	1.37024e-63	Cycling epithelium	AFF4
1.76897e-68	0.454182	0.344	0.208	1.39261e-63	Cycling epithelium	CRYBG2
1.87444e-68	0.26697	0.903	0.816	1.47564e-63	Cycling epithelium	POLR1D
1.94691e-68	-0.433971	0.854	0.842	1.53268e-63	Cycling epithelium	ASAH1
2.38062e-68	0.42727	0.42	0.274	1.87412e-63	Cycling epithelium	PRICKLE1
2.45848e-68	0.381257	0.777	0.646	1.93541e-63	Cycling epithelium	RBBP4
4.64139e-68	0.352153	0.79	0.664	3.65389e-63	Cycling epithelium	MRPS7
4.95258e-68	0.430132	0.492	0.334	3.89887e-63	Cycling epithelium	CYB561
5.00588e-68	0.483051	0.372	0.233	3.94083e-63	Cycling epithelium	PIGA
5.44682e-68	-0.590425	0.67	0.696	4.28796e-63	Cycling epithelium	ERLEC1
6.12536e-68	0.515962	0.444	0.3	4.82213e-63	Cycling epithelium	MED11
8.02767e-68	0.520682	0.429	0.287	6.3197e-63	Cycling epithelium	LAS1L
9.57951e-68	0.382283	0.696	0.554	7.54137e-63	Cycling epithelium	CHTOP
1.02638e-67	0.431168	0.535	0.383	8.08011e-63	Cycling epithelium	IRAK1
1.06736e-67	0.316663	0.807	0.671	8.40267e-63	Cycling epithelium	EIF4E
1.22271e-67	0.402037	0.772	0.655	9.62565e-63	Cycling epithelium	SLC20A2
1.64474e-67	-0.686869	0.648	0.679	1.29481e-62	Cycling epithelium	PHLDA3
1.72904e-67	0.534736	0.351	0.217	1.36117e-62	Cycling epithelium	RGS3
2.15196e-67	0.366101	0.755	0.626	1.69411e-62	Cycling epithelium	MFF
2.19952e-67	0.591996	0.506	0.36	1.73155e-62	Cycling epithelium	SNHG17
3.22837e-67	0.29557	0.68	0.512	2.5415e-62	Cycling epithelium	EDN1
3.43817e-67	0.380536	0.433	0.28	2.70667e-62	Cycling epithelium	MARVELD2
3.79797e-67	0.431818	0.499	0.346	2.98991e-62	Cycling epithelium	ZNRF2
3.99112e-67	0.52109	0.501	0.359	3.14197e-62	Cycling epithelium	POU2F1
4.14558e-67	0.426348	0.444	0.291	3.26356e-62	Cycling epithelium	SYTL1
4.37196e-67	0.165961	0.972	0.866	3.44178e-62	Cycling epithelium	RNASET2
5.31925e-67	0.181743	0.993	0.961	4.18753e-62	Cycling epithelium	TPM4
5.32358e-67	0.549025	0.394	0.258	4.19094e-62	Cycling epithelium	RBM14
5.3793e-67	0.471432	0.593	0.449	4.2348e-62	Cycling epithelium	NF2
6.34725e-67	0.445054	0.634	0.491	4.99681e-62	Cycling epithelium	PAK1
7.44844e-67	0.344542	0.653	0.499	5.86371e-62	Cycling epithelium	CBX1
7.65794e-67	0.364393	0.903	0.844	6.02864e-62	Cycling epithelium	AKAP13
8.44538e-67	0.245421	0.933	0.873	6.64854e-62	Cycling epithelium	EIF3F
9.31287e-67	-0.725738	0.603	0.643	7.33147e-62	Cycling epithelium	TCEAL4
9.99321e-67	0.433603	0.583	0.433	7.86705e-62	Cycling epithelium	NUP42
1.02429e-66	-0.728723	0.788	0.801	8.06364e-62	Cycling epithelium	HERPUD1
1.21154e-66	0.297001	0.607	0.429	9.53773e-62	Cycling epithelium	PPP1R9A
1.25769e-66	0.37919	0.466	0.312	9.90102e-62	Cycling epithelium	HAPLN3
1.47145e-66	0.27947	0.906	0.819	1.15838e-61	Cycling epithelium	APEX1
1.55278e-66	0.382899	0.431	0.281	1.22241e-61	Cycling epithelium	TMEM45B
1.68339e-66	-1.04577	0.366	0.474	1.32523e-61	Cycling epithelium	ICAM1
1.74178e-66	0.16471	0.879	0.635	1.3712e-61	Cycling epithelium	UCP2
1.78474e-66	0.333649	0.863	0.775	1.40502e-61	Cycling epithelium	PARD3
2.04645e-66	0.327557	0.557	0.385	1.61105e-61	Cycling epithelium	SLC37A1
2.53114e-66	0.455415	0.39	0.249	1.99261e-61	Cycling epithelium	RIPK4
2.89963e-66	0.229022	0.806	0.613	2.2827e-61	Cycling epithelium	LSR
3.89818e-66	0.459719	0.532	0.384	3.0688e-61	Cycling epithelium	MAPK9
4.0128e-66	0.429825	0.487	0.339	3.15904e-61	Cycling epithelium	PGM2L1
4.03566e-66	0.526935	0.383	0.246	3.17703e-61	Cycling epithelium	BCAT2
4.40599e-66	0.325398	0.755	0.622	3.46857e-61	Cycling epithelium	STX18
4.61487e-66	-1.15848	0.399	0.49	3.63301e-61	Cycling epithelium	ATOSA
4.62417e-66	0.682027	0.324	0.201	3.64033e-61	Cycling epithelium	GJC1
5.95101e-66	-0.605076	0.823	0.815	4.68487e-61	Cycling epithelium	FXR1
6.20058e-66	0.598975	0.342	0.214	4.88134e-61	Cycling epithelium	TRMU
6.49835e-66	-0.759131	0.543	0.598	5.11576e-61	Cycling epithelium	MAGED2
6.56615e-66	0.445874	0.381	0.241	5.16914e-61	Cycling epithelium	ARFGEF3
7.72743e-66	0.15027	0.835	0.72	6.08334e-61	Cycling epithelium	CXCL1
7.89051e-66	0.34424	0.789	0.664	6.21172e-61	Cycling epithelium	ANTKMT
8.44559e-66	0.171322	0.997	0.964	6.64871e-61	Cycling epithelium	CD9
9.01347e-66	0.627793	0.324	0.201	7.09577e-61	Cycling epithelium	COL25A1
1.43043e-65	0.491049	0.429	0.288	1.12609e-60	Cycling epithelium	CENPC
1.93583e-65	0.419361	0.347	0.214	1.52397e-60	Cycling epithelium	PLCH1
1.9832e-65	0.611584	0.329	0.205	1.56125e-60	Cycling epithelium	ANKS6
2.06579e-65	0.32027	0.618	0.451	1.62627e-60	Cycling epithelium	ATP8B1
2.11511e-65	0.338556	0.435	0.285	1.6651e-60	Cycling epithelium	SHANK2
2.15854e-65	0.276336	0.902	0.814	1.69929e-60	Cycling epithelium	PTPMT1
2.19974e-65	0.497116	0.446	0.306	1.73173e-60	Cycling epithelium	SLF2
2.38928e-65	0.46219	0.53	0.383	1.88094e-60	Cycling epithelium	NOL11
2.47725e-65	0.252096	0.95	0.893	1.95019e-60	Cycling epithelium	MDH2
2.48279e-65	0.241175	0.932	0.861	1.95455e-60	Cycling epithelium	MZT2B
2.58625e-65	0.446149	0.538	0.39	2.036e-60	Cycling epithelium	PFKL
3.00522e-65	0.381383	0.684	0.542	2.36583e-60	Cycling epithelium	ACAT1
3.23508e-65	0.613063	0.41	0.276	2.54678e-60	Cycling epithelium	EIF5AL1
3.58113e-65	0.412607	0.476	0.327	2.81921e-60	Cycling epithelium	DTX2P1-UPK3BP1-PMS2P11
3.72329e-65	0.37764	0.703	0.567	2.93112e-60	Cycling epithelium	RNASEH2C
3.93884e-65	0.492364	0.426	0.289	3.10081e-60	Cycling epithelium	POLH
4.16974e-65	0.20125	0.738	0.536	3.28259e-60	Cycling epithelium	DAPP1
4.34158e-65	0.27012	0.878	0.782	3.41786e-60	Cycling epithelium	BTF3L4
5.94094e-65	0.511212	0.411	0.271	4.67695e-60	Cycling epithelium	CASP8
9.84821e-65	0.455415	0.489	0.341	7.75291e-60	Cycling epithelium	ADGRL2
1.17773e-64	0.279285	0.906	0.819	9.27156e-60	Cycling epithelium	ATP5MC1
1.19781e-64	0.298399	0.906	0.824	9.42965e-60	Cycling epithelium	LSM7
1.23259e-64	0.383334	0.612	0.453	9.70344e-60	Cycling epithelium	ARHGEF3
1.28038e-64	0.33307	0.798	0.666	1.00797e-59	Cycling epithelium	HDAC2
1.51205e-64	0.336014	0.8	0.671	1.19034e-59	Cycling epithelium	BLVRB
1.62419e-64	0.17059	0.722	0.521	1.27863e-59	Cycling epithelium	MYO5B
1.69123e-64	0.351153	0.788	0.657	1.33141e-59	Cycling epithelium	EPRS1
1.87322e-64	0.372856	0.648	0.499	1.47468e-59	Cycling epithelium	IFT22
1.90248e-64	0.427916	0.48	0.332	1.49771e-59	Cycling epithelium	MEX3D
2.2648e-64	-0.32328	0.932	0.92	1.78294e-59	Cycling epithelium	PRDX5
2.3261e-64	0.318613	0.771	0.641	1.8312e-59	Cycling epithelium	COA1
2.34817e-64	0.114236	0.787	0.608	1.84857e-59	Cycling epithelium	CCDC146
3.53269e-64	0.293099	0.772	0.63	2.78108e-59	Cycling epithelium	MPC1
3.83673e-64	0.500246	0.484	0.343	3.02043e-59	Cycling epithelium	GTF2H3
4.4592e-64	0.413287	0.573	0.423	3.51046e-59	Cycling epithelium	SF3B3
4.69166e-64	0.492994	0.327	0.199	3.69346e-59	Cycling epithelium	CDH3
5.11566e-64	0.369388	0.682	0.539	4.02725e-59	Cycling epithelium	CTDSPL
5.14273e-64	0.467944	0.479	0.335	4.04857e-59	Cycling epithelium	TET3
5.27324e-64	0.359684	0.71	0.579	4.15131e-59	Cycling epithelium	ESYT2
5.43155e-64	0.456008	0.533	0.386	4.27593e-59	Cycling epithelium	TECR
5.73382e-64	0.300493	0.816	0.698	4.51389e-59	Cycling epithelium	CYRIB
5.8152e-64	0.164344	0.694	0.509	4.57796e-59	Cycling epithelium	IL1A
[truncated: 37,046 more rows]

## Sheet: DE_Epi HT_vs_Ep NoHT_GOBP
geneset	description	link	size	overlap	expect	enrichmentratio	pvalue	fdr	overlapid	userid	project
GO:0042445	hormone metabolic process	http://amigo.geneontology.org/amigo/term/GO:0042445	218	11	1.38136	7.96315	1.26e-07	0.000107	1081;1545;1645;1646;3294;3553;5950;8614;8644;79644;157506	AKR1C2;CGA;HSD17B2;AKR1C1;STC2;AKR1C3;RDH10;CYP1B1;IL1B;RBP4;SRD5A3	DE_Epithelium HT_vs_Epithelium No-HT_GOBP_UP
GO:0002526	acute inflammatory response	http://amigo.geneontology.org/amigo/term/GO:0002526	152	8	0.963152	8.30606	5.31e-06	0.00225687	722;3553;5743;6288;6289;8876;145741;388125	C2CD4A;PTGS2;VNN1;SAA1;C2CD4B;SAA2;IL1B;C4BPA	DE_Epithelium HT_vs_Epithelium No-HT_GOBP_UP
GO:0006720	isoprenoid metabolic process	http://amigo.geneontology.org/amigo/term/GO:0006720	119	7	0.754046	9.28325	1.03e-05	0.00241838	1545;1645;5950;8644;57016;79644;157506	AKR1C1;AKR1C3;RDH10;CYP1B1;AKR1B10;RBP4;SRD5A3	DE_Epithelium HT_vs_Epithelium No-HT_GOBP_UP
GO:0001819	positive regulation of cytokine production	http://amigo.geneontology.org/amigo/term/GO:0001819	414	12	2.62332	4.57435	1.14e-05	0.00241838	1437;1545;3553;4050;5047;5142;5743;6288;8710;10417;10855;26253	CLEC4E;PAEP;PTGS2;SAA1;CYP1B1;SERPINB7;IL1B;SPON2;LTB;HPSE;CSF2;PDE4B	DE_Epithelium HT_vs_Epithelium No-HT_GOBP_UP
GO:0019748	secondary metabolic process	http://amigo.geneontology.org/amigo/term/GO:0019748	59	5	0.373855	13.3742	3.5e-05	0.00594794	1545;1645;1646;8644;57016	AKR1C2;AKR1C1;AKR1C3;CYP1B1;AKR1B10	DE_Epithelium HT_vs_Epithelium No-HT_GOBP_UP
GO:0002237	response to molecule of bacterial origin	http://amigo.geneontology.org/amigo/term/GO:0002237	328	10	2.07838	4.81144	4.22e-05	0.00597892	1437;1440;3553;5142;5743;7035;10417;11009;11213;79931	PTGS2;IL24;TFPI;IL1B;TNIP3;SPON2;IRAK3;CSF3;CSF2;PDE4B	DE_Epithelium HT_vs_Epithelium No-HT_GOBP_UP
GO:0010573	vascular endothelial growth factor production	http://amigo.geneontology.org/amigo/term/GO:0010573	33	4	0.209105	19.1291	5.37e-05	0.00651695	1545;3553;5743;10855	PTGS2;CYP1B1;IL1B;HPSE	DE_Epithelium HT_vs_Epithelium No-HT_GOBP_UP
GO:0071216	cellular response to biotic stimulus	http://amigo.geneontology.org/amigo/term/GO:0071216	221	8	1.40037	5.71277	7.89e-05	0.00837903	1437;1440;3553;5142;7035;10417;11009;79931	IL24;TFPI;IL1B;TNIP3;SPON2;CSF3;CSF2;PDE4B	DE_Epithelium HT_vs_Epithelium No-HT_GOBP_UP
GO:0008202	steroid metabolic process	http://amigo.geneontology.org/amigo/term/GO:0008202	306	9	1.93898	4.64162	0.000137	0.0129241	1081;1545;1593;1645;1646;3294;3553;8644;79644	AKR1C2;CGA;HSD17B2;AKR1C1;AKR1C3;CYP1B1;IL1B;SRD5A3;CYP27A1	DE_Epithelium HT_vs_Epithelium No-HT_GOBP_UP
GO:0050900	leukocyte migration	http://amigo.geneontology.org/amigo/term/GO:0050900	415	10	2.62966	3.80278	0.000291	0.02476	1048;1113;1278;3553;4312;4680;5142;6280;6288;56477	SAA1;CEACAM5;S100A9;IL1B;CEACAM6;CHGA;COL1A2;MMP1;CCL28;PDE4B	DE_Epithelium HT_vs_Epithelium No-HT_GOBP_UP
GO:0061458	reproductive system development	http://amigo.geneontology.org/amigo/term/GO:0061458	425	10	2.69302	3.7133	0.000352	0.0271907	639;1437;3294;5743;5950;6781;6926;8614;8644;157506	HSD17B2;STC2;PTGS2;AKR1C3;STC1;RDH10;PRDM1;RBP4;TBX3;CSF2	DE_Epithelium HT_vs_Epithelium No-HT_GOBP_UP

## Sheet: DE_StrHT_vs_str-NoHT_GOBP
geneset	description	link	size	overlap	expect	enrichmentratio	pvalue	fdr	overlapid	userid	project
GO:0042445	hormone metabolic process	http://amigo.geneontology.org/amigo/term/GO:0042445	218	8	1.00599	7.95235	6.92e-06	0.00588419	650;1081;1543;1545;3553;5122;6447;8644	CGA;CYP1B1;BMP2;PCSK1;AKR1C3;CYP1A1;IL1B;SCG5	DE_Stroma HT_vs_Stroma No-HT_GOBP_UP
GO:0044706	multi-multicellular organism process	http://amigo.geneontology.org/amigo/term/GO:0044706	216	7	0.996763	7.02273	5.97e-05	0.0154278	91;1543;3553;5617;5743;5744;6781	STC1;PTHLH;PTGS2;ACVR1B;PRL;CYP1A1;IL1B	DE_Stroma HT_vs_Stroma No-HT_GOBP_UP
GO:0043491	protein kinase B signaling	http://amigo.geneontology.org/amigo/term/GO:0043491	231	7	1.06598	6.56671	9.1e-05	0.0154278	1440;2069;3084;3553;6662;8644;9518	GDF15;EREG;CSF3;NRG1;AKR1C3;SOX9;IL1B	DE_Stroma HT_vs_Stroma No-HT_GOBP_UP
GO:0045926	negative regulation of growth	http://amigo.geneontology.org/amigo/term/GO:0045926	249	7	1.14905	6.09201	0.000145	0.0154278	91;694;3303;4493;4495;4501;9518	GDF15;BTG1;MT1X;HSPA1A;ACVR1B;MT1E;MT1G	DE_Stroma HT_vs_Stroma No-HT_GOBP_UP
GO:0002237	response to molecule of bacterial origin	http://amigo.geneontology.org/amigo/term/GO:0002237	328	8	1.5136	5.2854	0.000127	0.0154278	1440;1543;1910;3553;3576;5617;5743;11009	IL24;PTGS2;EDNRB;CSF3;PRL;CXCL8;CYP1A1;IL1B	DE_Stroma HT_vs_Stroma No-HT_GOBP_UP
GO:0001819	positive regulation of cytokine production	http://amigo.geneontology.org/amigo/term/GO:0001819	414	9	1.91046	4.7109	0.000113	0.0154278	1545;2069;3303;3553;3554;5047;5743;8809;9173	PAEP;HSPA1A;IL1R1;PTGS2;EREG;CYP1B1;IL1RL1;IL18R1;IL1B	DE_Stroma HT_vs_Stroma No-HT_GOBP_UP
GO:0031667	response to nutrient levels	http://amigo.geneontology.org/amigo/term/GO:0031667	473	10	2.18273	4.58143	5.74e-05	0.0154278	1543;3553;5617;5629;5743;6781;8644;8942;9518;643246	GDF15;STC1;KYNU;PTGS2;PRL;MAP1LC3B2;AKR1C3;PROX1;CYP1A1;IL1B	DE_Stroma HT_vs_Stroma No-HT_GOBP_UP
GO:2000147	positive regulation of cell motility	http://amigo.geneontology.org/amigo/term/GO:2000147	489	10	2.25656	4.43152	7.58e-05	0.0154278	91;650;1081;1672;3553;3554;3576;5629;5743;6662	CGA;IL1R1;PTGS2;ACVR1B;BMP2;CXCL8;SOX9;DEFB1;PROX1;IL1B	DE_Stroma HT_vs_Stroma No-HT_GOBP_UP
GO:0003158	endothelium development	http://amigo.geneontology.org/amigo/term/GO:0003158	117	5	0.539913	9.26075	0.000202	0.0190976	694;3084;3553;5629;6781	BTG1;STC1;NRG1;PROX1;IL1B	DE_Stroma HT_vs_Stroma No-HT_GOBP_UP
GO:0071241	cellular response to inorganic substance	http://amigo.geneontology.org/amigo/term/GO:0071241	208	6	0.959846	6.251	0.000388	0.0274767	1543;4493;4495;4501;5743;8644	MT1X;PTGS2;MT1E;AKR1C3;CYP1A1;MT1G	DE_Stroma HT_vs_Stroma No-HT_GOBP_UP
GO:0019216	regulation of lipid metabolic process	http://amigo.geneontology.org/amigo/term/GO:0019216	378	8	1.74434	4.58627	0.000334	0.0274767	650;1081;1543;3553;5629;5743;8644;50486	CGA;PTGS2;BMP2;AKR1C3;PROX1;CYP1A1;IL1B;G0S2	DE_Stroma HT_vs_Stroma No-HT_GOBP_UP
GO:0009636	response to toxic substance	http://amigo.geneontology.org/amigo/term/GO:0009636	488	9	2.25195	3.99654	0.000384	0.0274767	1440;1543;1545;4493;4495;4501;5617;5743;140809	MT1X;PTGS2;CYP1B1;CSF3;PRL;MT1E;SRXN1;CYP1A1;MT1G	DE_Stroma HT_vs_Stroma No-HT_GOBP_UP
GO:0010573	vascular endothelial growth factor production	http://amigo.geneontology.org/amigo/term/GO:0010573	33	3	0.152283	19.7001	0.000464	0.0303125	1545;3553;5743	PTGS2;CYP1B1;IL1B	DE_Stroma HT_vs_Stroma No-HT_GOBP_UP
GO:0071216	cellular response to biotic stimulus	http://amigo.geneontology.org/amigo/term/GO:0071216	221	6	1.01984	5.8833	0.000535	0.0303125	1440;1910;3553;3576;10018;11009	IL24;EDNRB;BCL2L11;CSF3;CXCL8;IL1B	DE_Stroma HT_vs_Stroma No-HT_GOBP_UP
GO:0008202	steroid metabolic process	http://amigo.geneontology.org/amigo/term/GO:0008202	306	7	1.41208	4.95722	0.000508	0.0303125	650;1081;1543;1545;3553;5629;8644	CGA;CYP1B1;BMP2;AKR1C3;PROX1;CYP1A1;IL1B	DE_Stroma HT_vs_Stroma No-HT_GOBP_UP
GO:0031214	biomineral tissue development	http://amigo.geneontology.org/amigo/term/GO:0031214	149	5	0.687582	7.27186	0.000616	0.0327353	650;5743;5744;6662;56975	PTHLH;PTGS2;FAM20C;BMP2;SOX9	DE_Stroma HT_vs_Stroma No-HT_GOBP_UP
GO:0061458	reproductive system development	http://amigo.geneontology.org/amigo/term/GO:0061458	425	8	1.96122	4.07909	0.000726	0.0362897	2069;5743;6662;6781;8644;10018;63951;84870	STC1;PTGS2;EREG;BCL2L11;AKR1C3;SOX9;DMRTA1;RSPO3	DE_Stroma HT_vs_Stroma No-HT_GOBP_UP
GO:0042692	muscle cell differentiation	http://amigo.geneontology.org/amigo/term/GO:0042692	335	7	1.54591	4.52809	0.000867	0.0409613	650;1910;2069;3084;5629;6662;9518	GDF15;EREG;EDNRB;NRG1;BMP2;SOX9;PROX1	DE_Stroma HT_vs_Stroma No-HT_GOBP_UP
GO:0006984	ER-nucleus signaling pathway	http://amigo.geneontology.org/amigo/term/GO:0006984	45	3	0.207659	14.4468	0.00116035	0.0469665	3576;10018;10551	BCL2L11;CXCL8;AGR2	DE_Stroma HT_vs_Stroma No-HT_GOBP_UP
GO:0061614	pri-miRNA transcription by RNA polymerase II	http://amigo.geneontology.org/amigo/term/GO:0061614	45	3	0.207659	14.4468	0.00116035	0.0469665	650;5617;6662	BMP2;PRL;SOX9	DE_Stroma HT_vs_Stroma No-HT_GOBP_UP
GO:0035265	organ growth	http://amigo.geneontology.org/amigo/term/GO:0035265	170	5	0.784489	6.37357	0.0011154	0.0469665	1294;5629;6662;6781;10018	STC1;BCL2L11;COL7A1;SOX9;PROX1	DE_Stroma HT_vs_Stroma No-HT_GOBP_UP
GO:0032609	interferon-gamma production	http://amigo.geneontology.org/amigo/term/GO:0032609	105	4	0.484538	8.25529	0.0013955	0.0480867	3553;3554;8809;9173	IL1R1;IL1RL1;IL18R1;IL1B	DE_Stroma HT_vs_Stroma No-HT_GOBP_UP
GO:0002065	columnar/cuboidal epithelial cell differentiation	http://amigo.geneontology.org/amigo/term/GO:0002065	107	4	0.493767	8.10099	0.0014962	0.0480867	650;5629;10551;56975	FAM20C;BMP2;PROX1;AGR2	DE_Stroma HT_vs_Stroma No-HT_GOBP_UP
GO:0042180	cellular ketone metabolic process	http://amigo.geneontology.org/amigo/term/GO:0042180	184	5	0.849094	5.88863	0.00158403	0.0480867	650;5629;5743;8644;8942	KYNU;PTGS2;BMP2;AKR1C3;PROX1	DE_Stroma HT_vs_Stroma No-HT_GOBP_UP
GO:0007548	sex differentiation	http://amigo.geneontology.org/amigo/term/GO:0007548	263	6	1.21365	4.94376	0.00132126	0.0480867	91;2069;6662;8644;10018;63951	EREG;BCL2L11;ACVR1B;AKR1C3;SOX9;DMRTA1	DE_Stroma HT_vs_Stroma No-HT_GOBP_UP
GO:0021700	developmental maturation	http://amigo.geneontology.org/amigo/term/GO:0021700	271	6	1.25057	4.79782	0.00153941	0.0480867	650;1672;1910;2069;5047;56975	PAEP;FAM20C;EREG;EDNRB;BMP2;DEFB1	DE_Stroma HT_vs_Stroma No-HT_GOBP_UP
GO:0043900	regulation of multi-organism process	http://amigo.geneontology.org/amigo/term/GO:0043900	362	7	1.6705	4.19036	0.00135991	0.0480867	91;1910;3553;3576;5047;5629;10018	PAEP;EDNRB;BCL2L11;ACVR1B;CXCL8;PROX1;IL1B	DE_Stroma HT_vs_Stroma No-HT_GOBP_UP
GO:0001503	ossification	http://amigo.geneontology.org/amigo/term/GO:0001503	366	7	1.68896	4.14456	0.00144849	0.0480867	650;5617;5743;5744;6662;6781;56975	STC1;PTHLH;PTGS2;FAM20C;BMP2;PRL;SOX9	DE_Stroma HT_vs_Stroma No-HT_GOBP_UP
GO:0001525	angiogenesis	http://amigo.geneontology.org/amigo/term/GO:0001525	483	8	2.22887	3.58926	0.00164905	0.0483343	694;1545;2069;3553;3576;5617;5743;84870	BTG1;PTGS2;EREG;CYP1B1;PRL;CXCL8;RSPO3;IL1B	DE_Stroma HT_vs_Stroma No-HT_GOBP_UP
GO:0001667	ameboidal-type cell migration	http://amigo.geneontology.org/amigo/term/GO:0001667	378	7	1.74434	4.01299	0.00174159	0.049345	91;1545;1910;5629;5743;6662;6781	STC1;PTGS2;EDNRB;CYP1B1;ACVR1B;SOX9;PROX1	DE_Stroma HT_vs_Stroma No-HT_GOBP_UP

## Sheet: DE_Epi HT_vs_Epi No-HT
gene	p_val	avg_log2FC	pct.1	pct.2	p_val_adj	N_cells_c1	N_cells_c2
PI3	0	3.94767	0.341	0.055	0	7662	8857
TCN1	0	3.93145	0.273	0.043	0	7662	8857
AKR1C2	0	3.55838	0.501	0.149	0	7662	8857
CGA	0	3.17894	0.329	0.016	0	7662	8857
HSD17B2	0	3.08879	0.619	0.18	0	7662	8857
AKR1C1	0	2.93335	0.519	0.198	0	7662	8857
STC2	0	2.77903	0.666	0.289	0	7662	8857
CLEC4E	0	2.69225	0.435	0.129	0	7662	8857
LINC01480	0	2.66377	0.41	0.131	0	7662	8857
IQCD	0	2.52883	0.822	0.449	0	7662	8857
PAEP	0	2.44195	0.989	0.968	0	7662	8857
GLRX	0	2.41616	0.703	0.605	0	7662	8857
SLC6A14	0	2.27095	0.439	0.144	0	7662	8857
C2CD4A	0	2.26271	0.464	0.153	0	7662	8857
C15orf48	0	2.10386	0.76	0.575	0	7662	8857
PTGS2	0	2.01609	0.823	0.545	0	7662	8857
VNN1	0	2.01296	0.664	0.309	0	7662	8857
AKR1C3	0	2.00418	0.864	0.684	0	7662	8857
THSD7A	0	1.91389	0.603	0.321	0	7662	8857
SAA1	0	1.90729	0.886	0.706	0	7662	8857
SCGB2A1	0	1.90482	0.726	0.466	0	7662	8857
STC1	0	1.89726	0.538	0.249	0	7662	8857
DEFB1	0	1.86353	0.873	0.578	0	7662	8857
IL4I1	0	1.82727	0.545	0.318	0	7662	8857
XDH	0	1.80827	0.536	0.258	0	7662	8857
RDH10	0	1.71255	0.784	0.522	0	7662	8857
CYP1B1	0	1.68086	0.806	0.546	0	7662	8857
TXNRD1	0	1.57578	0.984	0.948	0	7662	8857
FBLN1	0	1.53003	0.849	0.718	0	7662	8857
TCIM	0	1.41879	0.836	0.656	0	7662	8857
HLA-DMB	0	1.38748	0.783	0.591	0	7662	8857
MGLL	0	1.37738	0.817	0.587	0	7662	8857
SPP1	0	1.37401	0.889	0.754	0	7662	8857
TMC5	0	1.36228	0.665	0.409	0	7662	8857
EVA1B	0	1.32533	0.508	0.381	0	7662	8857
WFDC2	0	1.31339	0.991	0.993	0	7662	8857
SLC7A2	0	1.24734	0.845	0.733	0	7662	8857
P4HA2	0	1.22674	0.578	0.396	0	7662	8857
MUC5B	0	1.19819	0.819	0.673	0	7662	8857
GCLM	0	1.15871	0.797	0.662	0	7662	8857
IL32	0	1.11806	0.843	0.692	0	7662	8857
SLC7A11	0	1.08258	0.829	0.694	0	7662	8857
CLDN10	0	1.0795	0.934	0.86	0	7662	8857
TIMP1	0	1.0422	0.88	0.819	0	7662	8857
FTL	0	1.02683	0.998	1	0	7662	8857
CKAP4	0	0.911303	0.787	0.683	0	7662	8857
SLPI	0	0.907654	0.985	0.988	0	7662	8857
HLA-B	0	0.891027	0.994	0.989	0	7662	8857
PRXL2A	0	0.886021	0.965	0.977	0	7662	8857
IGFBP3	0	0.870794	0.903	0.846	0	7662	8857
ENSG00000293060	0	0.870453	0.994	0.995	0	7662	8857
HLA-A	0	0.815961	0.992	0.986	0	7662	8857
KYNU	0	0.799389	0.913	0.778	0	7662	8857
SOD2	0	0.796821	0.994	0.995	0	7662	8857
NQO1	0	0.7846	0.834	0.744	0	7662	8857
TXN	0	0.741907	0.987	0.992	0	7662	8857
CTSD	0	0.71161	0.932	0.902	0	7662	8857
S100A6	0	0.707291	0.999	1	0	7662	8857
SQSTM1	0	0.659799	0.942	0.948	0	7662	8857
MT-ND5	0	0.659644	0.971	0.984	0	7662	8857
SAT1	0	0.658858	0.993	0.999	0	7662	8857
CSTB	0	0.546423	0.983	0.992	0	7662	8857
OST4	0	0.53432	0.93	0.942	0	7662	8857
SSR4	0	0.530821	0.937	0.944	0	7662	8857
TALDO1	0	0.436854	0.972	0.985	0	7662	8857
S100A11	0	0.396775	0.996	0.999	0	7662	8857
MT-CO3	0	-0.0670978	0.999	1	0	7662	8857
PPIA	0	-0.527257	0.975	0.999	0	7662	8857
RPL10A	0	-0.528485	0.971	0.998	0	7662	8857
RPL3	0	-0.542937	0.991	0.999	0	7662	8857
RPS2	0	-0.558544	0.997	1	0	7662	8857
RPS3	0	-0.575008	0.992	0.999	0	7662	8857
RPSA	0	-0.697698	0.965	0.995	0	7662	8857
RAN	0	-0.735152	0.92	0.982	0	7662	8857
NPM1	0	-0.737402	0.972	0.998	0	7662	8857
PRDX6	0	-0.742173	0.858	0.954	0	7662	8857
ENSG00000262198	0	-0.766277	0.964	0.997	0	7662	8857
BTG2	0	-0.775519	0.879	0.963	0	7662	8857
AHNAK	0	-0.776871	0.821	0.936	0	7662	8857
GIPC1	0	-0.82364	0.805	0.919	0	7662	8857
TPM1	0	-0.838025	0.927	0.987	0	7662	8857
EZR	0	-0.847576	0.969	0.996	0	7662	8857
DUSP1	0	-0.855958	0.932	0.987	0	7662	8857
HMGN3	0	-0.938938	0.874	0.967	0	7662	8857
CTBP2	0	-0.939701	0.762	0.896	0	7662	8857
IL6	0	-0.948854	0.721	0.902	0	7662	8857
KRT8	0	-0.95281	0.973	0.996	0	7662	8857
CNN3	0	-0.973969	0.671	0.869	0	7662	8857
CALD1	0	-1.00906	0.533	0.868	0	7662	8857
ITGAV	0	-1.03176	0.666	0.849	0	7662	8857
STMN1	0	-1.05933	0.737	0.913	0	7662	8857
TINAGL1	0	-1.09074	0.635	0.817	0	7662	8857
ENSG00000289850	0	-1.096	0.622	0.828	0	7662	8857
EDN1	0	-1.13011	0.518	0.804	0	7662	8857
DANCR	0	-1.13949	0.55	0.777	0	7662	8857
NFKB1	0	-1.14086	0.826	0.917	0	7662	8857
MAP4K3	0	-1.15195	0.642	0.819	0	7662	8857
KRT18	0	-1.18256	0.965	0.996	0	7662	8857
COL4A1	0	-1.2029	0.692	0.878	0	7662	8857
KIFC3	0	-1.26475	0.496	0.694	0	7662	8857
IL18	0	-1.29184	0.622	0.839	0	7662	8857
ENSG00000272501	0	-1.31421	0.58	0.77	0	7662	8857
ARL4C	0	-1.32064	0.468	0.727	0	7662	8857
DCDC2	0	-1.33049	0.753	0.944	0	7662	8857
GADD45B	0	-1.33113	0.547	0.798	0	7662	8857
WWC1	0	-1.33687	0.649	0.844	0	7662	8857
CCN1	0	-1.56868	0.611	0.911	0	7662	8857
MALT1	0	-1.57901	0.482	0.735	0	7662	8857
GCNT2	0	-1.61549	0.481	0.714	0	7662	8857
ANKRD33B	0	-1.6336	0.367	0.636	0	7662	8857
VIM	0	-1.64268	0.338	0.607	0	7662	8857
TSPAN12	0	-1.71835	0.606	0.814	0	7662	8857
BICC1	0	-1.81604	0.534	0.828	0	7662	8857
CCN2	0	-1.85714	0.402	0.758	0	7662	8857
THBS1	0	-1.87678	0.261	0.578	0	7662	8857
VTCN1	0	-1.98008	0.233	0.538	0	7662	8857
FGF18	0	-1.99782	0.368	0.73	0	7662	8857
CLIC5	0	-2.17402	0.318	0.694	0	7662	8857
DIAPH3	0	-2.28329	0.183	0.507	0	7662	8857
CDH6	0	-2.3862	0.205	0.619	0	7662	8857
MYLK	0	-2.45355	0.164	0.482	0	7662	8857
TNNC1	0	-3.11677	0.078	0.359	0	7662	8857
RIMS1	0	-4.28766	0.027	0.272	0	7662	8857
ANKRD1	0	-4.33753	0.029	0.277	0	7662	8857
YBX1	9.34e-322	-0.591456	0.959	0.992	7.3511217e-317	7662	8857
GCLC	1.877e-321	1.15923	0.715	0.536	1.4780033e-316	7662	8857
GRN	1.5931e-319	0.799541	0.864	0.787	1.254163597e-314	7662	8857
ENSG00000223786	3.4875e-319	-1.11515	0.753	0.894	2.7455078297e-314	7662	8857
ENSG00000302585	1.32232e-318	-4.02804	0.014	0.183	1.04098495643e-313	7662	8857
RNASE1	1.51194e-318	2.73657	0.388	0.116	1.1902594011e-313	7662	8857
BCAT1	2.224847e-318	-2.55346	0.115	0.333	1.7514883731e-313	7662	8857
ATP5F1E	6.62915e-318	0.515412	0.946	0.97	5.2187324446e-313	7662	8857
BNC2	1.0059004e-317	-2.66997	0.095	0.335	7.9188500148e-313	7662	8857
TGM2	7.9490854e-317	0.991613	0.814	0.624	6.25783800316e-312	7662	8857
RAB5IF	3.592035835e-315	0.597505	0.873	0.842	2.82779429088306e-310	7662	8857
COX7A2	5.293886365e-315	0.538262	0.934	0.929	4.1675591018704e-310	7662	8857
PGD	2.426789138855e-312	0.637967	0.88	0.853	1.91047e-307	7662	8857
PCDH7	4.306306291796e-312	-1.11728	0.528	0.741	3.3901e-307	7662	8857
PRICKLE1	1.0224610205124e-311	-2.01056	0.183	0.436	8.04922e-307	7662	8857
DYNLT3	2.551411800366e-310	0.728429	0.77	0.704	2.00857e-305	7662	8857
RPL7A	4.76871e-307	-0.438104	0.994	1	3.75412e-302	7662	8857
NDUFS5	6.02409e-307	0.429756	0.939	0.961	4.7424e-302	7662	8857
PLEKHG4B	9.4686e-306	-2.60142	0.081	0.301	7.45406e-301	7662	8857
LIMCH1	2.91566e-304	-1.31694	0.546	0.759	2.29533e-299	7662	8857
UPK3B	6.85079e-302	-3.07925	0.037	0.219	5.39322e-297	7662	8857
C2CD4B	1.79681e-301	1.7171	0.555	0.258	1.41452e-296	7662	8857
REC8	1.23064e-300	-1.06426	0.466	0.681	9.68806e-296	7662	8857
TMSB10	5.5008e-300	0.44085	0.998	0.999	4.33045e-295	7662	8857
PEBP1	3.0982e-299	-0.619548	0.916	0.977	2.43903e-294	7662	8857
UBE2D2	2.77927e-298	-0.69962	0.941	0.982	2.18795e-293	7662	8857
CPD	8.40637e-297	0.95934	0.74	0.604	6.61783e-292	7662	8857
TPM2	8.61527e-295	-2.34705	0.138	0.381	6.78228e-290	7662	8857
PCLAF	2.68263e-291	-2.10063	0.158	0.432	2.11188e-286	7662	8857
RAB34	3.90439e-291	-0.802332	0.772	0.896	3.0737e-286	7662	8857
CEACAM5	1.08877e-289	4.27812	0.189	0.022	8.57122e-285	7662	8857
PDLIM1	1.52694e-289	-0.904444	0.701	0.862	1.20207e-284	7662	8857
RPL5	6.94511e-289	-0.451338	0.99	0.999	5.46747e-284	7662	8857
ELOB	2.03544e-288	0.59791	0.913	0.916	1.60238e-283	7662	8857
CCND1	3.2679e-288	-0.745299	0.914	0.97	2.57262e-283	7662	8857
PORCN	5.09988e-288	1.81247	0.459	0.21	4.01483e-283	7662	8857
LATS2	8.56181e-288	-1.50951	0.327	0.543	6.7402e-283	7662	8857
NOCT	1.52325e-287	-1.70308	0.227	0.476	1.19917e-282	7662	8857
COL4A2	1.78265e-287	-0.869461	0.799	0.906	1.40337e-282	7662	8857
CD63	2.63474e-286	0.299097	0.995	0.999	2.07417e-281	7662	8857
IL24	3.28634e-285	4.00028	0.192	0.019	2.58714e-280	7662	8857
NXN	3.51805e-285	-1.07331	0.572	0.752	2.76955e-280	7662	8857
RPL8	1.11127e-284	-0.445156	0.991	0.999	8.74832e-280	7662	8857
CD44	1.31784e-284	0.988887	0.801	0.67	1.03745e-279	7662	8857
ZNF331	2.92334e-284	-1.28056	0.436	0.646	2.30137e-279	7662	8857
RPS9	2.36684e-283	-0.409209	0.991	0.999	1.86327e-278	7662	8857
ARK2N	5.29507e-283	-1.23184	0.442	0.635	4.16849e-278	7662	8857
DENND4A	1.78145e-282	-1.25956	0.516	0.699	1.40243e-277	7662	8857
ALKAL2	7.26449e-280	1.3551	0.662	0.462	5.71889e-275	7662	8857
RPS3A	2.22506e-279	-0.4439	0.99	1	1.75166e-274	7662	8857
WWC2	2.23888e-279	-1.21289	0.47	0.682	1.76254e-274	7662	8857
NUAK2	4.38124e-277	-1.56968	0.241	0.463	3.44909e-272	7662	8857
CBLB	2.35129e-276	-1.48091	0.436	0.643	1.85103e-271	7662	8857
CST3	8.20112e-273	0.483438	0.96	0.966	6.45625e-268	7662	8857
BTF3	4.55172e-272	-0.432107	0.976	0.997	3.5833e-267	7662	8857
AKR1B10	4.73239e-272	6.13189	0.136	0.005	3.72553e-267	7662	8857
SERPINB7	5.69648e-272	5.12448	0.198	0.019	4.48449e-267	7662	8857
HLA-C	9.48468e-272	0.53303	0.983	0.988	7.46672e-267	7662	8857
ATP6V0E1	1.2157e-271	0.369985	0.975	0.987	9.57049e-267	7662	8857
MT-ND4	7.34016e-268	0.540815	0.997	0.999	5.77846e-263	7662	8857
GSTM3	3.65063e-267	0.839694	0.88	0.862	2.87392e-262	7662	8857
ZBED2	6.32753e-266	-1.68486	0.177	0.417	4.98129e-261	7662	8857
SQOR	1.09299e-265	1.25874	0.565	0.325	8.60448e-261	7662	8857
UBL5	6.05235e-265	0.5522	0.91	0.898	4.76465e-260	7662	8857
TMEM106B	1.89587e-264	0.825165	0.764	0.663	1.4925e-259	7662	8857
PRDM1	5.20264e-264	2.50185	0.348	0.155	4.09572e-259	7662	8857
HNRNPA1	5.21263e-264	-0.605813	0.938	0.989	4.10359e-259	7662	8857
RNASET2	1.63605e-263	0.502775	0.971	0.977	1.28797e-258	7662	8857
EDN2	1.58092e-262	-1.60336	0.152	0.399	1.24457e-257	7662	8857
ZG16B	3.79855e-261	2.89768	0.267	0.064	2.99037e-256	7662	8857
NDUFA13	1.84651e-260	0.531872	0.894	0.874	1.45365e-255	7662	8857
LINC00621	7.18756e-259	-0.947922	0.746	0.877	5.65833e-254	7662	8857
PCAT19	9.06369e-258	2.36936	0.317	0.099	7.1353e-253	7662	8857
EIF5A	5.96517e-257	-0.759532	0.844	0.937	4.69602e-252	7662	8857
SAA2	8.09787e-254	1.74568	0.73	0.563	6.37497e-249	7662	8857
FBN1	2.55039e-252	3.62917	0.225	0.058	2.00777e-247	7662	8857
CTB-1I21.1	1.18782e-251	0.836601	0.892	0.88	9.35097e-247	7662	8857
LINC03078	1.8674e-250	0.907221	0.763	0.658	1.4701e-245	7662	8857
FJX1	9.71522e-250	-1.92822	0.119	0.338	7.64821e-245	7662	8857
AMOTL2	4.61851e-248	-0.934421	0.5	0.709	3.63588e-243	7662	8857
NFIB	7.65106e-248	-0.88696	0.604	0.776	6.02322e-243	7662	8857
GADD45A	4.68252e-247	0.793571	0.886	0.809	3.68627e-242	7662	8857
IDO1	1.03041e-246	1.15013	0.753	0.542	8.11179e-242	7662	8857
FRAS1	2.27016e-246	-1.7953	0.243	0.466	1.78716e-241	7662	8857
OXR1	5.24693e-246	-1.29892	0.556	0.733	4.13059e-241	7662	8857
DEPP1	2.12512e-244	2.19097	0.38	0.148	1.67298e-239	7662	8857
AIG1	2.18988e-244	-0.846908	0.686	0.846	1.72396e-239	7662	8857
LCN2	4.41028e-244	0.834362	0.987	0.988	3.47195e-239	7662	8857
RPS4X	1.4955e-243	-0.432717	0.994	1	1.17732e-238	7662	8857
CCSER1	3.83443e-243	-1.60862	0.293	0.484	3.01861e-238	7662	8857
CA12	2.91232e-242	1.03293	0.752	0.578	2.29269e-237	7662	8857
ELOVL5	8.45753e-242	-1.15028	0.604	0.725	6.65811e-237	7662	8857
LINC00370	1.0266e-241	-0.767008	0.625	0.842	8.0818e-237	7662	8857
PYGL	1.03693e-240	-0.958717	0.603	0.784	8.16311e-236	7662	8857
IMMP2L	3.70657e-239	-1.08581	0.521	0.711	2.91796e-234	7662	8857
PAX8-AS1	7.99456e-239	-1.1124	0.424	0.579	6.29363e-234	7662	8857
RPL6	7.79484e-238	-0.433128	0.975	0.997	6.13641e-233	7662	8857
RETREG1	9.65265e-237	1.38519	0.625	0.393	7.59895e-232	7662	8857
BCAM	2.61118e-236	-1.85289	0.153	0.356	2.05563e-231	7662	8857
BMP7	1.05561e-235	-1.89355	0.139	0.33	8.3102e-231	7662	8857
HKDC1	2.12293e-235	-1.07505	0.58	0.699	1.67126e-230	7662	8857
MUC5AC	3.19381e-235	1.36953	0.467	0.25	2.5143e-230	7662	8857
SPNS2	6.49873e-235	-1.24491	0.236	0.466	5.11606e-230	7662	8857
SLCO4A1	9.32032e-235	1.3081	0.542	0.354	7.33733e-230	7662	8857
MUC1	1.05056e-233	0.812436	0.942	0.915	8.27043e-229	7662	8857
H2AC6	1.1735e-233	1.11017	0.534	0.379	9.2383e-229	7662	8857
PPP1R1A	4.7016e-233	3.82081	0.17	0.018	3.70129e-228	7662	8857
GDF15	4.77146e-232	0.626063	0.927	0.875	3.75628e-227	7662	8857
CD55	1.60013e-231	0.553886	0.936	0.954	1.25968e-226	7662	8857
LRRN1	3.60789e-231	-1.60679	0.191	0.401	2.84027e-226	7662	8857
SGK1	1.02155e-230	1.37694	0.498	0.288	8.04209e-226	7662	8857
STXBP6	1.72594e-230	-1.99149	0.159	0.383	1.35873e-225	7662	8857
PDZK1IP1	1.73974e-229	0.769137	0.934	0.874	1.3696e-224	7662	8857
EMP1	4.41242e-229	-1.28017	0.43	0.655	3.47363e-224	7662	8857
FXYD2	5.61188e-229	1.94369	0.372	0.18	4.41789e-224	7662	8857
RACK1	6.23068e-229	-0.418313	0.985	0.998	4.90504e-224	7662	8857
ALDH1A3	9.4148e-229	0.947183	0.796	0.704	7.41171e-224	7662	8857
SNHG29	1.05279e-228	-0.461726	0.95	0.994	8.28799e-224	7662	8857
PPA1	2.55013e-228	-0.492504	0.935	0.985	2.00756e-223	7662	8857
TMEM258	2.6827e-228	0.492347	0.892	0.882	2.11193e-223	7662	8857
RAI14	4.12409e-227	-0.88634	0.588	0.775	3.24665e-222	7662	8857
MYDGF	1.58056e-226	0.378281	0.929	0.938	1.24428e-221	7662	8857
SEC11C	2.79428e-225	0.533474	0.798	0.747	2.19977e-220	7662	8857
S100A9	1.06169e-223	3.14394	0.285	0.088	8.35807e-219	7662	8857
NTN4	2.35534e-223	-1.06653	0.56	0.761	1.85422e-218	7662	8857
FOS	1.02895e-221	-0.729111	0.786	0.922	8.10031e-217	7662	8857
LINC02582	1.91313e-221	-1.57752	0.325	0.516	1.50609e-216	7662	8857
ANXA3	1.95166e-221	-0.622057	0.823	0.929	1.53643e-216	7662	8857
MPZL2	5.18079e-221	0.815781	0.727	0.632	4.07853e-216	7662	8857
GCNT3	6.33363e-221	1.00754	0.744	0.624	4.98609e-216	7662	8857
SCEL	5.68512e-219	-0.880072	0.538	0.74	4.47556e-214	7662	8857
PDXK	5.02654e-218	-0.698894	0.848	0.936	3.95709e-213	7662	8857
TRIO	1.67794e-217	-0.830576	0.773	0.875	1.32094e-212	7662	8857
SDC2	6.42972e-217	-1.46704	0.227	0.438	5.06173e-212	7662	8857
SERF2	2.68703e-216	0.342609	0.983	0.997	2.11534e-211	7662	8857
INPP4B	3.39009e-216	-1.05992	0.602	0.732	2.66882e-211	7662	8857
PLCB4	4.0125e-216	-1.90164	0.294	0.497	3.1588e-211	7662	8857
RNF19A	1.08429e-215	-0.659893	0.84	0.932	8.53595e-211	7662	8857
DRAM1	2.47607e-214	-0.931516	0.493	0.667	1.94926e-209	7662	8857
ENC1	1.31098e-213	-1.64614	0.188	0.373	1.03206e-208	7662	8857
ANXA4	2.72217e-213	-0.538437	0.954	0.996	2.143e-208	7662	8857
DHRS7	1.74416e-212	0.630019	0.809	0.746	1.37307e-207	7662	8857
AGPAT5	1.95679e-212	1.10032	0.561	0.349	1.54047e-207	7662	8857
PODXL	3.45172e-211	1.36082	0.635	0.503	2.71733e-206	7662	8857
DYNLRB1	3.71296e-211	0.464454	0.785	0.734	2.92299e-206	7662	8857
KLK6	3.28485e-210	-2.0142	0.131	0.302	2.58596e-205	7662	8857
TFPI	3.49784e-210	1.95731	0.298	0.113	2.75364e-205	7662	8857
MMP3	4.27844e-209	0.754995	0.492	0.535	3.36816e-204	7662	8857
RPS26	9.27696e-209	0.454873	0.926	0.97	7.30319e-204	7662	8857
IER2	1.30907e-208	-0.603331	0.884	0.967	1.03055e-203	7662	8857
DDIT4L	2.92235e-208	2.43898	0.238	0.068	2.30059e-203	7662	8857
SH3BGRL3	4.29711e-207	0.538335	0.933	0.943	3.38286e-202	7662	8857
PDE9A	7.58502e-207	-1.09803	0.385	0.563	5.97123e-202	7662	8857
TOMM7	2.41429e-206	0.564776	0.862	0.838	1.90062e-201	7662	8857
SOX5	2.69987e-206	-1.80386	0.173	0.369	2.12544e-201	7662	8857
PLCE1	3.1282e-206	-2.72615	0.061	0.23	2.46264e-201	7662	8857
NYAP2	4.28029e-205	-2.16962	0.166	0.359	3.36961e-200	7662	8857
CKS1B	5.9325e-205	-1.19177	0.449	0.619	4.6703e-200	7662	8857
IL1B	2.20421e-203	1.65019	0.481	0.27	1.73524e-198	7662	8857
CEACAM6	4.6192e-203	2.73017	0.267	0.081	3.63642e-198	7662	8857
RPL19	5.09538e-203	-0.358423	0.99	0.999	4.01129e-198	7662	8857
CYP1A1	1.99762e-202	0.995304	0.567	0.366	1.5726e-197	7662	8857
IGFBP1	4.66022e-202	3.44331	0.188	0.042	3.66871e-197	7662	8857
HES1	5.91177e-202	-0.632026	0.898	0.974	4.65398e-197	7662	8857
SCD5	4.37793e-201	-1.9476	0.11	0.275	3.44649e-196	7662	8857
SAMD4A	7.8512e-201	-0.987862	0.695	0.826	6.18078e-196	7662	8857
S100A14	8.7761e-201	0.560353	0.852	0.762	6.9089e-196	7662	8857
IFI27L2	1.87639e-200	1.23234	0.418	0.293	1.47717e-195	7662	8857
S100A10	2.51718e-200	-0.532839	0.977	0.997	1.98163e-195	7662	8857
GPRC5A	1.09946e-198	-0.788568	0.561	0.758	8.65536e-194	7662	8857
UQCRQ	2.64269e-198	0.46618	0.904	0.917	2.08043e-193	7662	8857
IGF2BP2	5.09015e-197	-0.948073	0.641	0.768	4.00717e-192	7662	8857
ESRRG	3.4835e-196	-1.48325	0.295	0.509	2.74235e-191	7662	8857
FEM1B	1.10229e-195	1.35715	0.449	0.265	8.67767e-191	7662	8857
FTH1	3.00985e-195	0.334636	1	1	2.36947e-190	7662	8857
NR4A3	4.93002e-195	-1.05088	0.315	0.519	3.88111e-190	7662	8857
NACA	5.71088e-195	-0.371214	0.986	0.999	4.49583e-190	7662	8857
SEC62	6.48365e-194	0.45757	0.884	0.89	5.10418e-189	7662	8857
SMIM22	6.94465e-194	0.754059	0.776	0.674	5.46711e-189	7662	8857
SNHG7	2.81143e-193	-0.874281	0.569	0.729	2.21327e-188	7662	8857
P4HB	1.43539e-192	0.434558	0.908	0.907	1.13e-187	7662	8857
SLC7A1	3.7665e-192	-0.931357	0.514	0.702	2.96514e-187	7662	8857
KIF26B	4.38228e-192	-1.16954	0.345	0.551	3.44991e-187	7662	8857
SHMT1	8.73283e-192	-1.48436	0.18	0.377	6.87484e-187	7662	8857
PSORS1C3	9.21797e-192	-0.949697	0.499	0.658	7.25676e-187	7662	8857
EPS8L2	1.37039e-191	-0.765215	0.579	0.747	1.07883e-186	7662	8857
IGFBP5	3.70971e-191	0.545148	0.067	0.169	2.92043e-186	7662	8857
CAVIN1	3.87976e-191	-1.80448	0.109	0.289	3.0543e-186	7662	8857
PPP1R15A	4.32376e-191	-0.574435	0.896	0.956	3.40384e-186	7662	8857
SFN	7.00341e-191	0.910585	0.854	0.762	5.51336e-186	7662	8857
SMS	1.83091e-190	-0.573022	0.844	0.917	1.44137e-185	7662	8857
CHMP1B	2.02241e-190	-0.741174	0.712	0.853	1.59212e-185	7662	8857
RND1	8.55647e-190	1.20835	0.573	0.382	6.73599e-185	7662	8857
CTH	2.33234e-189	-2.07298	0.115	0.303	1.83611e-184	7662	8857
FOSL1	2.04004e-188	-0.88614	0.528	0.674	1.606e-183	7662	8857
CDKN1A	1.3605e-187	0.773443	0.783	0.671	1.07104e-182	7662	8857
ESYT2	2.39993e-187	-0.917352	0.575	0.701	1.88932e-182	7662	8857
HLA-DMA	4.03958e-187	0.695017	0.808	0.76	3.18012e-182	7662	8857
RBP4	5.84592e-187	2.80961	0.167	0.03	4.60214e-182	7662	8857
COX17	8.6318e-187	0.611532	0.809	0.709	6.7953e-182	7662	8857
SLC25A3	1.94573e-186	-0.493023	0.926	0.98	1.53175e-181	7662	8857
TNIP3	2.61628e-186	2.56261	0.197	0.044	2.05964e-181	7662	8857
DDAH1	1.01546e-185	-0.98427	0.473	0.644	7.99412e-181	7662	8857
ZFP36	1.32261e-184	-0.51197	0.847	0.929	1.04121e-179	7662	8857
AHCYL1	1.7789e-184	0.438712	0.883	0.886	1.40042e-179	7662	8857
TRHDE	3.07473e-184	-2.1097	0.12	0.292	2.42055e-179	7662	8857
MTUS1	3.73584e-184	-0.868469	0.603	0.744	2.941e-179	7662	8857
GPX4	1.61095e-183	0.30024	0.963	0.977	1.26821e-178	7662	8857
MMP26	1.64557e-183	2.70749	0.277	0.073	1.29546e-178	7662	8857
ITGA6	3.83983e-183	0.886042	0.602	0.473	3.02286e-178	7662	8857
EEF1B2	5.61506e-183	-0.491061	0.942	0.987	4.4204e-178	7662	8857
SDCBP2	2.90968e-182	1.4668	0.439	0.245	2.29062e-177	7662	8857
RPL38	3.38757e-182	0.409897	0.936	0.964	2.66683e-177	7662	8857
ITPKC	2.9993e-181	-0.754365	0.594	0.726	2.36117e-176	7662	8857
ITGA2	3.61023e-181	1.4683	0.425	0.268	2.84212e-176	7662	8857
TNFRSF12A	5.8322e-181	-0.494939	0.931	0.979	4.59134e-176	7662	8857
SLC44A4	1.95855e-180	0.956087	0.611	0.46	1.54185e-175	7662	8857
HLA-F	2.19665e-180	1.06509	0.502	0.335	1.72929e-175	7662	8857
PAPSS2	9.92009e-179	1.60368	0.33	0.149	7.8095e-174	7662	8857
IFT57	3.43928e-178	-0.723822	0.706	0.843	2.70754e-173	7662	8857
PTGR1	6.21959e-178	0.466521	0.785	0.775	4.89631e-173	7662	8857
PCBD1	7.25873e-178	-0.518125	0.87	0.945	5.71436e-173	7662	8857
MINDY2	1.08369e-177	-0.866633	0.498	0.646	8.53124e-173	7662	8857
PARD3B	2.04775e-177	-0.987637	0.531	0.692	1.61207e-172	7662	8857
STMN3	2.08925e-176	1.42209	0.391	0.187	1.64474e-171	7662	8857
RPL7	4.16771e-176	-0.379718	0.982	0.999	3.28099e-171	7662	8857
H2BC5	4.6702e-176	1.43748	0.316	0.169	3.67657e-171	7662	8857
MYL9	4.79093e-175	0.700414	0.101	0.161	3.77161e-170	7662	8857
ENSG00000254261	2.25606e-174	1.13912	0.505	0.305	1.77606e-169	7662	8857
ENSG00000305332	4.58836e-174	-2.21317	0.097	0.261	3.61214e-169	7662	8857
MTHFD1L	4.83527e-174	-0.93091	0.569	0.728	3.80652e-169	7662	8857
TSKU	5.39505e-174	1.34512	0.454	0.232	4.2472e-169	7662	8857
SOD3	6.44566e-174	-1.97476	0.261	0.414	5.07428e-169	7662	8857
ADAMTSL3	1.01325e-173	-2.56064	0.044	0.176	7.9767e-169	7662	8857
CDH2	1.37422e-173	-2.78683	0.047	0.184	1.08184e-168	7662	8857
SLC15A1	2.14404e-173	1.45028	0.41	0.191	1.68788e-168	7662	8857
SLCO2B1	3.6048e-173	2.8601	0.182	0.037	2.83784e-168	7662	8857
PDIA4	3.74166e-173	0.455173	0.86	0.838	2.94558e-168	7662	8857
ENSG00000297654	1.17432e-172	-1.43808	0.327	0.509	9.2447e-168	7662	8857
UQCR11	2.49606e-172	0.533734	0.863	0.837	1.965e-167	7662	8857
CHGA	7.79493e-172	3.49598	0.14	0.022	6.13648e-167	7662	8857
HIF1A	1.51243e-171	0.484735	0.937	0.962	1.19065e-166	7662	8857
CTSA	3.33006e-171	0.766986	0.677	0.546	2.62156e-166	7662	8857
RPS7	5.83263e-171	-0.337647	0.988	1	4.59168e-166	7662	8857
RASAL2	6.07981e-171	-1.0815	0.409	0.586	4.78627e-166	7662	8857
SLC16A6	8.09439e-171	2.55126	0.191	0.067	6.37223e-166	7662	8857
MXRA7	5.32412e-170	-0.773552	0.629	0.764	4.19136e-165	7662	8857
TRAM1	8.42429e-170	-0.526602	0.852	0.925	6.63194e-165	7662	8857
RPL15	1.52405e-169	-0.329528	0.993	0.999	1.1998e-164	7662	8857
OAZ1	1.98433e-169	-0.402572	0.963	0.993	1.56214e-164	7662	8857
FOSB	2.90452e-169	-0.692966	0.685	0.83	2.28656e-164	7662	8857
MAML2	5.71366e-169	-0.821555	0.691	0.816	4.49802e-164	7662	8857
TMEM139	1.05653e-168	-1.08175	0.302	0.476	8.31747e-164	7662	8857
KANK1	5.31132e-168	-1.11421	0.376	0.553	4.18129e-163	7662	8857
ARHGAP29	6.71672e-168	-0.596813	0.782	0.89	5.28767e-163	7662	8857
CALB1	9.16141e-168	-0.7029	0.654	0.793	7.21223e-163	7662	8857
CP	1.37297e-167	0.8275	0.836	0.825	1.08086e-162	7662	8857
ATP5MK	4.74747e-167	0.451851	0.901	0.899	3.7374e-162	7662	8857
TMEM158	3.57261e-166	0.542057	0.313	0.118	2.8125e-161	7662	8857
FRMD5	8.60967e-166	-1.41267	0.251	0.441	6.77788e-161	7662	8857
DHCR24	1.16276e-165	-0.572743	0.715	0.815	9.1537e-161	7662	8857
HSBP1L1	1.6701e-165	-0.803637	0.515	0.65	1.31477e-160	7662	8857
NID2	1.72854e-165	1.0535	0.548	0.418	1.36078e-160	7662	8857
RN7SL1	9.66445e-165	1.12051	0.384	0.232	7.60824e-160	7662	8857
MPZL1	4.48022e-164	0.62489	0.706	0.633	3.52701e-159	7662	8857
RBMS3	4.9701e-164	-2.76569	0.033	0.153	3.91266e-159	7662	8857
KPNA2	9.99029e-164	-0.715476	0.66	0.787	7.86475e-159	7662	8857
METRNL	1.72114e-163	-0.86862	0.512	0.659	1.35495e-158	7662	8857
DSTN	2.65011e-163	0.271285	0.962	0.989	2.08627e-158	7662	8857
COX6C	3.95149e-163	0.410596	0.917	0.936	3.11077e-158	7662	8857
KLF10	1.58042e-162	-0.900275	0.456	0.622	1.24417e-157	7662	8857
FGFR2	2.1737e-162	-1.31093	0.222	0.4	1.71122e-157	7662	8857
CD47	5.58907e-162	-0.377066	0.954	0.987	4.39994e-157	7662	8857
ERICH3	7.96294e-162	2.38638	0.17	0.035	6.26875e-157	7662	8857
ERLEC1	9.9767e-162	0.629287	0.691	0.615	7.85406e-157	7662	8857
HNRNPA2B1	3.31845e-161	-0.543682	0.935	0.983	2.61241e-156	7662	8857
NEDD9	3.98907e-161	-0.634057	0.749	0.881	3.14035e-156	7662	8857
C6orf132	4.41321e-161	-0.673015	0.567	0.735	3.47425e-156	7662	8857
GLDC	4.9914e-161	-1.86253	0.097	0.229	3.92943e-156	7662	8857
NR4A2	1.19858e-160	-0.904572	0.551	0.682	9.43572e-156	7662	8857
APEX1	1.4362e-160	-0.591388	0.781	0.887	1.13063e-155	7662	8857
NFKBIA	1.72489e-160	-0.432743	0.98	0.995	1.35791e-155	7662	8857
VGLL1	2.03897e-160	-3.43227	0.016	0.114	1.60516e-155	7662	8857
MBP	2.42419e-160	-0.623073	0.783	0.875	1.90842e-155	7662	8857
NAP1L1	3.83828e-160	-0.489676	0.85	0.945	3.02165e-155	7662	8857
CXCL3	4.24746e-160	-0.615133	0.749	0.863	3.34377e-155	7662	8857
RPL13	5.35555e-160	-0.300407	0.996	1	4.2161e-155	7662	8857
SEZ6L2	1.93423e-159	1.12784	0.528	0.323	1.5227e-154	7662	8857
ENSG00000259753	2.08232e-159	-1.94459	0.112	0.273	1.63929e-154	7662	8857
OTUB2	4.20001e-159	1.71486	0.316	0.132	3.30642e-154	7662	8857
CDA	4.86008e-159	0.607565	0.562	0.384	3.82605e-154	7662	8857
HCG18	5.78409e-159	-1.08549	0.469	0.602	4.55347e-154	7662	8857
ELOVL7	2.3688e-158	-0.89084	0.508	0.639	1.86481e-153	7662	8857
MGAT5	3.0153e-158	-0.806658	0.733	0.817	2.37376e-153	7662	8857
SPON2	3.32367e-158	1.91079	0.18	0.164	2.61653e-153	7662	8857
JUNB	4.89284e-158	-0.574745	0.844	0.943	3.85184e-153	7662	8857
NDUFA1	1.30504e-157	0.497668	0.83	0.798	1.02738e-152	7662	8857
SUCLA2	1.44836e-157	-0.835072	0.603	0.769	1.1402e-152	7662	8857
PSAP	6.35314e-157	0.421026	0.895	0.899	5.00145e-152	7662	8857
ZSWIM6	6.85072e-157	-0.85125	0.714	0.809	5.39316e-152	7662	8857
ACSM3	1.22865e-156	-1.38443	0.206	0.365	9.67241e-152	7662	8857
SERINC2	1.35065e-156	0.59687	0.821	0.752	1.06328e-151	7662	8857
NCCRP1	6.01135e-156	3.67411	0.143	0.022	4.73237e-151	7662	8857
RPL36AL	1.69274e-155	0.322712	0.946	0.96	1.33259e-150	7662	8857
GJB2	3.96636e-155	0.900718	0.584	0.471	3.12248e-150	7662	8857
ERBB3	1.15741e-154	0.79504	0.649	0.492	9.11157e-150	7662	8857
LINC00882	1.36175e-154	-2.78778	0.038	0.162	1.07203e-149	7662	8857
GSTP1	2.1883e-154	-0.3846	0.995	1	1.72271e-149	7662	8857
IFITM2	2.3456e-154	0.512005	0.616	0.599	1.84655e-149	7662	8857
EGR1	3.66769e-154	-0.737582	0.736	0.868	2.88735e-149	7662	8857
RPS27L	4.31681e-154	0.252361	0.962	0.98	3.39836e-149	7662	8857
SNHG12	4.55843e-154	-1.12843	0.289	0.452	3.58858e-149	7662	8857
NFKBID	5.76113e-154	-0.850246	0.406	0.569	4.53539e-149	7662	8857
NUCB2	1.22573e-153	0.665232	0.536	0.46	9.64943e-149	7662	8857
EPS8L3	1.5654e-153	1.50563	0.304	0.116	1.23234e-148	7662	8857
RPS5	2.84306e-153	-0.348896	0.983	0.998	2.23817e-148	7662	8857
CDCP1	5.17168e-153	0.768706	0.69	0.59	4.07135e-148	7662	8857
ERBB4	5.54029e-153	-1.70191	0.17	0.285	4.36154e-148	7662	8857
ENSG00000272243	6.16841e-153	-0.992269	0.494	0.641	4.85602e-148	7662	8857
TSPO	1.06529e-152	-0.40997	0.955	0.992	8.38635e-148	7662	8857
SLC3A2	1.72151e-152	0.368789	0.909	0.886	1.35524e-147	7662	8857
COTL1	1.73711e-152	-0.683675	0.715	0.852	1.36752e-147	7662	8857
TAGLN	3.64348e-152	-0.274122	0.336	0.525	2.86829e-147	7662	8857
SPX	4.33763e-152	2.37316	0.208	0.051	3.41475e-147	7662	8857
ENSG00000299201	7.0186e-152	-2.39302	0.036	0.143	5.52532e-147	7662	8857
LAPTM4A	7.47911e-152	-0.487392	0.897	0.959	5.88785e-147	7662	8857
B2M	8.52749e-152	0.275206	1	1	6.71318e-147	7662	8857
CITED4	8.70647e-152	-0.73977	0.643	0.778	6.85408e-147	7662	8857
DPP4	8.89468e-152	1.11421	0.658	0.524	7.00224e-147	7662	8857
LRP8	9.80098e-152	0.986667	0.491	0.296	7.71572e-147	7662	8857
RANBP1	9.95826e-152	-0.691861	0.794	0.887	7.83954e-147	7662	8857
HIVEP2	2.24772e-151	-0.86831	0.695	0.804	1.76949e-146	7662	8857
KIAA1217	2.44898e-151	-0.681011	0.742	0.849	1.92794e-146	7662	8857
CDKN1C	4.00387e-151	-0.941181	0.545	0.669	3.15201e-146	7662	8857
MGMT	6.27966e-151	-0.81835	0.563	0.706	4.9436e-146	7662	8857
ELF3	7.85537e-151	-0.460869	0.922	0.975	6.18406e-146	7662	8857
NDUFB4	6.72559e-150	0.373278	0.896	0.888	5.29466e-145	7662	8857
VNN3P	7.26954e-150	2.82703	0.126	0.018	5.72287e-145	7662	8857
LTB	8.60502e-150	1.86104	0.288	0.119	6.77422e-145	7662	8857
CFI	1.44276e-149	-1.297	0.137	0.286	1.1358e-144	7662	8857
THEMIS2	1.49031e-149	1.27079	0.392	0.213	1.17323e-144	7662	8857
KRTCAP3	1.6336e-149	0.556807	0.753	0.65	1.28603e-144	7662	8857
CKS2	1.86704e-149	-0.735677	0.601	0.731	1.46981e-144	7662	8857
EPHA2	2.49096e-149	-0.513655	0.699	0.829	1.96098e-144	7662	8857
CXXC5	4.96845e-149	-0.794788	0.564	0.725	3.91136e-144	7662	8857
CPXM1	5.75287e-149	3.78851	0.124	0.014	4.52889e-144	7662	8857
KLHL29	1.55185e-148	-1.70318	0.221	0.364	1.22168e-143	7662	8857
ANXA11	3.10555e-148	-0.361468	0.901	0.96	2.44482e-143	7662	8857
EYA2	7.69584e-148	-0.88278	0.505	0.665	6.05847e-143	7662	8857
HSPA1B	1.32938e-147	0.839296	0.632	0.438	1.04654e-142	7662	8857
SDC4	1.72888e-147	-0.471003	0.793	0.903	1.36105e-142	7662	8857
MYO3B	1.91565e-147	-1.32703	0.247	0.399	1.50808e-142	7662	8857
CLIC1	2.09462e-147	0.227211	0.97	0.986	1.64897e-142	7662	8857
DDX24	3.75597e-147	0.406058	0.784	0.76	2.95685e-142	7662	8857
NTF3	4.06241e-147	-1.80809	0.089	0.228	3.19809e-142	7662	8857
PCSK5	4.33287e-147	-1.01921	0.481	0.615	3.41101e-142	7662	8857
PLA2G4A	7.37963e-147	0.89473	0.652	0.482	5.80954e-142	7662	8857
BAG1	9.8086e-147	-0.648423	0.725	0.842	7.72172e-142	7662	8857
HSPA8	1.18767e-146	0.29137	0.93	0.948	9.34984e-142	7662	8857
POLR2L	4.82589e-146	0.46337	0.879	0.896	3.79914e-141	7662	8857
CTNNAL1	6.57386e-146	-0.680466	0.664	0.81	5.17521e-141	7662	8857
PARAIL	7.79839e-146	-0.908895	0.496	0.635	6.1392e-141	7662	8857
CLCF1	7.9829e-146	-0.848129	0.512	0.633	6.28446e-141	7662	8857
CMPK1	1.23192e-145	0.458924	0.849	0.839	9.69814e-141	7662	8857
ENSG00000287733	3.70339e-145	-1.29435	0.276	0.473	2.91546e-140	7662	8857
RALA	5.34586e-145	0.521736	0.862	0.854	4.20847e-140	7662	8857
LGALS1	9.18678e-145	-0.461613	0.585	0.784	7.2322e-140	7662	8857
TMPRSS2	4.57752e-144	2.35084	0.216	0.079	3.6036e-139	7662	8857
HIP1	6.78316e-144	1.07944	0.448	0.269	5.33997e-139	7662	8857
QSOX1	6.90372e-144	0.705572	0.788	0.717	5.43489e-139	7662	8857
CDYL2	3.62066e-143	1.48183	0.327	0.146	2.85033e-138	7662	8857
ROMO1	4.37287e-143	0.54211	0.742	0.68	3.4425e-138	7662	8857
SH3RF1	6.61179e-143	-0.835738	0.564	0.67	5.20506e-138	7662	8857
ARMCX3	1.20577e-142	0.569907	0.737	0.68	9.49231e-138	7662	8857
CXADR	3.32144e-142	-0.579419	0.68	0.8	2.61477e-137	7662	8857
EIF4A3	4.90135e-142	-0.751438	0.718	0.824	3.85854e-137	7662	8857
GSDME	5.4291e-142	1.73582	0.253	0.099	4.274e-137	7662	8857
UCP2	8.08892e-142	-0.446841	0.822	0.887	6.36792e-137	7662	8857
TANC2	1.05079e-141	-1.02407	0.459	0.613	8.27227e-137	7662	8857
PKP2	1.49819e-141	-1.18874	0.229	0.391	1.17943e-136	7662	8857
GPX2	1.64433e-141	2.26339	0.173	0.044	1.29448e-136	7662	8857
CFTR	5.09153e-141	-0.872533	0.478	0.614	4.00826e-136	7662	8857
DDIT4	9.05858e-141	-0.637011	0.68	0.813	7.13128e-136	7662	8857
SHANK2	1.23019e-140	-1.134	0.279	0.452	9.68457e-136	7662	8857
C3	1.52085e-140	0.563685	0.883	0.812	1.19727e-135	7662	8857
COMTD1	1.68234e-140	-0.969474	0.324	0.492	1.3244e-135	7662	8857
NEDD4L	3.62304e-140	-0.698722	0.731	0.834	2.8522e-135	7662	8857
HIVEP1	6.05299e-140	-1.09033	0.48	0.609	4.76515e-135	7662	8857
TBX3	1.02772e-139	2.71945	0.115	0.054	8.09062e-135	7662	8857
AFDN	1.3069e-139	-0.482665	0.832	0.912	1.02884e-134	7662	8857
PTPRM	2.08348e-139	-0.737238	0.749	0.841	1.6402e-134	7662	8857
JDP2	2.63655e-139	-1.26655	0.194	0.353	2.07559e-134	7662	8857
IGFBP4	3.6815e-139	0.602327	0.848	0.837	2.89822e-134	7662	8857
ATP6V1A	1.67246e-138	0.653488	0.705	0.611	1.31663e-133	7662	8857
GBP2	3.73385e-138	0.701914	0.735	0.609	2.93944e-133	7662	8857
RPS21	1.08535e-137	0.416798	0.947	0.977	8.54434e-133	7662	8857
SNHG8	1.78518e-137	-0.597592	0.687	0.813	1.40537e-132	7662	8857
SEC11A	2.87717e-137	-0.440977	0.91	0.966	2.26502e-132	7662	8857
LINC00511	3.56953e-137	-0.875485	0.672	0.761	2.81008e-132	7662	8857
LSM4	6.06913e-137	-0.562005	0.823	0.906	4.77786e-132	7662	8857
PPFIBP1	7.75485e-137	-0.64159	0.698	0.832	6.10493e-132	7662	8857
COX7C	1.44114e-136	0.375112	0.925	0.963	1.13452e-131	7662	8857
MCUR1	2.02459e-136	0.546642	0.728	0.671	1.59384e-131	7662	8857
HSPA1A	2.89957e-136	0.672402	0.651	0.537	2.28265e-131	7662	8857
SOSTDC1	2.94148e-136	-4.15323	0.012	0.105	2.31565e-131	7662	8857
NHS	2.9953e-136	-1.06299	0.442	0.605	2.35802e-131	7662	8857
LYPD1	3.07177e-136	-1.44652	0.159	0.303	2.41822e-131	7662	8857
LRP10	8.4574e-136	0.643621	0.719	0.64	6.65801e-131	7662	8857
EPHX1	2.2369e-135	0.504673	0.766	0.697	1.76098e-130	7662	8857
RPLP0	2.46992e-135	-0.367679	0.993	1	1.94442e-130	7662	8857
CDK14	5.66541e-135	-1.52929	0.139	0.272	4.46004e-130	7662	8857
IRAK3	7.62439e-135	1.65027	0.241	0.085	6.00223e-130	7662	8857
DDR1	1.00952e-134	0.725391	0.658	0.537	7.94733e-130	7662	8857
HNRNPC	1.4873e-134	-0.448878	0.929	0.982	1.17086e-129	7662	8857
RPL14	4.81727e-134	-0.282582	0.988	0.999	3.79235e-129	7662	8857
STARD3NL	2.09916e-133	-0.716971	0.584	0.729	1.65254e-128	7662	8857
NDUFAB1	3.39203e-133	0.287566	0.861	0.86	2.67034e-128	7662	8857
MMP10	4.58639e-133	2.92011	0.162	0.129	3.61059e-128	7662	8857
SMC2	1.1094e-132	-1.46823	0.18	0.335	8.7336e-128	7662	8857
ANLN	2.76518e-132	-1.77025	0.071	0.195	2.17686e-127	7662	8857
ANTXR2	3.39534e-132	1.39845	0.214	0.117	2.67295e-127	7662	8857
C4orf19	4.11482e-132	-0.860509	0.415	0.568	3.23935e-127	7662	8857
SLC25A5	4.40762e-132	-0.460534	0.93	0.982	3.46985e-127	7662	8857
BBLN	4.44614e-132	0.375822	0.944	0.946	3.50018e-127	7662	8857
ENSG00000308028	5.52406e-132	-1.23143	0.181	0.318	4.34876e-127	7662	8857
CREG1	6.61367e-132	0.565258	0.723	0.643	5.20655e-127	7662	8857
CENPF	9.32247e-132	-1.45115	0.094	0.247	7.33902e-127	7662	8857
SOCS3	1.54807e-131	-0.596362	0.687	0.812	1.2187e-126	7662	8857
ID1	3.26377e-131	-1.02845	0.575	0.749	2.56937e-126	7662	8857
CALU	3.29383e-131	0.350593	0.825	0.81	2.59303e-126	7662	8857
NCK1	3.78713e-131	0.681893	0.591	0.476	2.98138e-126	7662	8857
C2orf88	1.21747e-130	-0.613861	0.611	0.753	9.58439e-126	7662	8857
SPCS3	1.27994e-130	0.430573	0.756	0.703	1.00762e-125	7662	8857
CMTM6	1.42074e-130	0.321089	0.946	0.964	1.11847e-125	7662	8857
PPP1R14B	2.76977e-130	-0.436536	0.951	0.988	2.18047e-125	7662	8857
ANXA5	3.38316e-130	-0.503981	0.907	0.97	2.66336e-125	7662	8857
CYBA	3.63146e-130	0.290644	0.98	0.993	2.85883e-125	7662	8857
SLC48A1	4.32263e-130	-0.855664	0.369	0.489	3.40295e-125	7662	8857
TACC3	5.68844e-130	-1.56444	0.11	0.24	4.47817e-125	7662	8857
TRMT112	7.187e-130	0.259049	0.895	0.898	5.6579e-125	7662	8857
PLIN3	1.45833e-129	0.72135	0.74	0.691	1.14805e-124	7662	8857
TM4SF4	2.13166e-129	-2.20383	0.075	0.186	1.67813e-124	7662	8857
PMAIP1	2.60013e-129	-0.502644	0.837	0.918	2.04693e-124	7662	8857
LRRFIP1	3.32373e-129	-0.413066	0.865	0.929	2.61657e-124	7662	8857
IRX3	4.91794e-129	2.10364	0.156	0.04	3.8716e-124	7662	8857
ENSG00000309644	5.53444e-129	-0.89138	0.422	0.572	4.35693e-124	7662	8857
HSD17B2-AS1	6.87001e-129	2.19216	0.146	0.034	5.40834e-124	7662	8857
RPL36A	1.08399e-128	0.486072	0.864	0.869	8.53359e-124	7662	8857
ATP5MF	1.49194e-128	0.425221	0.841	0.819	1.17451e-123	7662	8857
EGLN3	1.9234e-128	-1.16655	0.224	0.349	1.51418e-123	7662	8857
CCNL1	2.38619e-128	-0.634373	0.7	0.819	1.87851e-123	7662	8857
CYB5A	2.5442e-128	-0.397899	0.927	0.98	2.00289e-123	7662	8857
SEC61B	3.58063e-128	0.202812	0.946	0.966	2.81881e-123	7662	8857
CSRP2	5.78122e-128	-1.23021	0.218	0.347	4.55121e-123	7662	8857
KCNQ1OT1	1.12381e-127	-1.3345	0.279	0.432	8.84705e-123	7662	8857
CERT1	1.53626e-127	-0.710941	0.629	0.769	1.2094e-122	7662	8857
MAD2L1	4.6555e-127	-1.46332	0.171	0.326	3.66499e-122	7662	8857
LDHB	8.53753e-127	-0.401786	0.916	0.981	6.72109e-122	7662	8857
EEF1D	2.38442e-126	-0.382631	0.939	0.979	1.87711e-121	7662	8857
CSF3	3.94206e-126	1.59006	0.244	0.089	3.10334e-121	7662	8857
MET	5.35314e-126	0.544754	0.807	0.753	4.21421e-121	7662	8857
MT-ND4L	6.7016e-126	0.530996	0.852	0.831	5.27577e-121	7662	8857
COX6B1	8.27366e-126	0.381925	0.871	0.881	6.51335e-121	7662	8857
COPS9	1.34678e-125	0.484162	0.815	0.766	1.06024e-120	7662	8857
IRF1	2.70668e-125	-0.460942	0.722	0.848	2.1308e-120	7662	8857
ENSG00000258526	2.75317e-125	-1.22052	0.46	0.611	2.16741e-120	7662	8857
LRRC75A	2.76963e-125	-1.84228	0.157	0.287	2.18036e-120	7662	8857
NAPSB	4.69831e-125	2.79517	0.133	0.03	3.69869e-120	7662	8857
GCC2	6.92489e-125	0.4787	0.777	0.734	5.45155e-120	7662	8857
ENSG00000227615	7.34858e-125	0.519943	0.795	0.739	5.78509e-120	7662	8857
ITGAE	1.77672e-124	-0.71309	0.534	0.66	1.39871e-119	7662	8857
RPL13A	2.78871e-124	-0.290987	0.992	0.999	2.19538e-119	7662	8857
HDGF	3.06169e-124	0.363434	0.819	0.817	2.41028e-119	7662	8857
OPHN1	4.17294e-124	-0.945928	0.389	0.551	3.28511e-119	7662	8857
MXRA5	5.657e-124	1.44745	0.362	0.202	4.45342e-119	7662	8857
C12orf75	7.05565e-124	-0.338992	0.985	0.996	5.55449e-119	7662	8857
MGP	1.02716e-123	-0.910011	0.035	0.139	8.08618e-119	7662	8857
C4BPA	1.23803e-123	2.02737	0.184	0.05	9.74628e-119	7662	8857
THOC7	4.01518e-123	-0.515275	0.768	0.869	3.16091e-118	7662	8857
TSPAN4	4.66084e-123	-1.49456	0.174	0.308	3.6692e-118	7662	8857
CANX	6.07543e-123	0.328552	0.915	0.933	4.78282e-118	7662	8857
LAMA3	7.91828e-123	-0.76474	0.769	0.832	6.23358e-118	7662	8857
ATP5F1C	8.2406e-123	-0.411402	0.924	0.978	6.48733e-118	7662	8857
H3-3B	9.26033e-123	-0.294169	0.989	0.998	7.2901e-118	7662	8857
MOB3B	1.01896e-122	-1.3546	0.177	0.308	8.02169e-118	7662	8857
ARF5	2.97619e-122	-0.622199	0.608	0.733	2.34298e-117	7662	8857
HLA-E	3.64333e-122	0.426942	0.862	0.852	2.86818e-117	7662	8857
SMAD6	5.15605e-122	-1.26964	0.169	0.3	4.05905e-117	7662	8857
DPY30	7.0698e-122	0.364803	0.821	0.795	5.56563e-117	7662	8857
KRTAP2-3	7.52502e-122	-1.04065	0.115	0.241	5.92399e-117	7662	8857
ATP11A	8.03382e-122	-0.581625	0.864	0.91	6.32455e-117	7662	8857
SETD7	1.26641e-121	0.856211	0.462	0.332	9.96969e-117	7662	8857
C19orf48P	1.27759e-121	-1.07088	0.268	0.393	1.00577e-116	7662	8857
NDUFB2	1.61441e-121	0.38197	0.858	0.847	1.27093e-116	7662	8857
H2BC12	1.63783e-121	0.686359	0.555	0.432	1.28936e-116	7662	8857
PGGHG	2.00577e-121	1.52733	0.356	0.177	1.57903e-116	7662	8857
RELL1	6.38282e-121	-1.08038	0.263	0.393	5.02481e-116	7662	8857
ERO1A	1.61658e-120	0.477711	0.865	0.867	1.27263e-115	7662	8857
SRSF9	1.79549e-120	-0.416033	0.925	0.974	1.41348e-115	7662	8857
BTF3L4	2.56685e-120	-0.543551	0.728	0.823	2.02072e-115	7662	8857
CCL20	6.18974e-120	0.889469	0.951	0.919	4.87281e-115	7662	8857
LACTB2	1.25359e-119	-0.87828	0.364	0.485	9.86872e-115	7662	8857
AGAP1	1.4751e-119	-0.688371	0.638	0.733	1.16126e-114	7662	8857
NCL	2.87006e-119	-0.622767	0.887	0.961	2.25942e-114	7662	8857
HYOU1	5.36517e-119	0.7024	0.569	0.466	4.22368e-114	7662	8857
STK32B	5.61328e-119	-2.51016	0.043	0.165	4.419e-114	7662	8857
NME3	6.29775e-119	0.483032	0.77	0.708	4.95784e-114	7662	8857
PDE7B	2.06384e-118	-1.89145	0.063	0.173	1.62474e-113	7662	8857
SLFN5	2.10327e-118	0.505658	0.789	0.77	1.65577e-113	7662	8857
RBM3	2.14817e-118	-0.48834	0.812	0.911	1.69112e-113	7662	8857
LIPH	2.42762e-118	1.14249	0.406	0.264	1.91112e-113	7662	8857
ZWINT	3.49187e-118	-1.37287	0.145	0.281	2.74894e-113	7662	8857
NR4A1	3.74087e-118	-0.456879	0.801	0.907	2.94496e-113	7662	8857
HDDC2	4.00235e-118	-0.730105	0.542	0.693	3.15081e-113	7662	8857
PHACTR2	5.31836e-118	-0.649506	0.628	0.772	4.18683e-113	7662	8857
GSR	6.33454e-118	0.502871	0.681	0.608	4.98681e-113	7662	8857
PFN1	1.00032e-117	-0.363992	0.983	0.998	7.87495e-113	7662	8857
IFITM3	1.47988e-117	0.132483	0.923	0.929	1.16502e-112	7662	8857
BAIAP2	2.03803e-117	-0.63492	0.491	0.614	1.60442e-112	7662	8857
SPAG1	2.20225e-117	-0.587439	0.67	0.798	1.7337e-112	7662	8857
IL19	3.69744e-117	3.05529	0.114	0.026	2.91077e-112	7662	8857
CAST.1	3.90166e-117	-0.429496	0.89	0.957	3.07154e-112	7662	8857
RAPGEF3	3.93436e-117	-1.30088	0.135	0.26	3.09729e-112	7662	8857
GALNT2	4.47846e-117	-0.610413	0.688	0.76	3.52562e-112	7662	8857
MT-ND3	4.62426e-117	0.701722	0.985	0.998	3.6404e-112	7662	8857
TBC1D19	5.47001e-117	-1.22744	0.221	0.351	4.30621e-112	7662	8857
IGF2BP3	9.45393e-117	-0.688889	0.427	0.538	7.44251e-112	7662	8857
PARD6B	1.04394e-116	-0.798187	0.528	0.668	8.21834e-112	7662	8857
ADGRF1	1.04654e-116	0.782639	0.587	0.571	8.23877e-112	7662	8857
GRAMD1C	1.06786e-116	1.3025	0.289	0.128	8.40658e-112	7662	8857
SPIDR	1.13432e-116	-0.770485	0.615	0.732	8.92982e-112	7662	8857
C1QBP	1.7577e-116	-0.543271	0.867	0.94	1.38373e-111	7662	8857
PADI1	2.33352e-116	-1.11785	0.176	0.314	1.83704e-111	7662	8857
PHACTR4	2.6542e-116	-0.6438	0.59	0.711	2.08949e-111	7662	8857
CIAO2B	2.70072e-116	0.217239	0.922	0.927	2.12612e-111	7662	8857
AIFM2	4.04125e-116	0.952861	0.327	0.187	3.18143e-111	7662	8857
LINC02298	4.38123e-116	-0.932574	0.375	0.515	3.44908e-111	7662	8857
ORAI1	4.96159e-116	0.784341	0.524	0.38	3.90596e-111	7662	8857
RPL9	1.21507e-115	-0.260844	0.99	0.999	9.56549e-111	7662	8857
SKA2	1.34181e-115	-0.894024	0.426	0.585	1.05632e-110	7662	8857
RPN1	1.92529e-115	0.431819	0.829	0.804	1.51566e-110	7662	8857
DNM3	2.12414e-115	-1.56225	0.188	0.338	1.6722e-110	7662	8857
MAP3K8	2.62537e-115	-0.419461	0.809	0.88	2.0668e-110	7662	8857
RPL22L1	3.60186e-115	-0.681923	0.67	0.759	2.83553e-110	7662	8857
LINC02672	5.69082e-115	-0.930907	0.307	0.458	4.48004e-110	7662	8857
GPC1-AS1	8.29944e-115	-2.48583	0.046	0.135	6.53365e-110	7662	8857
ANK3	1.11733e-114	-0.802477	0.49	0.608	8.79604e-110	7662	8857
REV3L	1.37217e-114	-0.797131	0.53	0.654	1.08023e-109	7662	8857
ENSG00000280878	1.53496e-114	-1.67837	0.138	0.264	1.20838e-109	7662	8857
ENO1	2.23435e-114	-0.45957	0.939	0.984	1.75897e-109	7662	8857
GULP1	2.43745e-114	0.601437	0.753	0.691	1.91885e-109	7662	8857
EHD3	2.7321e-114	1.61246	0.111	0.068	2.15082e-109	7662	8857
ENSG00000257732	2.95383e-114	2.83064	0.126	0.029	2.32537e-109	7662	8857
MTLN	4.02684e-114	0.827021	0.389	0.295	3.17009e-109	7662	8857
CSF1	6.99318e-114	0.939606	0.613	0.442	5.50531e-109	7662	8857
SLC6A6	8.46557e-114	0.622116	0.693	0.594	6.66443e-109	7662	8857
ENSG00000294988	8.79041e-114	-1.22672	0.235	0.389	6.92017e-109	7662	8857
HTRA1	1.05214e-113	0.932903	0.262	0.161	8.28291e-109	7662	8857
NDUFA7	1.77588e-113	0.604949	0.621	0.519	1.39805e-108	7662	8857
SPDEF	2.48127e-113	1.40286	0.227	0.093	1.95335e-108	7662	8857
MMP14	2.57146e-113	1.02185	0.35	0.239	2.02435e-108	7662	8857
MYC	2.61812e-113	-0.835096	0.39	0.539	2.06109e-108	7662	8857
TK1	5.32785e-113	-1.44052	0.194	0.329	4.1943e-108	7662	8857
OOEP	7.63564e-113	0.649462	0.728	0.65	6.01108e-108	7662	8857
SLC44A1	7.81427e-113	0.59216	0.684	0.6	6.1517e-108	7662	8857
ALCAM	1.15269e-112	-0.501331	0.91	0.966	9.07446e-108	7662	8857
PAX8	1.85448e-112	-0.381203	0.864	0.93	1.45992e-107	7662	8857
COL1A2	2.92683e-112	1.9408	0.133	0.125	2.30412e-107	7662	8857
NRSN1	3.66963e-112	-2.12327	0.077	0.209	2.88888e-107	7662	8857
RPS6	4.51694e-112	-0.274734	0.992	1	3.55591e-107	7662	8857
EID1	4.63084e-112	-0.517707	0.861	0.943	3.64558e-107	7662	8857
ITGB3	4.7263e-112	-0.948108	0.235	0.396	3.72074e-107	7662	8857
SCARA3	5.75812e-112	-2.42301	0.041	0.142	4.53302e-107	7662	8857
SRSF2	5.89825e-112	-0.580801	0.727	0.833	4.64334e-107	7662	8857
FABP5	7.40421e-112	-1.50577	0.106	0.242	5.82889e-107	7662	8857
CLU	2.60116e-111	0.831845	0.687	0.619	2.04774e-106	7662	8857
PAPSS1	3.78341e-111	0.759875	0.747	0.721	2.97845e-106	7662	8857
BTN3A2	3.94645e-111	1.12901	0.327	0.176	3.1068e-106	7662	8857
MMP11	1.18332e-110	0.715885	0.081	0.105	9.31555e-106	7662	8857
PTPN12	2.2594e-110	0.616497	0.643	0.54	1.77869e-105	7662	8857
TNPO1	2.90618e-110	0.538804	0.636	0.563	2.28786e-105	7662	8857
GNAS	3.51481e-110	-0.314583	0.963	0.989	2.767e-105	7662	8857
MIR222HG	4.52152e-110	-1.05609	0.26	0.434	3.55952e-105	7662	8857
SNX24	7.14345e-110	-0.730811	0.461	0.607	5.62361e-105	7662	8857
TFRC	7.15725e-110	0.541574	0.665	0.568	5.63447e-105	7662	8857
STX18	7.9491e-110	-0.809013	0.607	0.725	6.25785e-105	7662	8857
SSB	1.17574e-109	-0.528536	0.838	0.926	9.2559e-105	7662	8857
CEP55	1.45291e-109	-1.93507	0.056	0.165	1.14379e-104	7662	8857
ATP5MJ	2.02732e-109	0.36379	0.83	0.838	1.59599e-104	7662	8857
ENSG00000259342	2.54864e-109	0.947207	0.488	0.289	2.00639e-104	7662	8857
ENSG00000307458	4.27652e-109	-1.08912	0.32	0.486	3.36665e-104	7662	8857
SOWAHB	1.16137e-108	1.34018	0.328	0.186	9.14281e-104	7662	8857
TTC39C	2.94834e-108	0.622985	0.604	0.49	2.32105e-103	7662	8857
HMGA2	6.71555e-108	-1.2401	0.206	0.341	5.28675e-103	7662	8857
IVNS1ABP	7.08332e-108	-0.734622	0.464	0.602	5.57627e-103	7662	8857
CLIP2	8.4711e-108	-1.35163	0.206	0.312	6.66879e-103	7662	8857
FBLN5	9.31111e-108	1.07055	0.108	0.102	7.33008e-103	7662	8857
LRRC8A	1.03121e-107	0.727173	0.595	0.499	8.11809e-103	7662	8857
PKIG	1.24288e-107	0.210927	0.384	0.399	9.78443e-103	7662	8857
PLAT	1.44477e-107	1.78683	0.258	0.17	1.13738e-102	7662	8857
TPD52L1	1.66716e-107	-0.517207	0.738	0.856	1.31245e-102	7662	8857
TANC1	1.67173e-107	-0.895245	0.494	0.628	1.31605e-102	7662	8857
GPBP1	1.82765e-107	-0.575668	0.722	0.817	1.4388e-102	7662	8857
ALDH1A1	1.9748e-107	-0.972385	0.489	0.608	1.55464e-102	7662	8857
LINC00472	2.02471e-107	-0.866283	0.448	0.621	1.59393e-102	7662	8857
CAV1	2.15427e-107	-0.899849	0.293	0.458	1.69592e-102	7662	8857
LINC03033	2.40528e-107	1.32458	0.311	0.219	1.89353e-102	7662	8857
MBOAT1	2.67795e-107	-1.26918	0.17	0.298	2.10819e-102	7662	8857
TIMP3	3.11964e-107	-0.664206	0.026	0.101	2.45591e-102	7662	8857
NDUFA3	3.21539e-107	0.637538	0.65	0.517	2.53128e-102	7662	8857
APOL1	4.49962e-107	0.712413	0.691	0.617	3.54228e-102	7662	8857
TSC22D1	1.16764e-106	0.330926	0.859	0.863	9.19216e-102	7662	8857
REXO2	1.68144e-106	-0.517666	0.734	0.841	1.32369e-101	7662	8857
BDNF	1.71408e-106	-0.909802	0.201	0.352	1.34939e-101	7662	8857
TMBIM6	2.1345e-106	0.182969	0.982	0.996	1.68036e-101	7662	8857
ATP1A1	2.62516e-106	0.39695	0.858	0.865	2.06663e-101	7662	8857
NECTIN2	3.29875e-106	-0.428351	0.71	0.819	2.59691e-101	7662	8857
MTUS1-DT	1.03248e-105	-1.5143	0.121	0.247	8.1281e-101	7662	8857
ORC6	1.09181e-105	-1.47348	0.113	0.228	8.59513e-101	7662	8857
SEC14L1	1.9268e-105	-0.51384	0.768	0.875	1.51685e-100	7662	8857
CDC20	2.09333e-105	-1.79937	0.073	0.199	1.64796e-100	7662	8857
DEPDC1B	3.37191e-105	-0.760387	0.292	0.428	2.6545e-100	7662	8857
H4C3	4.47153e-105	0.59067	0.738	0.683	3.52016e-100	7662	8857
SIK3	6.15046e-105	-0.640779	0.697	0.787	4.84189e-100	7662	8857
PPL	6.48639e-105	-0.848612	0.34	0.468	5.10634e-100	7662	8857
ENSG00000286277	8.16281e-105	1.97262	0.198	0.084	6.42609e-100	7662	8857
PAICS	1.01493e-104	-1.04042	0.346	0.501	7.9899e-100	7662	8857
CERNA2	2.34735e-104	-0.640089	0.549	0.686	1.84793e-99	7662	8857
LAMTOR5	2.52868e-104	0.210543	0.912	0.93	1.99068e-99	7662	8857
EPB41L2	2.61467e-104	-0.7323	0.435	0.563	2.05837e-99	7662	8857
ATP2A2	2.9472e-104	0.418609	0.791	0.772	2.32015e-99	7662	8857
ENSG00000294512	4.6863e-104	0.490186	0.791	0.727	3.68925e-99	7662	8857
ATOX1	6.8864e-104	0.465664	0.785	0.73	5.42125e-99	7662	8857
ARHGAP42	8.30487e-104	-0.787534	0.639	0.745	6.53793e-99	7662	8857
ASRGL1	1.29887e-103	-0.366862	0.919	0.98	1.02252e-98	7662	8857
WASF2	2.2997e-103	0.348323	0.821	0.786	1.81042e-98	7662	8857
ENSG00000286458	2.71655e-103	-1.90342	0.089	0.213	2.13858e-98	7662	8857
PPP2R3A	3.47931e-103	-0.949072	0.375	0.506	2.73906e-98	7662	8857
SMIM5	4.42939e-103	-0.641637	0.478	0.617	3.48699e-98	7662	8857
LRATD1	4.7257e-103	0.710801	0.462	0.383	3.72026e-98	7662	8857
TMOD1	5.98716e-103	0.650013	0.641	0.532	4.71333e-98	7662	8857
LHFPL6	1.42981e-102	-2.0467	0.05	0.141	1.12561e-97	7662	8857
PHLDB2	1.63522e-102	-1.15953	0.261	0.352	1.28731e-97	7662	8857
BZW2	1.76792e-102	-0.63663	0.564	0.693	1.39178e-97	7662	8857
SEC61G	2.85343e-102	0.2621	0.899	0.891	2.24633e-97	7662	8857
DDX3X	2.90776e-102	0.306676	0.791	0.751	2.2891e-97	7662	8857
SPINT2	3.62628e-102	-0.236328	0.991	0.998	2.85476e-97	7662	8857
UBA52	4.94897e-102	0.18316	0.974	0.993	3.89603e-97	7662	8857
LAMTOR1	6.6187e-102	-0.416362	0.887	0.953	5.21051e-97	7662	8857
TRIOBP	7.20415e-102	-0.648174	0.454	0.569	5.67139e-97	7662	8857
NNMT	8.69852e-102	-0.347041	0.882	0.968	6.84782e-97	7662	8857
GHITM	1.09206e-101	0.29307	0.838	0.807	8.5971e-97	7662	8857
ECE1	1.38551e-101	0.543931	0.883	0.841	1.09073e-96	7662	8857
PTPN14	1.7912e-101	-0.755932	0.602	0.717	1.4101e-96	7662	8857
SASH1	2.36035e-101	-0.81056	0.454	0.576	1.85816e-96	7662	8857
CHST1	2.55475e-101	2.29062	0.142	0.034	2.0112e-96	7662	8857
TPX2	2.69627e-101	-1.52083	0.126	0.239	2.12261e-96	7662	8857
RPS27P3	3.07677e-101	0.566653	0.625	0.538	2.42216e-96	7662	8857
RUVBL1	3.75786e-101	-0.792216	0.436	0.587	2.95834e-96	7662	8857
DTYMK	5.15902e-101	-0.852087	0.462	0.584	4.06138e-96	7662	8857
UTRN	7.91744e-101	-0.793751	0.441	0.574	6.23293e-96	7662	8857
SCLT1	1.22393e-100	-1.14096	0.269	0.398	9.63529e-96	7662	8857
HNRNPDL	1.46309e-100	-0.429992	0.91	0.971	1.15181e-95	7662	8857
USP43	1.47745e-100	-0.94226	0.356	0.472	1.16311e-95	7662	8857
RAP1GAP2	2.24608e-100	-1.63756	0.116	0.21	1.76821e-95	7662	8857
FER	5.47099e-100	-0.947255	0.359	0.494	4.30698e-95	7662	8857
RPL36	8.43443e-100	0.329002	0.962	0.987	6.63992e-95	7662	8857
CAPS	1.53876e-99	-0.933978	0.425	0.58	1.21137e-94	7662	8857
PVT1	1.74079e-99	-1.0615	0.284	0.444	1.37042e-94	7662	8857
RPS27	1.78757e-99	0.357778	0.971	0.995	1.40725e-94	7662	8857
CELF2	1.83335e-99	-0.594528	0.597	0.674	1.44329e-94	7662	8857
TACC2	2.40052e-99	-0.678131	0.485	0.557	1.88979e-94	7662	8857
RARRES2	2.69826e-99	0.502765	0.755	0.725	2.12418e-94	7662	8857
TNS3	3.3397e-99	-0.80119	0.43	0.554	2.62915e-94	7662	8857
CDK2AP2	3.72518e-99	-0.535393	0.779	0.858	2.93261e-94	7662	8857
ENSG00000303952	4.39846e-99	-0.179458	0.51	0.667	3.46265e-94	7662	8857
PLPP5	4.80452e-99	0.494987	0.562	0.482	3.78231e-94	7662	8857
UCA1	4.96461e-99	-0.362177	0.927	0.97	3.90834e-94	7662	8857
FAM83E	5.52997e-99	1.46754	0.222	0.08	4.35342e-94	7662	8857
A2ML1-AS1	6.70623e-99	-0.634299	0.647	0.743	5.27941e-94	7662	8857
RASGRP1	8.50431e-99	1.08164	0.372	0.216	6.69494e-94	7662	8857
ERC1	1.21127e-98	-0.767884	0.504	0.627	9.53557e-94	7662	8857
FSTL1	5.81612e-98	-0.533328	0.469	0.622	4.57868e-93	7662	8857
ACTG1	1.16419e-97	-0.283289	0.995	1	9.16494e-93	7662	8857
CYBRD1	1.24378e-97	-1.55694	0.088	0.188	9.79152e-93	7662	8857
CFL1	1.29762e-97	-0.310438	0.982	0.997	1.02154e-92	7662	8857
SRD5A3	1.59111e-97	2.09588	0.151	0.044	1.25259e-92	7662	8857
ABCC3	1.69504e-97	0.822946	0.465	0.297	1.33441e-92	7662	8857
RPL10	1.7467e-97	-0.236909	0.996	0.999	1.37507e-92	7662	8857
MELTF	3.71653e-97	0.954116	0.514	0.421	2.9258e-92	7662	8857
COX5B	4.02634e-97	0.245083	0.909	0.933	3.1697e-92	7662	8857
BCL7C	4.9664e-97	-0.65678	0.501	0.613	3.90975e-92	7662	8857
ENSG00000267476	5.50208e-97	-1.8764	0.108	0.233	4.33146e-92	7662	8857
TRIP6	6.48736e-97	-0.765768	0.419	0.563	5.10711e-92	7662	8857
BIN1	8.94571e-97	-0.610269	0.494	0.609	7.04242e-92	7662	8857
GFPT1	9.42025e-97	0.418093	0.683	0.636	7.416e-92	7662	8857
FAU	1.32956e-96	0.205018	0.971	0.991	1.04668e-91	7662	8857
RAB11A	1.803e-96	-0.386821	0.901	0.963	1.4194e-91	7662	8857
ADAMTS9	2.28032e-96	0.769448	0.627	0.496	1.79516e-91	7662	8857
CDKL4	4.6218e-96	-1.87644	0.084	0.193	3.63847e-91	7662	8857
MGAT3	4.96879e-96	1.17661	0.322	0.15	3.91163e-91	7662	8857
PTMS	5.42444e-96	-0.495977	0.767	0.914	4.27034e-91	7662	8857
TMEM101	5.71823e-96	0.605542	0.65	0.646	4.50162e-91	7662	8857
MMP1	6.55068e-96	1.96217	0.144	0.067	5.15696e-91	7662	8857
MPRIP	6.55915e-96	-0.617532	0.591	0.706	5.16362e-91	7662	8857
CST6	6.66851e-96	-1.24854	0.246	0.379	5.24972e-91	7662	8857
HS6ST1	7.06834e-96	-0.498725	0.559	0.667	5.56448e-91	7662	8857
SETBP1	1.23432e-95	-1.20279	0.202	0.331	9.71706e-91	7662	8857
ARAP2	1.26052e-95	-0.764943	0.477	0.58	9.9233e-91	7662	8857
CPA6	2.57796e-95	-2.29662	0.061	0.153	2.02948e-90	7662	8857
MLLT3	2.70448e-95	0.640666	0.494	0.369	2.12907e-90	7662	8857
EFCAB13-DT	2.93902e-95	-0.99817	0.353	0.492	2.31371e-90	7662	8857
ARHGAP23	3.51126e-95	-1.07073	0.194	0.301	2.7642e-90	7662	8857
CDK1	3.73956e-95	-1.62637	0.079	0.183	2.94393e-90	7662	8857
ENSG00000306092	5.5457e-95	-2.4496	0.026	0.111	4.3658e-90	7662	8857
NOMO1	5.84837e-95	0.840901	0.361	0.225	4.60407e-90	7662	8857
MFAP5	6.12363e-95	-0.388367	0.831	0.924	4.82077e-90	7662	8857
RBKS	1.24475e-94	-0.874414	0.348	0.483	9.79913e-90	7662	8857
SELENOW	1.25737e-94	0.306501	0.923	0.933	9.89854e-90	7662	8857
FHDC1	1.35173e-94	1.12712	0.293	0.151	1.06413e-89	7662	8857
RRAS2	1.49475e-94	-0.601243	0.601	0.72	1.17673e-89	7662	8857
UBE2C	1.77996e-94	-1.40517	0.086	0.2	1.40125e-89	7662	8857
NUTF2	2.34825e-94	-0.439766	0.72	0.81	1.84863e-89	7662	8857
ZNF292	3.92483e-94	0.556725	0.713	0.65	3.08978e-89	7662	8857
SAA4	4.09947e-94	1.42481	0.27	0.138	3.22727e-89	7662	8857
MAFF	4.11226e-94	-0.414944	0.834	0.908	3.23734e-89	7662	8857
SUMO1	5.01424e-94	-0.465232	0.781	0.86	3.94741e-89	7662	8857
UQCRB	5.25931e-94	0.203011	0.943	0.976	4.14034e-89	7662	8857
LBH	6.58581e-94	-0.086498	0.362	0.445	5.18461e-89	7662	8857
LINC01564	6.95117e-94	1.69486	0.146	0.041	5.47224e-89	7662	8857
CCNB1IP1	9.79089e-94	-0.811674	0.335	0.463	7.70778e-89	7662	8857
TMEM50A	1.50716e-93	0.222087	0.899	0.919	1.1865e-88	7662	8857
LAMP1	1.80372e-93	0.343392	0.874	0.878	1.41996e-88	7662	8857
SRSF3	2.06034e-93	-0.492242	0.88	0.951	1.62198e-88	7662	8857
CMIP	2.29033e-93	-0.698947	0.578	0.678	1.80304e-88	7662	8857
MANF	2.38615e-93	0.257408	0.88	0.896	1.87847e-88	7662	8857
ITM2B	2.94035e-93	0.264734	0.991	0.998	2.31476e-88	7662	8857
PTAFR	3.61207e-93	1.41054	0.275	0.141	2.84357e-88	7662	8857
HSPD1	3.86692e-93	-0.487107	0.886	0.952	3.04419e-88	7662	8857
POLD2	4.13026e-93	-0.852896	0.356	0.462	3.25151e-88	7662	8857
PREX2	4.17327e-93	-0.53231	0.627	0.732	3.28536e-88	7662	8857
THSD4	4.67069e-93	-1.00705	0.287	0.408	3.67695e-88	7662	8857
DIP2C	5.02914e-93	-0.639585	0.524	0.613	3.95914e-88	7662	8857
ENSG00000300844	5.49294e-93	-1.84722	0.102	0.239	4.32426e-88	7662	8857
KIF20B	6.1953e-93	-1.18899	0.173	0.303	4.87719e-88	7662	8857
MUC16	6.22279e-93	0.509526	0.944	0.936	4.89883e-88	7662	8857
ENSG00000289100	7.16081e-93	0.308573	0.588	0.592	5.63728e-88	7662	8857
COL12A1	7.68291e-93	-0.592461	0.126	0.217	6.0483e-88	7662	8857
CNPY2	1.07873e-92	0.262968	0.864	0.864	8.4922e-88	7662	8857
MIR924HG	1.208e-92	-2.29442	0.048	0.152	9.50989e-88	7662	8857
TTC9	1.22887e-92	0.722947	0.559	0.443	9.67413e-88	7662	8857
TFPI2	1.45562e-92	0.506691	0.9	0.881	1.14592e-87	7662	8857
BIRC5	1.53996e-92	-1.8295	0.052	0.151	1.21232e-87	7662	8857
G6PD	1.55864e-92	0.696328	0.483	0.372	1.22703e-87	7662	8857
TFF3	2.55886e-92	2.08669	0.418	0.27	2.01443e-87	7662	8857
DENND3	3.15487e-92	-0.880772	0.282	0.381	2.48364e-87	7662	8857
UGDH	3.43168e-92	0.649167	0.488	0.368	2.70156e-87	7662	8857
MAGI1	3.62841e-92	-0.643593	0.558	0.665	2.85643e-87	7662	8857
PTPA	4.13253e-92	0.634314	0.486	0.374	3.25329e-87	7662	8857
ITM2C	7.40726e-92	0.385309	0.826	0.79	5.83129e-87	7662	8857
LINC01090	1.46502e-91	1.41064	0.209	0.091	1.15332e-86	7662	8857
WNT5A	1.60743e-91	0.606804	0.338	0.268	1.26543e-86	7662	8857
SH3YL1	1.89229e-91	0.465051	0.765	0.775	1.48969e-86	7662	8857
SIK2	2.35807e-91	-0.651192	0.685	0.765	1.85637e-86	7662	8857
ACAT2	3.96335e-91	-0.593343	0.668	0.769	3.12011e-86	7662	8857
NDUFC1	4.3963e-91	0.347636	0.806	0.763	3.46094e-86	7662	8857
HACD1	5.21821e-91	-0.723687	0.345	0.465	4.10798e-86	7662	8857
PRR11	8.15703e-91	-1.34241	0.105	0.192	6.42154e-86	7662	8857
PCYOX1	1.32407e-90	0.508202	0.694	0.621	1.04236e-85	7662	8857
SLC11A2	1.64665e-90	0.660327	0.515	0.389	1.29631e-85	7662	8857
LMCD1	1.89679e-90	-1.68378	0.063	0.148	1.49323e-85	7662	8857
FGFR3	1.98043e-90	-2.03482	0.05	0.133	1.55908e-85	7662	8857
CLIP4	2.18085e-90	-0.783719	0.485	0.586	1.71686e-85	7662	8857
CDK4	2.62185e-90	-0.658408	0.519	0.632	2.06403e-85	7662	8857
IFIT1	2.68724e-90	-1.07262	0.097	0.209	2.1155e-85	7662	8857
LINC01559	2.93477e-90	1.52187	0.18	0.07	2.31037e-85	7662	8857
DNER	3.32975e-90	0.971374	0.45	0.272	2.62131e-85	7662	8857
ENSG00000305512	3.48072e-90	-1.18225	0.148	0.243	2.74016e-85	7662	8857
ENSG00000302690	4.007e-90	-1.66938	0.074	0.175	3.15447e-85	7662	8857
TJP1	1.03764e-89	-0.435769	0.881	0.933	8.16876e-85	7662	8857
OTULINL	1.19426e-89	-2.18737	0.044	0.127	9.40172e-85	7662	8857
HRAS	1.64664e-89	-0.683398	0.463	0.57	1.2963e-84	7662	8857
EEIG1	2.97835e-89	0.780799	0.517	0.382	2.34468e-84	7662	8857
HPSE	3.44173e-89	1.50661	0.24	0.12	2.70946e-84	7662	8857
ENSG00000254343	3.83331e-89	0.87277	0.335	0.179	3.01774e-84	7662	8857
CDC42BPB	3.94641e-89	0.432762	0.714	0.67	3.10678e-84	7662	8857
DTD1	6.38239e-89	-0.665122	0.48	0.601	5.02447e-84	7662	8857
MAB21L4	6.61427e-89	-1.48381	0.072	0.162	5.20702e-84	7662	8857
LINC02901	8.13008e-89	-2.01182	0.045	0.12	6.40033e-84	7662	8857
TMEM256	1.01164e-88	0.465851	0.724	0.7	7.96407e-84	7662	8857
ATP6V1C2	1.03195e-88	1.35926	0.232	0.117	8.12395e-84	7662	8857
DUSP6	1.5557e-88	0.846492	0.46	0.339	1.22471e-83	7662	8857
BCL2L11	1.82714e-88	0.82565	0.419	0.279	1.4384e-83	7662	8857
FAM181B	2.47647e-88	1.88286	0.141	0.045	1.94957e-83	7662	8857
MTMR1	4.27733e-88	-1.12163	0.262	0.383	3.36729e-83	7662	8857
MECOM	6.10523e-88	-0.554124	0.776	0.866	4.80628e-83	7662	8857
ATP6AP1	6.5775e-88	0.493583	0.733	0.671	5.17807e-83	7662	8857
DNAJC3	6.99821e-88	0.315271	0.769	0.752	5.50927e-83	7662	8857
TLN2	7.08862e-88	-0.938186	0.251	0.364	5.58045e-83	7662	8857
MRPS2	1.29629e-87	0.399942	0.746	0.696	1.02049e-82	7662	8857
MGST3	1.45747e-87	0.233641	0.892	0.946	1.14738e-82	7662	8857
KRTCAP2	1.84383e-87	0.493118	0.573	0.515	1.45154e-82	7662	8857
SOX6	2.13929e-87	-1.66384	0.093	0.205	1.68413e-82	7662	8857
FUS	2.27019e-87	-0.527276	0.71	0.824	1.78718e-82	7662	8857
ESR1	2.68164e-87	-0.833379	0.615	0.723	2.11109e-82	7662	8857
TMEM154	2.87558e-87	1.00267	0.466	0.31	2.26377e-82	7662	8857
SORL1	3.10851e-87	0.599829	0.67	0.529	2.44714e-82	7662	8857
ATP5ME	4.7985e-87	0.339033	0.842	0.848	3.77757e-82	7662	8857
ENSG00000296254	5.56839e-87	-2.11966	0.045	0.131	4.38366e-82	7662	8857
CEP112	6.07627e-87	-1.34534	0.141	0.254	4.78349e-82	7662	8857
MIR23AHG	8.31962e-87	-1.00119	0.173	0.284	6.54953e-82	7662	8857
GNS	8.44621e-87	0.49222	0.693	0.615	6.6492e-82	7662	8857
SERPINA1	1.25168e-86	0.520605	0.869	0.809	9.85373e-82	7662	8857
ENSG00000291156	1.31244e-86	0.652666	0.579	0.483	1.03321e-81	7662	8857
CLDN12	1.52095e-86	0.803443	0.444	0.311	1.19736e-81	7662	8857
EFCAB13	1.54577e-86	-1.3834	0.15	0.264	1.2169e-81	7662	8857
SLC20A2	2.09904e-86	-0.648437	0.622	0.74	1.65245e-81	7662	8857
ARL5B	2.76245e-86	-0.493886	0.643	0.744	2.17471e-81	7662	8857
SEMA3A	2.78322e-86	-0.774861	0.355	0.464	2.19107e-81	7662	8857
OLA1	3.01097e-86	-0.472729	0.763	0.854	2.37036e-81	7662	8857
DLG1	5.62775e-86	-0.666549	0.63	0.73	4.43039e-81	7662	8857
TNFRSF10B	5.7834e-86	-0.486309	0.647	0.734	4.55292e-81	7662	8857
CMBL	7.72089e-86	1.2315	0.248	0.136	6.07819e-81	7662	8857
SLC8A1	1.32861e-85	-1.58763	0.12	0.231	1.04593e-80	7662	8857
ENSG00000296274	2.00609e-85	-2.42352	0.029	0.106	1.57927e-80	7662	8857
GLIS3	2.13566e-85	-0.551182	0.742	0.831	1.68128e-80	7662	8857
IL23A	3.01601e-85	1.09615	0.398	0.231	2.37433e-80	7662	8857
GPRC5D-AS1	3.23991e-85	-1.16292	0.268	0.366	2.55058e-80	7662	8857
FUT2	3.91076e-85	1.25931	0.294	0.143	3.07871e-80	7662	8857
RHOU	4.20566e-85	-0.864077	0.287	0.391	3.31087e-80	7662	8857
RPL18A	5.44305e-85	-0.246541	0.987	0.999	4.28499e-80	7662	8857
RRBP1	5.50584e-85	0.38453	0.803	0.802	4.33442e-80	7662	8857
ENSG00000308852	6.06766e-85	1.69323	0.194	0.072	4.77671e-80	7662	8857
SRSF7	9.9533e-85	-0.5663	0.787	0.877	7.83563e-80	7662	8857
CSF2	1.08945e-84	3.64279	0.127	0.038	8.57662e-80	7662	8857
MMP2	1.14982e-84	1.29478	0.116	0.098	9.05184e-80	7662	8857
ZDHHC18	1.21824e-84	1.03546	0.327	0.184	9.59044e-80	7662	8857
CD74	1.23963e-84	0.429873	0.905	0.887	9.75889e-80	7662	8857
ENSG00000272512	1.49247e-84	-1.79063	0.056	0.137	1.17494e-79	7662	8857
OXR1-AS1	1.61159e-84	-1.75399	0.104	0.215	1.26871e-79	7662	8857
PON2	1.79806e-84	0.307807	0.807	0.807	1.41551e-79	7662	8857
C19orf53	3.57256e-84	0.222108	0.867	0.873	2.81246e-79	7662	8857
ENSG00000294734	4.03786e-84	-0.214252	0.321	0.415	3.17877e-79	7662	8857
SEMA3C	4.852e-84	-0.787409	0.469	0.6	3.81969e-79	7662	8857
GTF2F2	4.97708e-84	-0.490148	0.715	0.814	3.91815e-79	7662	8857
LRPAP1	5.17882e-84	0.213315	0.858	0.878	4.07697e-79	7662	8857
STEAP1B	6.53289e-84	0.330209	0.885	0.881	5.14295e-79	7662	8857
PDLIM2	7.98005e-84	-1.03038	0.237	0.361	6.28221e-79	7662	8857
TPP1	8.98295e-84	0.90445	0.377	0.226	7.07173e-79	7662	8857
RPLP1	1.00982e-83	0.206073	0.998	1	7.9497e-79	7662	8857
MITA1	1.09263e-83	-0.964138	0.293	0.412	8.60161e-79	7662	8857
LINC02474	1.15528e-83	-0.668162	0.474	0.598	9.09481e-79	7662	8857
CTSV	2.78343e-83	-1.08745	0.162	0.275	2.19123e-78	7662	8857
TSPAN14	2.98266e-83	0.521702	0.764	0.736	2.34807e-78	7662	8857
ANXA9	3.07669e-83	-2.29416	0.031	0.109	2.42209e-78	7662	8857
TMEM165	3.68713e-83	0.351855	0.884	0.881	2.90266e-78	7662	8857
ENSG00000299650	3.73546e-83	-2.18066	0.042	0.131	2.9407e-78	7662	8857
KLHL13	4.25213e-83	-1.01029	0.255	0.386	3.34745e-78	7662	8857
ENSG00000243081	4.36061e-83	-0.449921	0.659	0.775	3.43285e-78	7662	8857
SDK1	7.49655e-83	-1.16877	0.184	0.296	5.90158e-78	7662	8857
ARTN	8.26133e-83	1.30368	0.259	0.138	6.50365e-78	7662	8857
TMSB4X	1.09174e-82	0.126343	0.999	1	8.59465e-78	7662	8857
FOXO1	1.11527e-82	0.498845	0.747	0.66	8.77987e-78	7662	8857
PISD	1.35455e-82	-0.685975	0.462	0.576	1.06636e-77	7662	8857
SUB1	1.44085e-82	-0.355734	0.933	0.982	1.1343e-77	7662	8857
OPN3	1.59558e-82	-0.787754	0.295	0.399	1.25611e-77	7662	8857
YWHAZ	2.22107e-82	0.237033	0.968	0.986	1.74852e-77	7662	8857
WWOX	2.25099e-82	-0.79766	0.429	0.539	1.77207e-77	7662	8857
LMO4	3.10326e-82	-0.58042	0.573	0.697	2.44301e-77	7662	8857
PARP4	3.13666e-82	0.374927	0.714	0.666	2.4693e-77	7662	8857
ATP10A	5.47731e-82	-1.74317	0.048	0.117	4.31196e-77	7662	8857
CYP27A1	5.8706e-82	1.96014	0.141	0.047	4.62157e-77	7662	8857
CCNB2	6.59664e-82	-1.55252	0.106	0.219	5.19314e-77	7662	8857
IGFBP2	8.62132e-82	-0.717718	0.414	0.473	6.78705e-77	7662	8857
CCNB1	2.13347e-81	-1.11603	0.253	0.368	1.67955e-76	7662	8857
MT-TC	3.29354e-81	1.03979	0.505	0.34	2.59281e-76	7662	8857
CD9	3.6097e-81	-0.180598	0.986	0.999	2.8417e-76	7662	8857
DGKH	4.40369e-81	-0.625189	0.449	0.566	3.46676e-76	7662	8857
EPHX4	4.57082e-81	-0.588276	0.401	0.536	3.59833e-76	7662	8857
TYMS	5.42118e-81	-1.25175	0.169	0.283	4.26777e-76	7662	8857
PET100	6.19167e-81	0.530384	0.588	0.473	4.87433e-76	7662	8857
ENSG00000297174	6.6057e-81	-1.79646	0.082	0.174	5.20027e-76	7662	8857
CDC42EP5	6.73234e-81	0.990584	0.343	0.247	5.29997e-76	7662	8857
RANBP17	6.83783e-81	-0.958516	0.306	0.42	5.38302e-76	7662	8857
ENSG00000299331	6.97368e-81	-2.86446	0.029	0.103	5.48996e-76	7662	8857
ASAP1	9.50073e-81	-0.627755	0.551	0.67	7.47936e-76	7662	8857
LYPD6B	1.09575e-80	-1.07068	0.232	0.348	8.62618e-76	7662	8857
TIMM13	1.44191e-80	-0.454996	0.765	0.859	1.13513e-75	7662	8857
SLC16A1	1.50161e-80	-1.11259	0.161	0.26	1.18213e-75	7662	8857
ABCA1	1.52187e-80	-0.826977	0.315	0.441	1.19808e-75	7662	8857
GRHPR	1.65107e-80	-0.492428	0.678	0.788	1.29979e-75	7662	8857
HMGN2	1.69967e-80	-0.766845	0.701	0.776	1.33805e-75	7662	8857
EFNA1	1.82634e-80	-0.3813	0.669	0.779	1.43777e-75	7662	8857
ARHGAP5	2.28436e-80	0.410043	0.715	0.674	1.79834e-75	7662	8857
MLPH	3.45289e-80	0.74906	0.403	0.281	2.71826e-75	7662	8857
CHPF	3.45989e-80	0.696935	0.494	0.372	2.72376e-75	7662	8857
PPP1R3B-DT	4.16582e-80	-1.62784	0.058	0.139	3.2795e-75	7662	8857
MYO1E	4.44061e-80	-0.43797	0.881	0.918	3.49583e-75	7662	8857
HDAC9	4.5661e-80	-0.571519	0.842	0.909	3.59462e-75	7662	8857
CD24	5.45578e-80	-0.0890821	0.982	0.997	4.29501e-75	7662	8857
PRSS22	6.41322e-80	-0.327898	0.793	0.861	5.04874e-75	7662	8857
AGPS	6.72999e-80	-0.755362	0.411	0.542	5.29812e-75	7662	8857
ATP5MC3	8.66769e-80	-0.362617	0.953	0.991	6.82355e-75	7662	8857
RABGAP1L	9.97398e-80	-0.602114	0.543	0.673	7.85191e-75	7662	8857
RPL37A	1.37886e-79	0.323451	0.975	0.995	1.0855e-74	7662	8857
PTK2	1.57008e-79	-0.530555	0.681	0.776	1.23603e-74	7662	8857
CAV2	2.56823e-79	-0.578017	0.487	0.634	2.02181e-74	7662	8857
ENSG00000287497	2.90379e-79	1.89449	0.148	0.045	2.28598e-74	7662	8857
HOXB8	2.91274e-79	-0.613191	0.457	0.566	2.29303e-74	7662	8857
VASN	3.09783e-79	-0.893877	0.265	0.36	2.43873e-74	7662	8857
UGT2B7	3.82874e-79	-0.311349	0.844	0.933	3.01414e-74	7662	8857
PDE4D	4.48246e-79	-0.916679	0.423	0.536	3.52877e-74	7662	8857
PDLIM4	5.02386e-79	0.877075	0.381	0.275	3.95498e-74	7662	8857
FDPS	5.10094e-79	-0.382928	0.85	0.925	4.01566e-74	7662	8857
BARD1	6.84885e-79	-1.48092	0.111	0.201	5.39169e-74	7662	8857
TCP11L2	9.83664e-79	0.785129	0.373	0.233	7.7438e-74	7662	8857
OAF	1.39263e-78	1.06431	0.246	0.139	1.09633e-73	7662	8857
UNC93A	1.73834e-78	-1.88609	0.055	0.132	1.36849e-73	7662	8857
PLAC9	1.90524e-78	-1.83827	0.072	0.165	1.49988e-73	7662	8857
GINS2	2.3111e-78	-1.98249	0.039	0.117	1.81939e-73	7662	8857
RPL28	2.70544e-78	0.255944	0.99	0.998	2.12983e-73	7662	8857
AATK	2.95501e-78	-1.15758	0.174	0.299	2.3263e-73	7662	8857
AQP3	3.0639e-78	1.56143	0.2	0.093	2.41203e-73	7662	8857
GSN	3.41525e-78	0.451437	0.812	0.774	2.68862e-73	7662	8857
PTTG1IP	3.91687e-78	-0.386726	0.9	0.96	3.08352e-73	7662	8857
BDKRB2	4.13357e-78	1.19931	0.241	0.119	3.25411e-73	7662	8857
CA8	4.82152e-78	0.534308	0.586	0.485	3.79569e-73	7662	8857
CCL28	4.96181e-78	1.82221	0.193	0.121	3.90614e-73	7662	8857
ETFRF1	6.16736e-78	-0.744914	0.4	0.508	4.85519e-73	7662	8857
PMEPA1	8.83312e-78	-0.599404	0.487	0.598	6.95379e-73	7662	8857
EGFR	1.34668e-77	-0.730993	0.478	0.578	1.06016e-72	7662	8857
ANKRD11	1.38756e-77	-0.418196	0.756	0.835	1.09234e-72	7662	8857
NETO2	1.42334e-77	-1.1872	0.144	0.244	1.12051e-72	7662	8857
GTF3A	1.4498e-77	-0.474814	0.694	0.794	1.14134e-72	7662	8857
PGBD5	1.81468e-77	1.04123	0.324	0.181	1.42859e-72	7662	8857
RGS10	2.32933e-77	0.392736	0.789	0.772	1.83374e-72	7662	8857
CLEC16A	2.49962e-77	-0.700844	0.393	0.491	1.9678e-72	7662	8857
SYNGR1	2.54977e-77	0.608434	0.471	0.386	2.00728e-72	7662	8857
RDH10-AS1	2.9185e-77	1.23379	0.231	0.119	2.29756e-72	7662	8857
RAB3IP	3.10595e-77	-0.676374	0.588	0.681	2.44513e-72	7662	8857
PIGR	3.43681e-77	0.487543	0.835	0.767	2.7056e-72	7662	8857
LUCAT1	3.8599e-77	1.77415	0.147	0.059	3.03867e-72	7662	8857
PGAM1	3.96184e-77	-0.449341	0.74	0.813	3.11892e-72	7662	8857
NEXN	4.44648e-77	-1.12692	0.109	0.204	3.50044e-72	7662	8857
TRIM16L	4.73066e-77	1.34775	0.215	0.1	3.72417e-72	7662	8857
ZFP36L2	5.58156e-77	0.521529	0.726	0.676	4.39403e-72	7662	8857
PPP2R5B	6.66053e-77	1.0648	0.379	0.24	5.24343e-72	7662	8857
AHCY	7.75176e-77	-0.539708	0.495	0.58	6.10249e-72	7662	8857
SRPRA	7.86772e-77	0.465607	0.523	0.436	6.19379e-72	7662	8857
MUC4	8.49666e-77	0.975154	0.549	0.447	6.68891e-72	7662	8857
ENTPD3	1.05417e-76	1.04686	0.333	0.222	8.29886e-72	7662	8857
LIMK2	1.13107e-76	-0.717166	0.341	0.464	8.90422e-72	7662	8857
EMP3	1.85989e-76	0.885842	0.143	0.128	1.46418e-71	7662	8857
ENSG00000258757	2.14531e-76	0.58351	0.367	0.295	1.68887e-71	7662	8857
PRDX3	2.45213e-76	-0.470404	0.815	0.9	1.93041e-71	7662	8857
ENSG00000230333	2.76903e-76	1.7125	0.114	0.046	2.17989e-71	7662	8857
PKDCC	4.33766e-76	1.52617	0.178	0.069	3.41478e-71	7662	8857
GOLM2	4.4472e-76	0.380236	0.707	0.654	3.50101e-71	7662	8857
PRDX1	4.6565e-76	0.0738696	0.987	0.998	3.66578e-71	7662	8857
PFDN2	4.68162e-76	0.146358	0.895	0.889	3.68556e-71	7662	8857
SPDL1	5.91416e-76	-0.903508	0.259	0.375	4.65586e-71	7662	8857
TFCP2L1	6.22378e-76	0.981065	0.343	0.196	4.89961e-71	7662	8857
UGCG	6.63348e-76	-0.41566	0.815	0.899	5.22214e-71	7662	8857
PDE4B	7.18348e-76	1.65833	0.151	0.072	5.65512e-71	7662	8857
MRPL15	7.35312e-76	-0.519691	0.633	0.726	5.78867e-71	7662	8857
HSPA2	8.94465e-76	-1.01138	0.168	0.277	7.04159e-71	7662	8857
CD109	1.42218e-75	1.20571	0.217	0.105	1.1196e-70	7662	8857
ZMAT2	1.46398e-75	0.418674	0.651	0.582	1.1525e-70	7662	8857
LINC01502	1.98637e-75	1.02111	0.348	0.211	1.56375e-70	7662	8857
PLD1	2.65698e-75	0.764375	0.419	0.294	2.09168e-70	7662	8857
ANTXR1	3.11087e-75	0.276601	0.119	0.154	2.449e-70	7662	8857
BEX3	3.27918e-75	-0.419793	0.813	0.917	2.5815e-70	7662	8857
MUC20	3.28435e-75	1.05407	0.302	0.164	2.58557e-70	7662	8857
RIPK2	3.66831e-75	-0.423661	0.659	0.715	2.88784e-70	7662	8857
RPL12	5.40683e-75	-0.161126	0.99	0.999	4.25647e-70	7662	8857
RNF150	5.60696e-75	-1.00037	0.169	0.269	4.41402e-70	7662	8857
DUSP4	5.93556e-75	0.440857	0.809	0.778	4.67271e-70	7662	8857
CMSS1	7.7798e-75	-0.825541	0.347	0.447	6.12457e-70	7662	8857
NUDT15	8.43544e-75	-0.655732	0.474	0.584	6.64071e-70	7662	8857
TAOK1	9.53016e-75	0.470354	0.687	0.636	7.50252e-70	7662	8857
BCL2L1	9.6017e-75	-0.415618	0.678	0.782	7.55885e-70	7662	8857
MT-CO2	1.36909e-74	0.377178	1	1	1.0778e-69	7662	8857
MIR99AHG	1.51261e-74	-2.40166	0.038	0.113	1.19078e-69	7662	8857
TTC3	2.609e-74	0.26768	0.86	0.879	2.05391e-69	7662	8857
REL	2.67043e-74	-0.495742	0.631	0.709	2.10227e-69	7662	8857
SLX9	2.7775e-74	-0.621792	0.491	0.581	2.18656e-69	7662	8857
CEP128	3.22302e-74	-1.61226	0.059	0.143	2.53729e-69	7662	8857
SCARB2	3.72441e-74	0.383809	0.712	0.675	2.932e-69	7662	8857
MELK	3.8895e-74	-1.2667	0.11	0.191	3.06197e-69	7662	8857
TMED9	4.52359e-74	0.157276	0.861	0.878	3.56115e-69	7662	8857
MPHOSPH6	4.83393e-74	0.44728	0.62	0.522	3.80546e-69	7662	8857
EXOC4	6.05995e-74	-0.588081	0.569	0.663	4.77063e-69	7662	8857
CDCA7	6.10845e-74	-2.2501	0.028	0.103	4.80882e-69	7662	8857
NDUFA12	7.93292e-74	0.260949	0.8	0.771	6.24511e-69	7662	8857
HCFC1R1	9.62014e-74	0.356087	0.62	0.578	7.57336e-69	7662	8857
EIF3E	1.12633e-73	-0.348966	0.884	0.947	8.86692e-69	7662	8857
ENSG00000294131	1.12746e-73	1.29964	0.247	0.133	8.87582e-69	7662	8857
IGF2R	1.38558e-73	0.429506	0.718	0.669	1.09078e-68	7662	8857
CDKN2AIP	1.46068e-73	-0.343435	0.691	0.809	1.14991e-68	7662	8857
CTTNBP2	1.49814e-73	-1.18344	0.142	0.259	1.1794e-68	7662	8857
SRI	1.52746e-73	-0.402926	0.89	0.957	1.20248e-68	7662	8857
PRIM2	1.6879e-73	-1.16114	0.193	0.296	1.32879e-68	7662	8857
WDR72	1.81157e-73	1.15546	0.236	0.107	1.42614e-68	7662	8857
AMPD3	1.96349e-73	1.5227	0.163	0.07	1.54574e-68	7662	8857
ENSG00000306625	2.2442e-73	-0.986584	0.181	0.297	1.76673e-68	7662	8857
MACROD2	2.28556e-73	0.701289	0.663	0.631	1.79929e-68	7662	8857
RPL30	2.99598e-73	0.194004	0.985	0.996	2.35855e-68	7662	8857
MRPL41	3.04643e-73	0.354569	0.782	0.738	2.39827e-68	7662	8857
ZNF326	3.36033e-73	-0.704983	0.479	0.601	2.64539e-68	7662	8857
TM9SF2	3.41879e-73	0.357618	0.715	0.673	2.6914e-68	7662	8857
NME2	4.11944e-73	-0.606613	0.348	0.464	3.24299e-68	7662	8857
ENSG00000305347	4.16648e-73	-2.19925	0.047	0.132	3.28002e-68	7662	8857
PALMD	4.19969e-73	-1.31862	0.035	0.103	3.30616e-68	7662	8857
UBE2S	5.09718e-73	-0.642872	0.651	0.736	4.0127e-68	7662	8857
PLAAT3	7.09921e-73	0.550248	0.666	0.597	5.58879e-68	7662	8857
PSMB9	7.93458e-73	0.318971	0.708	0.643	6.24642e-68	7662	8857
CAPRIN1	1.05788e-72	0.318781	0.758	0.747	8.32808e-68	7662	8857
SGMS2	1.06064e-72	-0.624163	0.592	0.687	8.34979e-68	7662	8857
DEPTOR	1.40157e-72	0.451405	0.732	0.647	1.10337e-67	7662	8857
ENSG00000290018	2.0429e-72	0.380542	0.531	0.46	1.60825e-67	7662	8857
AVPI1	2.25131e-72	-0.700297	0.369	0.47	1.77232e-67	7662	8857
SGO1	2.65749e-72	-1.72313	0.046	0.117	2.09208e-67	7662	8857
DANT2	3.15193e-72	-0.782606	0.385	0.514	2.48133e-67	7662	8857
DLGAP5	3.62071e-72	-1.76692	0.034	0.105	2.85037e-67	7662	8857
MXD4	4.16574e-72	-0.526036	0.565	0.675	3.27943e-67	7662	8857
ANAPC15	4.31809e-72	-0.592454	0.51	0.608	3.39938e-67	7662	8857
ATXN10	4.46321e-72	-0.502496	0.679	0.799	3.51362e-67	7662	8857
UBE2E3	4.59591e-72	-0.515617	0.663	0.783	3.61808e-67	7662	8857
GIRGL	5.27531e-72	-0.76236	0.395	0.52	4.15294e-67	7662	8857
TACSTD2	5.61037e-72	0.446684	0.966	0.969	4.41671e-67	7662	8857
AGR2	5.81165e-72	0.272183	0.918	0.959	4.57516e-67	7662	8857
CCDC69	9.2348e-72	2.01086	0.11	0.034	7.27e-67	7662	8857
HEBP2	9.70295e-72	0.32514	0.887	0.905	7.63855e-67	7662	8857
WTIP	1.00097e-71	-0.822881	0.262	0.367	7.88007e-67	7662	8857
MARCKS	1.01106e-71	0.401979	0.581	0.557	7.95948e-67	7662	8857
EFHD1	1.14973e-71	-1.6284	0.045	0.115	9.05112e-67	7662	8857
GPR137B	1.46453e-71	0.79966	0.335	0.225	1.15293e-66	7662	8857
TMEM127	1.49454e-71	0.70277	0.452	0.333	1.17657e-66	7662	8857
TMEM132A	1.53676e-71	0.76321	0.454	0.356	1.2098e-66	7662	8857
KCND2	1.83067e-71	1.21707	0.144	0.118	1.44118e-66	7662	8857
MFAP3L	2.00831e-71	0.914856	0.363	0.216	1.58102e-66	7662	8857
TMEM59	2.07325e-71	0.181856	0.934	0.966	1.63214e-66	7662	8857
CDKN3	2.29136e-71	-1.39255	0.097	0.19	1.80385e-66	7662	8857
ARID4B	2.88798e-71	-0.42705	0.754	0.835	2.27353e-66	7662	8857
CENPW	3.22424e-71	-0.871514	0.247	0.365	2.53825e-66	7662	8857
DDX39A	3.24245e-71	-0.798525	0.328	0.416	2.55259e-66	7662	8857
PLEKHJ1	3.44507e-71	-0.51295	0.557	0.658	2.7121e-66	7662	8857
SCAPER	4.1558e-71	-0.918498	0.252	0.367	3.27161e-66	7662	8857
CHKA	4.28558e-71	-0.770102	0.332	0.438	3.37378e-66	7662	8857
ZBTB7A	4.39917e-71	0.591379	0.603	0.512	3.4632e-66	7662	8857
ENSG00000303010	4.81444e-71	1.05369	0.293	0.219	3.79012e-66	7662	8857
CRIP1	4.90711e-71	1.01551	0.222	0.113	3.86308e-66	7662	8857
FILIP1L	5.65957e-71	-0.7286	0.144	0.239	4.45544e-66	7662	8857
ADK	6.5735e-71	-0.643307	0.614	0.731	5.17492e-66	7662	8857
LCA5	7.79255e-71	-1.3686	0.118	0.212	6.13461e-66	7662	8857
CCPG1	7.96456e-71	0.816427	0.342	0.208	6.27002e-66	7662	8857
ENSG00000291113	8.90012e-71	-0.529628	0.589	0.713	7.00653e-66	7662	8857
APP	9.05891e-71	0.218081	0.906	0.93	7.13153e-66	7662	8857
KLF6	1.22684e-70	-0.206199	0.963	0.987	9.65814e-66	7662	8857
POMP	1.42185e-70	0.0949773	0.932	0.963	1.11934e-65	7662	8857
PDIA3	1.44402e-70	0.149504	0.942	0.973	1.13679e-65	7662	8857
EIF1AX	1.52107e-70	-0.407276	0.745	0.834	1.19745e-65	7662	8857
ESD	2.20377e-70	-0.515153	0.616	0.734	1.73489e-65	7662	8857
MESP1	2.56895e-70	1.35451	0.195	0.091	2.02238e-65	7662	8857
LETM2	2.63457e-70	-1.02302	0.13	0.213	2.07404e-65	7662	8857
SLC25A25	3.47066e-70	-0.822106	0.255	0.342	2.73225e-65	7662	8857
GLIPR1	3.49702e-70	0.401981	0.248	0.237	2.75299e-65	7662	8857
CYP2U1-AS1	4.11617e-70	-1.01121	0.219	0.339	3.24041e-65	7662	8857
SVIP	4.12751e-70	0.50677	0.612	0.504	3.24934e-65	7662	8857
TMEM181	4.53873e-70	0.576599	0.58	0.472	3.57307e-65	7662	8857
MOB1A	4.78398e-70	0.252901	0.846	0.853	3.76614e-65	7662	8857
NOP10	4.78577e-70	0.186505	0.899	0.888	3.76755e-65	7662	8857
RNF181	6.5514e-70	0.292767	0.686	0.645	5.15752e-65	7662	8857
TC2N	7.67087e-70	0.625453	0.605	0.491	6.03882e-65	7662	8857
PIM3	7.82634e-70	-0.365324	0.88	0.941	6.16121e-65	7662	8857
COX8A	8.00923e-70	0.215075	0.875	0.879	6.30518e-65	7662	8857
RPL17P18	8.88915e-70	0.435734	0.51	0.447	6.99789e-65	7662	8857
SORBS2	1.13398e-69	-0.594478	0.708	0.796	8.92713e-65	7662	8857
RPL37	1.49026e-69	0.285973	0.968	0.996	1.17319e-64	7662	8857
RPN2	1.56346e-69	0.294203	0.862	0.875	1.23082e-64	7662	8857
CALM2	1.72081e-69	-0.287764	0.971	0.996	1.35469e-64	7662	8857
TP53BP2	1.74774e-69	-0.507603	0.584	0.678	1.37589e-64	7662	8857
EHD2	1.80563e-69	1.10005	0.134	0.075	1.42147e-64	7662	8857
NPC1	1.80696e-69	-0.489185	0.643	0.693	1.42251e-64	7662	8857
APBB2	2.07565e-69	-0.780554	0.366	0.46	1.63404e-64	7662	8857
TGFBR2	2.26524e-69	-0.48168	0.623	0.709	1.78329e-64	7662	8857
NFAT5	2.27695e-69	-0.628036	0.589	0.679	1.79251e-64	7662	8857
SRXN1	3.15479e-69	1.67169	0.139	0.039	2.48358e-64	7662	8857
SURF4	3.68774e-69	0.341873	0.742	0.716	2.90313e-64	7662	8857
SAMD4A-AS1	3.68949e-69	-1.167	0.189	0.31	2.90451e-64	7662	8857
RUNX3	3.85576e-69	0.863891	0.343	0.24	3.03541e-64	7662	8857
RABAC1	4.11587e-69	0.190848	0.757	0.77	3.24018e-64	7662	8857
MT-TV	4.19153e-69	1.59779	0.138	0.068	3.29974e-64	7662	8857
FAM114A1	4.90454e-69	0.455949	0.532	0.453	3.86105e-64	7662	8857
ISG15	5.1452e-69	-0.491512	0.635	0.778	4.0505e-64	7662	8857
CCT2	5.32669e-69	-0.462859	0.813	0.892	4.19338e-64	7662	8857
JUND	5.68371e-69	0.220185	0.981	0.993	4.47444e-64	7662	8857
FRMD8	7.98571e-69	0.639012	0.522	0.431	6.28667e-64	7662	8857
DDAH2	8.00718e-69	0.421234	0.553	0.511	6.30357e-64	7662	8857
AGTPBP1	8.35339e-69	-0.762792	0.46	0.533	6.57612e-64	7662	8857
ARHGEF37	8.59816e-69	1.11064	0.248	0.133	6.76881e-64	7662	8857
EIF3M	9.46254e-69	-0.422891	0.797	0.886	7.44929e-64	7662	8857
SYNGR2	9.61543e-69	0.406781	0.721	0.687	7.56965e-64	7662	8857
STUM	1.00296e-68	1.37141	0.157	0.058	7.8957e-64	7662	8857
CHCHD1	1.31369e-68	0.274487	0.74	0.701	1.03419e-63	7662	8857
PDGFC	1.49349e-68	-0.803232	0.29	0.413	1.17573e-63	7662	8857
GCA	1.61135e-68	-0.663265	0.389	0.5	1.26852e-63	7662	8857
LINC02958	1.80246e-68	-2.20218	0.046	0.123	1.41897e-63	7662	8857
RHEB	1.88262e-68	-0.397731	0.816	0.896	1.48208e-63	7662	8857
PTTG1	2.4364e-68	-1.02306	0.301	0.417	1.91803e-63	7662	8857
ENSG00000301366	2.60768e-68	-2.06973	0.057	0.144	2.05287e-63	7662	8857
FGD6	2.65243e-68	0.743011	0.482	0.376	2.0881e-63	7662	8857
NDRG4	2.97014e-68	1.82317	0.144	0.045	2.33821e-63	7662	8857
COL1A1	3.15012e-68	0.285546	0.18	0.171	2.4799e-63	7662	8857
SH3RF2	4.107e-68	-0.771679	0.269	0.365	3.23319e-63	7662	8857
FXYD3	4.20554e-68	1.41032	0.171	0.068	3.31077e-63	7662	8857
MAN2A1	5.9486e-68	0.34292	0.667	0.609	4.68298e-63	7662	8857
ENSG00000303208	6.13431e-68	-1.19467	0.21	0.335	4.82917e-63	7662	8857
ENSG00000304360	7.02829e-68	-1.26951	0.117	0.217	5.53295e-63	7662	8857
EIF5	7.66613e-68	-0.395692	0.793	0.871	6.03509e-63	7662	8857
ELK4	8.12196e-68	0.655454	0.445	0.319	6.39393e-63	7662	8857
ARF1	8.35299e-68	0.131644	0.923	0.956	6.57581e-63	7662	8857
MCM7	8.41547e-68	-1.14164	0.156	0.257	6.62499e-63	7662	8857
AFAP1L2	9.11525e-68	-1.11414	0.125	0.213	7.17589e-63	7662	8857
MB21D2	9.36009e-68	-0.624694	0.492	0.608	7.36863e-63	7662	8857
COA4	1.00087e-67	-0.43538	0.788	0.872	7.87925e-63	7662	8857
OSTC	1.01771e-67	0.153837	0.891	0.918	8.01183e-63	7662	8857
TMED10	1.03128e-67	0.152042	0.884	0.907	8.11861e-63	7662	8857
COX6A1	1.17244e-67	0.146366	0.915	0.948	9.22993e-63	7662	8857
ZNF281	1.24882e-67	0.735891	0.338	0.212	9.83118e-63	7662	8857
TNFAIP2	1.30233e-67	0.364058	0.908	0.912	1.02525e-62	7662	8857
SNHG16	1.49622e-67	-0.400072	0.756	0.849	1.17788e-62	7662	8857
EVA1A	1.57776e-67	-0.902602	0.203	0.301	1.24208e-62	7662	8857
PRUNE2	2.18486e-67	0.523412	0.531	0.425	1.72001e-62	7662	8857
NEBL	3.68402e-67	-1.2083	0.155	0.253	2.90021e-62	7662	8857
MIEN1	3.68757e-67	0.297793	0.792	0.765	2.90301e-62	7662	8857
SELENOH	6.17189e-67	0.282816	0.724	0.682	4.85876e-62	7662	8857
MDK	6.77923e-67	0.424307	0.813	0.796	5.33688e-62	7662	8857
GLB1	7.13061e-67	0.463798	0.645	0.578	5.6135e-62	7662	8857
SERTAD4-AS1	7.74898e-67	-1.22903	0.077	0.154	6.10031e-62	7662	8857
CLTC	8.28155e-67	0.245001	0.81	0.814	6.51957e-62	7662	8857
TFPT	8.84788e-67	0.663006	0.428	0.32	6.96541e-62	7662	8857
POU5F1	9.32194e-67	-0.714111	0.285	0.361	7.33861e-62	7662	8857
GPR137C	1.0117e-66	-1.47137	0.087	0.169	7.96447e-62	7662	8857
WDR54	1.01851e-66	-1.48474	0.082	0.151	8.01812e-62	7662	8857
NEU1	1.12558e-66	0.420696	0.751	0.688	8.861e-62	7662	8857
SHC1	1.18146e-66	0.448995	0.346	0.301	9.30089e-62	7662	8857
BRI3	1.48701e-66	0.142818	0.942	0.97	1.17064e-61	7662	8857
RHEX	1.59624e-66	-0.545825	0.615	0.708	1.25662e-61	7662	8857
SNX2	1.67016e-66	-0.449884	0.777	0.87	1.31482e-61	7662	8857
CCDC85C	1.90319e-66	-0.88595	0.248	0.334	1.49826e-61	7662	8857
ENSG00000249806	1.91245e-66	-0.99383	0.188	0.273	1.50555e-61	7662	8857
ALOX5	1.95967e-66	0.866698	0.305	0.21	1.54273e-61	7662	8857
MAOA	2.6324e-66	0.982574	0.274	0.155	2.07233e-61	7662	8857
PXDC1	2.76673e-66	-1.43069	0.074	0.142	2.17808e-61	7662	8857
PDCD6	3.32708e-66	0.361316	0.652	0.587	2.61921e-61	7662	8857
NCSTN	3.33083e-66	0.548005	0.589	0.486	2.62216e-61	7662	8857
DUSP14	3.63575e-66	-0.710258	0.431	0.55	2.86221e-61	7662	8857
MESD	3.83729e-66	0.318624	0.735	0.701	3.02087e-61	7662	8857
TENT5A	4.33367e-66	0.700496	0.367	0.249	3.41164e-61	7662	8857
NOTCH3	4.60876e-66	1.081	0.248	0.123	3.6282e-61	7662	8857
ARIH1	4.65405e-66	-0.517766	0.706	0.776	3.66385e-61	7662	8857
DDX52	5.10236e-66	0.308628	0.82	0.822	4.01678e-61	7662	8857
HNRNPH1	5.50569e-66	-0.656516	0.569	0.693	4.3343e-61	7662	8857
IFNAR1	6.45187e-66	0.441027	0.545	0.462	5.07917e-61	7662	8857
ERH	6.64605e-66	-0.389725	0.882	0.948	5.23203e-61	7662	8857
ENSG00000227227	6.71185e-66	-1.4443	0.113	0.222	5.28384e-61	7662	8857
HMMR	1.17287e-65	-1.88826	0.04	0.108	9.2333e-61	7662	8857
SPDYA	1.30815e-65	-1.30357	0.187	0.29	1.02983e-60	7662	8857
TMPO	1.36855e-65	-0.731528	0.433	0.55	1.07738e-60	7662	8857
CRYBG2	1.45624e-65	-0.694725	0.241	0.332	1.14641e-60	7662	8857
SMIM26	1.53399e-65	0.304849	0.788	0.741	1.20762e-60	7662	8857
APLP1	1.8713e-65	-1.14077	0.12	0.195	1.47316e-60	7662	8857
RPL34	1.91193e-65	0.278199	0.974	0.995	1.50515e-60	7662	8857
DPM3	2.02446e-65	0.585041	0.593	0.47	1.59373e-60	7662	8857
ERGIC1	3.18482e-65	0.299438	0.87	0.867	2.50722e-60	7662	8857
VPS29	3.25965e-65	-0.379454	0.842	0.908	2.56613e-60	7662	8857
GLRX5	3.45774e-65	-0.383689	0.776	0.845	2.72207e-60	7662	8857
ENSG00000289009	3.47318e-65	-0.655074	0.246	0.327	2.73423e-60	7662	8857
PHGDH	3.74016e-65	-1.68519	0.044	0.126	2.9444e-60	7662	8857
NTPCR	5.47037e-65	-0.580306	0.497	0.609	4.3065e-60	7662	8857
PBX3	5.67677e-65	-1.38684	0.079	0.159	4.46898e-60	7662	8857
MBNL2	5.83723e-65	-0.835746	0.32	0.433	4.5953e-60	7662	8857
NUDT1	6.80832e-65	-0.912737	0.219	0.323	5.35978e-60	7662	8857
POLR1F	8.47282e-65	-0.653753	0.502	0.586	6.67014e-60	7662	8857
ZNF704	8.60161e-65	-1.08368	0.136	0.226	6.77153e-60	7662	8857
ENSG00000249955	8.78788e-65	1.18924	0.158	0.061	6.91817e-60	7662	8857
CENPK	9.09506e-65	-1.36458	0.076	0.154	7.15999e-60	7662	8857
HMGB3	1.12819e-64	0.471575	0.623	0.613	8.88156e-60	7662	8857
GJA1	1.1578e-64	0.481846	0.25	0.241	9.11465e-60	7662	8857
TRIM8	1.56408e-64	0.586071	0.554	0.436	1.23131e-59	7662	8857
BANF1	1.79258e-64	-0.436752	0.804	0.882	1.41119e-59	7662	8857
TIPARP	2.11479e-64	0.38608	0.721	0.665	1.66485e-59	7662	8857
RPL29	2.14271e-64	-0.217764	0.988	0.999	1.68683e-59	7662	8857
ANP32B	2.21391e-64	-0.464233	0.774	0.863	1.74288e-59	7662	8857
CRIM1	2.22191e-64	-0.546585	0.709	0.794	1.74918e-59	7662	8857
PDLIM5	2.4052e-64	0.401908	0.826	0.805	1.89347e-59	7662	8857
PHPT1	2.42371e-64	0.222768	0.856	0.866	1.90804e-59	7662	8857
TDP2	3.57019e-64	0.650662	0.378	0.268	2.81059e-59	7662	8857
CDH3	4.91334e-64	-0.757238	0.23	0.318	3.86798e-59	7662	8857
GNG5	4.91506e-64	0.226206	0.818	0.809	3.86933e-59	7662	8857
CDC25B	6.10701e-64	0.928239	0.327	0.207	4.80769e-59	7662	8857
PACSIN2	1.00902e-63	-0.57777	0.539	0.637	7.94339e-59	7662	8857
NUP98	1.16699e-63	-0.593511	0.54	0.618	9.18699e-59	7662	8857
SCNN1B	1.42118e-63	1.32056	0.173	0.067	1.11881e-58	7662	8857
CPE	1.56225e-63	1.11819	0.158	0.093	1.22987e-58	7662	8857
RUNX1	1.71912e-63	-0.564014	0.419	0.501	1.35336e-58	7662	8857
UQCR10	1.72384e-63	0.232657	0.891	0.894	1.35708e-58	7662	8857
UQCC2	1.79382e-63	0.378737	0.611	0.548	1.41217e-58	7662	8857
NME1	1.94106e-63	-0.588939	0.627	0.72	1.52808e-58	7662	8857
FLOT1	1.96888e-63	-0.606858	0.49	0.59	1.54998e-58	7662	8857
MAN2B2	2.06016e-63	0.616342	0.436	0.328	1.62184e-58	7662	8857
TCF25	2.43993e-63	0.335023	0.714	0.688	1.92081e-58	7662	8857
NF2	2.4675e-63	-0.576373	0.41	0.488	1.94252e-58	7662	8857
CFLAR-AS1	3.29046e-63	-0.946684	0.236	0.337	2.59038e-58	7662	8857
FUCA1	3.34582e-63	0.356992	0.662	0.632	2.63396e-58	7662	8857
BMAL2	3.96761e-63	-0.678389	0.525	0.596	3.12346e-58	7662	8857
TOM1L2	5.34883e-63	-0.776527	0.289	0.38	4.21081e-58	7662	8857
GBP1	5.8076e-63	-0.787955	0.266	0.383	4.57197e-58	7662	8857
RIMKLB	8.33086e-63	-0.420655	0.919	0.951	6.55838e-58	7662	8857
NLRC5	8.61375e-63	0.97863	0.24	0.124	6.78109e-58	7662	8857
MYO1B	9.20561e-63	0.381365	0.571	0.526	7.24702e-58	7662	8857
PNN	1.02192e-62	-0.625865	0.614	0.736	8.04496e-58	7662	8857
FKBP11	1.67666e-62	0.856822	0.178	0.109	1.31994e-57	7662	8857
CLIC4	1.8496e-62	-0.417678	0.782	0.847	1.45608e-57	7662	8857
EPB41L4A	1.90645e-62	-0.758456	0.321	0.425	1.50084e-57	7662	8857
UGT1A6	2.01975e-62	0.860402	0.185	0.086	1.59003e-57	7662	8857
ADCY9	2.22679e-62	-0.809648	0.338	0.401	1.75302e-57	7662	8857
TET3	2.38331e-62	-0.699785	0.328	0.408	1.87623e-57	7662	8857
CPPED1	3.59083e-62	0.504798	0.51	0.44	2.82685e-57	7662	8857
AKAP13	3.91375e-62	-0.419917	0.853	0.892	3.08106e-57	7662	8857
RPL35A	4.09217e-62	0.239851	0.968	0.993	3.22152e-57	7662	8857
ELOVL1	4.10273e-62	-0.479056	0.463	0.561	3.22984e-57	7662	8857
PTPN2	4.56234e-62	-0.506419	0.613	0.701	3.59166e-57	7662	8857
DYNC1H1	5.53414e-62	0.261455	0.809	0.816	4.35669e-57	7662	8857
TOX3	6.27838e-62	1.04193	0.254	0.132	4.94259e-57	7662	8857
ENSG00000309779	6.43071e-62	-1.52281	0.135	0.235	5.06251e-57	7662	8857
MYLK-AS1	6.80159e-62	-1.94838	0.049	0.118	5.35449e-57	7662	8857
GPRC5C	7.02046e-62	0.371171	0.792	0.762	5.52679e-57	7662	8857
GREB1	7.62551e-62	1.01915	0.224	0.103	6.00311e-57	7662	8857
GPD2	7.65471e-62	-0.654683	0.38	0.468	6.02609e-57	7662	8857
SOX4	1.41129e-61	0.423823	0.942	0.95	1.11103e-56	7662	8857
ARHGDIB	1.47488e-61	-1.34698	0.062	0.141	1.16108e-56	7662	8857
KRT19	1.60062e-61	-0.364715	0.989	0.997	1.26007e-56	7662	8857
NDUFB1	1.79084e-61	0.377667	0.762	0.715	1.40982e-56	7662	8857
UHMK1	1.79171e-61	0.457138	0.63	0.553	1.4105e-56	7662	8857
CD82	2.07424e-61	0.727956	0.421	0.317	1.63293e-56	7662	8857
ARL1	2.1153e-61	0.243569	0.754	0.742	1.66525e-56	7662	8857
TYMP	3.0447e-61	0.841586	0.345	0.235	2.39691e-56	7662	8857
FUT3	3.09587e-61	1.48184	0.175	0.082	2.43719e-56	7662	8857
FEN1	3.52107e-61	-1.05509	0.171	0.258	2.77193e-56	7662	8857
ATP2C1	3.85007e-61	0.448131	0.517	0.444	3.03093e-56	7662	8857
RBP1	4.12456e-61	-0.631047	0.216	0.322	3.24702e-56	7662	8857
GAS6	4.33307e-61	-0.643257	0.379	0.516	3.41117e-56	7662	8857
SMURF2	4.43056e-61	-0.669394	0.388	0.478	3.48792e-56	7662	8857
SBNO1	4.74812e-61	0.515573	0.475	0.37	3.73791e-56	7662	8857
MTATP6P1	5.12798e-61	-0.0690738	0.869	0.918	4.03695e-56	7662	8857
SLBP	5.20077e-61	-0.535939	0.53	0.614	4.09425e-56	7662	8857
GAA	5.27339e-61	0.658456	0.396	0.281	4.15142e-56	7662	8857
RHOQ	6.39886e-61	0.472322	0.625	0.57	5.03744e-56	7662	8857
MCU	7.22349e-61	-0.520496	0.598	0.678	5.68662e-56	7662	8857
STOX2	7.80337e-61	-0.822504	0.396	0.496	6.14312e-56	7662	8857
GOLGA3	8.10197e-61	0.468675	0.567	0.494	6.37819e-56	7662	8857
OGFRL1	8.55779e-61	0.616404	0.421	0.346	6.73703e-56	7662	8857
MAPK8	8.56385e-61	-0.713957	0.45	0.553	6.7418e-56	7662	8857
CENPU	8.61772e-61	-1.32343	0.086	0.165	6.78422e-56	7662	8857
TRNP1	8.63537e-61	-0.665903	0.301	0.387	6.79811e-56	7662	8857
HAPLN3	1.05139e-60	-0.662819	0.338	0.448	8.27695e-56	7662	8857
PGPEP1	1.05202e-60	0.62202	0.46	0.357	8.28191e-56	7662	8857
KLF9	1.09348e-60	1.02709	0.171	0.113	8.60828e-56	7662	8857
RPS28	1.21622e-60	0.215725	0.982	0.998	9.57456e-56	7662	8857
ENSG00000297649	1.22055e-60	0.261184	0.69	0.636	9.60863e-56	7662	8857
ADAMTS14	1.32375e-60	-0.894861	0.105	0.166	1.04211e-55	7662	8857
MID1	1.35351e-60	-0.537423	0.519	0.618	1.06554e-55	7662	8857
PLLP	1.42952e-60	-0.349378	0.641	0.736	1.12537e-55	7662	8857
TNFAIP8	1.44323e-60	0.663593	0.431	0.318	1.13617e-55	7662	8857
ENSG00000229261	2.2606e-60	-1.64108	0.053	0.12	1.77963e-55	7662	8857
BRIP1	2.48068e-60	-1.74208	0.05	0.125	1.95289e-55	7662	8857
BCAR3	2.62858e-60	-0.500395	0.545	0.618	2.06933e-55	7662	8857
LYRM4	2.95047e-60	-0.562557	0.497	0.606	2.32273e-55	7662	8857
PAK1	3.11099e-60	-0.575629	0.515	0.575	2.44909e-55	7662	8857
RRAGD	3.45831e-60	1.48501	0.142	0.056	2.72252e-55	7662	8857
SEPTIN10	4.25503e-60	-0.512561	0.57	0.667	3.34973e-55	7662	8857
CRYL1	4.82774e-60	0.407873	0.699	0.655	3.80059e-55	7662	8857
ENSG00000298415	4.83055e-60	0.642049	0.314	0.224	3.8028e-55	7662	8857
NTHL1	6.2206e-60	0.643373	0.456	0.412	4.8971e-55	7662	8857
ACTB	7.06079e-60	-0.210364	0.996	1	5.55854e-55	7662	8857
HNRNPR	7.58782e-60	-0.528793	0.775	0.877	5.97343e-55	7662	8857
CPEB4	7.96937e-60	0.473161	0.55	0.469	6.27381e-55	7662	8857
TMPRSS3	8.78142e-60	-0.717021	0.298	0.389	6.91308e-55	7662	8857
EPB41L4A-AS1	1.4814e-59	-0.584961	0.461	0.581	1.16622e-54	7662	8857
RPS23P8	1.58429e-59	0.369673	0.739	0.685	1.24722e-54	7662	8857
SLC35F3	1.67862e-59	-0.828573	0.296	0.392	1.32147e-54	7662	8857
DDRGK1	1.96017e-59	0.254191	0.777	0.774	1.54312e-54	7662	8857
ATP13A2	2.72037e-59	0.857803	0.381	0.246	2.14159e-54	7662	8857
MRPL52	2.87544e-59	0.383812	0.677	0.627	2.26366e-54	7662	8857
GLG1	3.43914e-59	0.418884	0.656	0.585	2.70743e-54	7662	8857
ENSG00000293455	3.60669e-59	-0.191452	0.845	0.928	2.83933e-54	7662	8857
DHX32	4.32121e-59	0.386311	0.573	0.502	3.40183e-54	7662	8857
SLC7A5	4.48352e-59	-0.284969	0.715	0.813	3.52961e-54	7662	8857
MPLKIP	4.81004e-59	-0.445311	0.66	0.739	3.78666e-54	7662	8857
MIA2	5.5403e-59	0.3617	0.596	0.539	4.36155e-54	7662	8857
GABARAP	5.94098e-59	0.243022	0.758	0.752	4.67698e-54	7662	8857
BIRC3	8.60412e-59	0.453382	0.804	0.745	6.77351e-54	7662	8857
MAGED2	9.17601e-59	0.266552	0.57	0.552	7.22372e-54	7662	8857
TBXAS1	1.34366e-58	1.27463	0.165	0.074	1.05778e-53	7662	8857
VWA8	1.55642e-58	-0.576318	0.494	0.584	1.22528e-53	7662	8857
TCF12	1.58588e-58	-0.541384	0.606	0.698	1.24846e-53	7662	8857
LAMB3	1.95115e-58	0.386175	0.891	0.884	1.53603e-53	7662	8857
ACSF2	2.16063e-58	-0.795056	0.2	0.289	1.70093e-53	7662	8857
SNRPB	2.2552e-58	-0.429785	0.842	0.907	1.77539e-53	7662	8857
FAM20A	2.3749e-58	-0.698353	0.276	0.388	1.86962e-53	7662	8857
TOP2A	2.67058e-58	-0.893793	0.181	0.286	2.10239e-53	7662	8857
SH3BP5	2.84478e-58	0.670888	0.404	0.294	2.23953e-53	7662	8857
TAX1BP1	2.96648e-58	0.157196	0.882	0.915	2.33533e-53	7662	8857
EPS8	3.27808e-58	0.315135	0.793	0.779	2.58064e-53	7662	8857
SEC61A1	3.61352e-58	0.377861	0.695	0.652	2.84471e-53	7662	8857
DAD1	4.23842e-58	0.116628	0.89	0.915	3.33666e-53	7662	8857
MT1X	5.27333e-58	0.931711	0.595	0.441	4.15138e-53	7662	8857
SH2D3A	5.63177e-58	-0.957558	0.216	0.308	4.43356e-53	7662	8857
SLC7A11-AS1	6.24052e-58	1.02599	0.182	0.093	4.91279e-53	7662	8857
NUFIP2	6.64219e-58	0.313625	0.664	0.614	5.22899e-53	7662	8857
SRSF11	6.85989e-58	-0.380297	0.795	0.874	5.40038e-53	7662	8857
CUEDC1	7.2911e-58	0.607708	0.546	0.45	5.73985e-53	7662	8857
MSX1	8.57906e-58	-0.753605	0.388	0.47	6.75378e-53	7662	8857
NDUFS1	8.66751e-58	0.368561	0.67	0.611	6.82341e-53	7662	8857
NCAPG2	9.93731e-58	-1.38825	0.105	0.185	7.82305e-53	7662	8857
CHCHD2	1.133e-57	-0.266299	0.984	0.998	8.91946e-53	7662	8857
KIF23	1.16387e-57	-1.22413	0.09	0.172	9.16248e-53	7662	8857
CRYZ	1.34406e-57	0.414886	0.521	0.477	1.0581e-52	7662	8857
CYRIB	1.37771e-57	-0.473258	0.684	0.773	1.08459e-52	7662	8857
PBK	1.46167e-57	-1.50947	0.044	0.118	1.15069e-52	7662	8857
TRIM2	1.58681e-57	-0.382416	0.598	0.68	1.2492e-52	7662	8857
ETS2	1.6113e-57	-0.484008	0.489	0.592	1.26848e-52	7662	8857
ENSG00000309250	1.62144e-57	-1.58375	0.076	0.134	1.27647e-52	7662	8857
ENSG00000234156	1.63098e-57	1.41184	0.167	0.07	1.28398e-52	7662	8857
IRS1	1.65519e-57	-0.836895	0.159	0.238	1.30303e-52	7662	8857
SLC26A2	1.7066e-57	-0.302258	0.422	0.531	1.34351e-52	7662	8857
ZNHIT1	1.79355e-57	0.16855	0.853	0.873	1.41196e-52	7662	8857
E2F1	2.15736e-57	-1.50351	0.045	0.107	1.69836e-52	7662	8857
CHMP2A	2.73775e-57	0.169852	0.837	0.851	2.15526e-52	7662	8857
JMY	3.0363e-57	0.490005	0.576	0.512	2.3903e-52	7662	8857
SPHK1	3.22847e-57	0.69032	0.333	0.244	2.54158e-52	7662	8857
GOLGA7B	4.04122e-57	1.47424	0.128	0.051	3.18141e-52	7662	8857
SLC39A10	4.3612e-57	-0.616595	0.398	0.495	3.43331e-52	7662	8857
EMC7	5.02235e-57	0.174544	0.75	0.754	3.9538e-52	7662	8857
MRPL3	5.66463e-57	-0.469421	0.685	0.771	4.45942e-52	7662	8857
TM9SF3	6.51012e-57	0.200242	0.814	0.832	5.12503e-52	7662	8857
KLHL5	6.63763e-57	-0.664001	0.504	0.597	5.22541e-52	7662	8857
DYNLT1	7.98113e-57	0.118173	0.96	0.979	6.28306e-52	7662	8857
LPIN2	8.79499e-57	0.486717	0.6	0.532	6.92376e-52	7662	8857
ENSG00000285715	9.65364e-57	-1.26036	0.083	0.146	7.59973e-52	7662	8857
SPATA13	1.15077e-56	0.823079	0.304	0.176	9.05931e-52	7662	8857
NUCB1	1.15764e-56	0.355315	0.55	0.5	9.11341e-52	7662	8857
MACC1	1.22755e-56	-0.390029	0.905	0.951	9.66374e-52	7662	8857
MIA3	1.3415e-56	0.438518	0.479	0.383	1.05608e-51	7662	8857
SLC3A1	1.46157e-56	1.1558	0.206	0.105	1.1506e-51	7662	8857
PLAU	1.52393e-56	0.781458	0.841	0.801	1.1997e-51	7662	8857
ATF5	1.55606e-56	0.586651	0.509	0.434	1.22499e-51	7662	8857
USP22	1.74158e-56	0.321399	0.681	0.652	1.37104e-51	7662	8857
FARP1	1.88873e-56	-0.410583	0.782	0.861	1.48688e-51	7662	8857
MT-ATP8	2.0512e-56	0.238483	0.895	0.949	1.61479e-51	7662	8857
CBR4	2.0727e-56	-0.634883	0.439	0.542	1.63171e-51	7662	8857
TMEM245	3.05334e-56	0.417916	0.618	0.554	2.40371e-51	7662	8857
HSPG2	3.544e-56	-0.219734	0.76	0.835	2.78998e-51	7662	8857
WFDC21P	4.14483e-56	1.99521	0.192	0.099	3.26298e-51	7662	8857
CXCL2	5.33935e-56	-0.259013	0.901	0.943	4.20335e-51	7662	8857
TOMM40	5.96704e-56	-0.638963	0.415	0.502	4.69749e-51	7662	8857
SNHG3	6.11903e-56	-0.743422	0.381	0.494	4.81714e-51	7662	8857
CTSB	6.31416e-56	0.251975	0.894	0.911	4.97076e-51	7662	8857
PRR13	6.93536e-56	-0.316209	0.78	0.848	5.45979e-51	7662	8857
EIF3K	8.77712e-56	-0.345793	0.851	0.922	6.9097e-51	7662	8857
STRIP1	8.86822e-56	0.817762	0.335	0.216	6.98142e-51	7662	8857
FAUP4	9.16226e-56	1.0086	0.307	0.189	7.2129e-51	7662	8857
TESC	1.00008e-55	0.538721	0.418	0.309	7.873e-51	7662	8857
NT5C3B	1.30807e-55	-0.596259	0.439	0.521	1.02976e-50	7662	8857
STK3	1.35539e-55	-0.597783	0.54	0.641	1.06701e-50	7662	8857
ENSG00000310415	1.46824e-55	0.505181	0.275	0.215	1.15586e-50	7662	8857
CCDC80	1.5213e-55	-1.19345	0.054	0.105	1.19763e-50	7662	8857
ADAMTS1	1.59453e-55	-0.262833	0.38	0.489	1.25528e-50	7662	8857
RCOR1	1.74018e-55	-0.598432	0.524	0.606	1.36994e-50	7662	8857
PNPLA4	2.05253e-55	-0.51635	0.546	0.632	1.61584e-50	7662	8857
C11orf54	2.11947e-55	0.558128	0.411	0.3	1.66853e-50	7662	8857
BRAF	2.1479e-55	-0.631676	0.494	0.579	1.69091e-50	7662	8857
SECTM1	2.51807e-55	0.847203	0.319	0.207	1.98232e-50	7662	8857
PEX14	2.52538e-55	-0.677267	0.398	0.475	1.98808e-50	7662	8857
EDEM3	2.82716e-55	0.609776	0.392	0.285	2.22565e-50	7662	8857
ENSG00000261435	2.98721e-55	0.281701	0.655	0.58	2.35165e-50	7662	8857
EMC3	3.14239e-55	0.295039	0.724	0.686	2.47382e-50	7662	8857
ENSG00000293154	3.77799e-55	1.35181	0.129	0.048	2.97419e-50	7662	8857
PMVK	3.90638e-55	-0.774211	0.303	0.411	3.07526e-50	7662	8857
KLK11	4.08234e-55	-0.368812	0.637	0.701	3.21378e-50	7662	8857
ENSG00000238142	4.57486e-55	1.27613	0.157	0.057	3.60152e-50	7662	8857
RICTOR	4.77903e-55	0.493728	0.52	0.446	3.76225e-50	7662	8857
BMP2	5.69552e-55	1.47461	0.131	0.047	4.48374e-50	7662	8857
NR6A1	5.86279e-55	-1.01003	0.173	0.264	4.61542e-50	7662	8857
MT2A	6.30264e-55	-0.0218336	0.926	0.885	4.96169e-50	7662	8857
CAVIN3	6.47744e-55	0.363892	0.146	0.138	5.0993e-50	7662	8857
PSPH	7.30765e-55	-0.793354	0.248	0.344	5.75288e-50	7662	8857
CX3CL1	8.10711e-55	0.784262	0.592	0.517	6.38224e-50	7662	8857
SSR1	9.21561e-55	0.291684	0.735	0.715	7.2549e-50	7662	8857
MCUB	9.71307e-55	-0.938392	0.173	0.262	7.64652e-50	7662	8857
PLXNB2	9.80049e-55	0.411303	0.779	0.763	7.71534e-50	7662	8857
ATP1B1	1.00912e-54	0.365967	0.917	0.924	7.94416e-50	7662	8857
CMTM7	1.15061e-54	-0.446423	0.67	0.779	9.05807e-50	7662	8857
ENSG00000295596	1.15633e-54	1.1653	0.198	0.089	9.10307e-50	7662	8857
DTX2P1-UPK3BP1-PMS2P11	1.33597e-54	-0.775639	0.331	0.437	1.05173e-49	7662	8857
CHST6	1.4892e-54	0.889453	0.299	0.224	1.17236e-49	7662	8857
DCTN5	1.6735e-54	0.53417	0.464	0.372	1.31745e-49	7662	8857
LMAN2	1.81782e-54	0.131376	0.916	0.945	1.43106e-49	7662	8857
TES	1.90321e-54	-0.336262	0.769	0.854	1.49829e-49	7662	8857
TXNDC5	1.9438e-54	0.691507	0.226	0.127	1.53024e-49	7662	8857
ARMCX2	2.40476e-54	0.624555	0.402	0.305	1.89312e-49	7662	8857
KIZ-AS1	2.65357e-54	0.651318	0.421	0.292	2.089e-49	7662	8857
HCP5	2.71164e-54	0.715599	0.323	0.207	2.13471e-49	7662	8857
ATP6V1E1	3.12279e-54	0.251504	0.752	0.724	2.45839e-49	7662	8857
INHBA	3.46874e-54	1.24551	0.121	0.062	2.73073e-49	7662	8857
NHSL1	3.50591e-54	-0.541583	0.608	0.689	2.75999e-49	7662	8857
IDH1	3.93301e-54	0.308648	0.73	0.703	3.09623e-49	7662	8857
F3	4.16581e-54	-0.336588	0.831	0.898	3.27949e-49	7662	8857
ATP6V1B2	4.51215e-54	0.456017	0.565	0.48	3.55215e-49	7662	8857
CENPP	4.52525e-54	-1.43815	0.068	0.141	3.56246e-49	7662	8857
GPX8	4.5831e-54	-0.720485	0.245	0.352	3.608e-49	7662	8857
PRRC2C	4.98113e-54	0.201908	0.883	0.899	3.92134e-49	7662	8857
BUB1	5.43247e-54	-1.4391	0.06	0.12	4.27666e-49	7662	8857
RPS15P4	6.9414e-54	0.277282	0.742	0.758	5.46455e-49	7662	8857
SORCS2	7.00762e-54	-0.89728	0.298	0.397	5.51668e-49	7662	8857
TCEAL3	7.354e-54	0.366941	0.298	0.245	5.78936e-49	7662	8857
CDC6	7.40136e-54	-1.41027	0.061	0.135	5.82664e-49	7662	8857
ARHGAP24	7.67218e-54	-1.29082	0.067	0.136	6.03985e-49	7662	8857
TMA7	8.66887e-54	0.178032	0.923	0.948	6.82448e-49	7662	8857
CDKL5	9.21282e-54	-1.0394	0.168	0.242	7.2527e-49	7662	8857
SON	1.16636e-53	0.25081	0.841	0.847	9.18207e-49	7662	8857
ACSL4	1.1951e-53	0.52387	0.529	0.438	9.40827e-49	7662	8857
EML2	1.21874e-53	0.558143	0.533	0.416	9.59444e-49	7662	8857
RBPMS	1.54325e-53	-0.32685	0.848	0.904	1.21491e-48	7662	8857
SNHG32	1.57711e-53	-0.26143	0.634	0.758	1.24156e-48	7662	8857
ERGIC3	1.66262e-53	0.278036	0.775	0.757	1.30888e-48	7662	8857
SAV1	1.94854e-53	0.445802	0.711	0.661	1.53396e-48	7662	8857
TMEM97	2.22879e-53	-0.782621	0.204	0.286	1.7546e-48	7662	8857
INSIG1	2.2803e-53	-0.289456	0.808	0.862	1.79514e-48	7662	8857
NFIC	2.60472e-53	0.395608	0.579	0.508	2.05054e-48	7662	8857
RPL39L	2.63986e-53	-0.819737	0.197	0.286	2.0782e-48	7662	8857
NT5C2	2.98137e-53	-0.385683	0.679	0.751	2.34706e-48	7662	8857
LRRC61	3.01557e-53	-1.05597	0.151	0.225	2.37398e-48	7662	8857
CENPE	3.20861e-53	-1.0842	0.092	0.161	2.52594e-48	7662	8857
ENSG00000235288	3.44061e-53	-1.46358	0.096	0.186	2.70859e-48	7662	8857
MFGE8	3.78746e-53	-0.227958	0.744	0.822	2.98164e-48	7662	8857
TNFRSF18	4.09585e-53	0.776511	0.239	0.174	3.22442e-48	7662	8857
SHISA2	4.77361e-53	0.652044	0.36	0.254	3.75797e-48	7662	8857
ARSA	4.77786e-53	0.798389	0.371	0.246	3.76132e-48	7662	8857
H3-3A	4.95254e-53	0.193338	0.926	0.966	3.89884e-48	7662	8857
LINC02762	5.39945e-53	-1.31363	0.103	0.172	4.25066e-48	7662	8857
GABPB1-AS1	5.68805e-53	-0.944548	0.241	0.347	4.47786e-48	7662	8857
CTNND1	6.20589e-53	0.519118	0.488	0.393	4.88553e-48	7662	8857
ENTPD4	7.26195e-53	0.552845	0.423	0.309	5.7169e-48	7662	8857
CCNC	8.82048e-53	-0.517293	0.647	0.751	6.94384e-48	7662	8857
ARHGAP10	8.98798e-53	-1.02437	0.173	0.254	7.0757e-48	7662	8857
SLC25A13	1.0752e-52	-0.534192	0.544	0.632	8.46443e-48	7662	8857
SLC44A3	1.08678e-52	-0.334489	0.539	0.598	8.55556e-48	7662	8857
LINC03009	1.23925e-52	-0.855762	0.377	0.492	9.75586e-48	7662	8857
PLOD1	1.27481e-52	0.535101	0.334	0.265	1.00358e-47	7662	8857
CCDC146	1.30133e-52	0.138775	0.708	0.811	1.02446e-47	7662	8857
SAMD5	1.34188e-52	1.03312	0.189	0.109	1.05638e-47	7662	8857
LYPD6	1.55907e-52	-1.06274	0.105	0.171	1.22736e-47	7662	8857
GAS5	1.57846e-52	-0.297221	0.879	0.954	1.24263e-47	7662	8857
POC1A	1.64816e-52	-1.37662	0.064	0.125	1.2975e-47	7662	8857
HMGB2	1.65966e-52	-0.932737	0.239	0.321	1.30655e-47	7662	8857
TNIK	1.71704e-52	-0.880462	0.221	0.31	1.35172e-47	7662	8857
SLC51B	1.98295e-52	1.59843	0.145	0.062	1.56106e-47	7662	8857
SLC41A2	1.99142e-52	-0.582854	0.365	0.453	1.56772e-47	7662	8857
RBX1	2.08447e-52	0.0870148	0.896	0.927	1.64098e-47	7662	8857
RANBP2	2.23216e-52	0.291015	0.693	0.648	1.75725e-47	7662	8857
SNHG9	2.39118e-52	-0.71549	0.255	0.312	1.88243e-47	7662	8857
TRIP13	2.42053e-52	-1.30696	0.054	0.111	1.90554e-47	7662	8857
NAA38	2.5365e-52	0.305476	0.725	0.692	1.99684e-47	7662	8857
BACE2	2.78971e-52	0.324514	0.794	0.758	2.19617e-47	7662	8857
MID1IP1	2.91675e-52	0.620868	0.413	0.311	2.29618e-47	7662	8857
PGAM1P5	3.0372e-52	-1.32862	0.125	0.216	2.391e-47	7662	8857
TMEM54	3.18713e-52	-0.643338	0.312	0.397	2.50903e-47	7662	8857
TGOLN2	3.22376e-52	0.239996	0.856	0.853	2.53787e-47	7662	8857
TASP1	3.3852e-52	-0.654206	0.364	0.463	2.66497e-47	7662	8857
RPL4	3.59794e-52	-0.253919	0.951	0.987	2.83244e-47	7662	8857
CCT8	3.68364e-52	-0.38927	0.866	0.928	2.89991e-47	7662	8857
PLOD2	4.47599e-52	0.346679	0.281	0.246	3.52368e-47	7662	8857
ARRDC4	4.52028e-52	0.788088	0.416	0.288	3.55855e-47	7662	8857
FHL2	4.70194e-52	-0.511619	0.557	0.665	3.70156e-47	7662	8857
SERP1	4.92873e-52	0.176836	0.878	0.893	3.88009e-47	7662	8857
IL12RB1	5.09793e-52	1.34414	0.161	0.076	4.01329e-47	7662	8857
MED10	5.15936e-52	-0.483174	0.533	0.61	4.06165e-47	7662	8857
RIT1	5.85995e-52	0.4326	0.417	0.339	4.61319e-47	7662	8857
RRM2	6.69539e-52	-1.3343	0.055	0.123	5.27088e-47	7662	8857
ENSG00000260177	7.22879e-52	-1.86272	0.04	0.1	5.6908e-47	7662	8857
CHORDC1	7.51698e-52	-0.62319	0.391	0.437	5.91766e-47	7662	8857
IKBIP	8.2724e-52	-0.981349	0.235	0.315	6.51236e-47	7662	8857
SLC44A3-AS1	9.44614e-52	-0.581545	0.365	0.469	7.43638e-47	7662	8857
EEF1A1	1.10829e-51	-0.117096	0.999	1	8.72489e-47	7662	8857
GATA6	1.14305e-51	-0.764946	0.253	0.338	8.99857e-47	7662	8857
EXT1	1.17403e-51	-0.384189	0.785	0.865	9.24242e-47	7662	8857
FHIP1A	1.1768e-51	-0.478436	0.591	0.669	9.26423e-47	7662	8857
KLK7	1.1932e-51	0.471946	0.224	0.277	9.39334e-47	7662	8857
MFN1	1.27031e-51	0.341659	0.546	0.482	1.00004e-46	7662	8857
RAD54L	1.35698e-51	-1.6023	0.064	0.135	1.06827e-46	7662	8857
CKB	1.51206e-51	0.741985	0.662	0.604	1.19035e-46	7662	8857
KIF13B	1.5149e-51	0.405174	0.67	0.583	1.19259e-46	7662	8857
ATP6V1F	1.53295e-51	0.15394	0.903	0.917	1.2068e-46	7662	8857
NLGN4X	1.57424e-51	-0.978402	0.179	0.234	1.23931e-46	7662	8857
ZFP36L1	1.70388e-51	0.346986	0.923	0.93	1.34136e-46	7662	8857
IMPA2	1.75042e-51	0.407294	0.641	0.558	1.378e-46	7662	8857
INSR	1.77951e-51	0.855302	0.339	0.215	1.4009e-46	7662	8857
GGH	1.92521e-51	-0.9349	0.204	0.301	1.5156e-46	7662	8857
DEPDC1	2.00086e-51	-1.32695	0.052	0.114	1.57516e-46	7662	8857
LPCAT4	2.0991e-51	0.753073	0.389	0.254	1.65249e-46	7662	8857
TMED4	2.12643e-51	0.254162	0.791	0.781	1.67401e-46	7662	8857
IL13RA1	2.47449e-51	0.443444	0.483	0.411	1.94801e-46	7662	8857
BASP1	2.50411e-51	-0.345402	0.835	0.9	1.97134e-46	7662	8857
ULK4	2.70057e-51	-0.863352	0.221	0.306	2.126e-46	7662	8857
SIPA1L3	2.97063e-51	-0.383627	0.661	0.721	2.3386e-46	7662	8857
RAD9A	3.12653e-51	-0.925675	0.265	0.354	2.46133e-46	7662	8857
GLS	3.77757e-51	-0.376968	0.783	0.859	2.97386e-46	7662	8857
FBXO2	4.99655e-51	0.27134	0.162	0.146	3.93349e-46	7662	8857
HSBP1	5.28474e-51	0.151497	0.904	0.929	4.16036e-46	7662	8857
TMEM30A	5.34454e-51	0.249442	0.821	0.831	4.20743e-46	7662	8857
LAMP3	5.42527e-51	-1.15032	0.092	0.152	4.27099e-46	7662	8857
NABP1	6.53496e-51	-0.684642	0.44	0.563	5.14458e-46	7662	8857
CXCL1	6.60444e-51	-0.291223	0.793	0.842	5.19928e-46	7662	8857
STT3A	7.1749e-51	0.441712	0.515	0.429	5.64837e-46	7662	8857
SH3PXD2B	7.78859e-51	0.572721	0.43	0.339	6.13149e-46	7662	8857
ANXA2	8.30624e-51	-0.185673	0.992	1	6.53901e-46	7662	8857
MTF1	8.83657e-51	0.728738	0.347	0.222	6.9565e-46	7662	8857
AKR1B1	9.85176e-51	0.197978	0.622	0.582	7.7557e-46	7662	8857
LMTK2	1.04569e-50	0.491312	0.44	0.344	8.23206e-46	7662	8857
TRHDE-AS1	1.08217e-50	-1.37232	0.054	0.12	8.51925e-46	7662	8857
HNRNPA3	1.21399e-50	-0.357416	0.889	0.952	9.55705e-46	7662	8857
CTSS	1.33861e-50	0.56998	0.5	0.412	1.05381e-45	7662	8857
ASAH1	1.46882e-50	0.283623	0.859	0.866	1.15631e-45	7662	8857
RELB	1.52076e-50	-0.387972	0.595	0.663	1.1972e-45	7662	8857
KIF22	1.54562e-50	-0.681584	0.152	0.162	1.21677e-45	7662	8857
CDC37L1	1.74633e-50	0.423175	0.478	0.396	1.37478e-45	7662	8857
RB1CC1	1.77267e-50	0.282239	0.73	0.713	1.39552e-45	7662	8857
NEK6	1.78564e-50	-0.601239	0.345	0.433	1.40573e-45	7662	8857
RPLP0P2	1.88671e-50	0.39607	0.463	0.37	1.48529e-45	7662	8857
ENSG00000303136	1.8891e-50	1.22752	0.145	0.067	1.48718e-45	7662	8857
ATF4	2.07526e-50	-0.369765	0.72	0.806	1.63373e-45	7662	8857
CARD10	2.18929e-50	0.960331	0.224	0.116	1.7235e-45	7662	8857
PLBD2	2.19834e-50	0.855238	0.267	0.167	1.73062e-45	7662	8857
KIF18A	2.32382e-50	-1.26325	0.083	0.144	1.82941e-45	7662	8857
NDUFS6	2.38707e-50	0.213615	0.819	0.822	1.8792e-45	7662	8857
LYN	2.56319e-50	0.323072	0.724	0.66	2.01784e-45	7662	8857
ENSG00000289588	2.6858e-50	1.37827	0.109	0.037	2.11437e-45	7662	8857
COL6A1	2.71657e-50	0.898355	0.241	0.175	2.13859e-45	7662	8857
KCNN4	2.99788e-50	1.2621	0.156	0.071	2.36005e-45	7662	8857
PITPNB	3.10027e-50	-0.4433	0.648	0.745	2.44066e-45	7662	8857
FNDC3B	3.42983e-50	-0.381792	0.897	0.931	2.7001e-45	7662	8857
SPSB3	3.449e-50	-0.507331	0.402	0.476	2.71519e-45	7662	8857
ASPH	3.47747e-50	0.242709	0.84	0.847	2.7376e-45	7662	8857
MCF2L	3.52728e-50	-0.935233	0.211	0.285	2.77682e-45	7662	8857
ATP5MG	3.9325e-50	0.0853706	0.937	0.966	3.09582e-45	7662	8857
PTPRA	3.96565e-50	0.422294	0.598	0.523	3.12192e-45	7662	8857
ENSG00000301996	4.17269e-50	-1.44315	0.071	0.145	3.28491e-45	7662	8857
TEAD1	4.42301e-50	-0.403434	0.801	0.869	3.48197e-45	7662	8857
CEP78	4.61854e-50	-0.806378	0.191	0.265	3.6359e-45	7662	8857
SHROOM3-AS1	4.7226e-50	-1.01365	0.229	0.327	3.71782e-45	7662	8857
DOK7	5.10417e-50	-1.29161	0.06	0.12	4.0182e-45	7662	8857
SMG7	5.45016e-50	0.478875	0.511	0.404	4.29058e-45	7662	8857
PLD3	5.82719e-50	0.432471	0.515	0.439	4.5874e-45	7662	8857
FGF9	6.06379e-50	-0.764668	0.218	0.305	4.77366e-45	7662	8857
LIF-AS2	6.40345e-50	-1.2353	0.09	0.163	5.04105e-45	7662	8857
PBXIP1	7.23249e-50	0.595159	0.277	0.198	5.6937e-45	7662	8857
CNN2	7.29403e-50	-0.340873	0.633	0.708	5.74215e-45	7662	8857
PSG4	7.67876e-50	1.09536	0.13	0.108	6.04503e-45	7662	8857
CLSPN	7.70512e-50	-1.49043	0.047	0.109	6.06578e-45	7662	8857
TMEM178A	7.95753e-50	-1.82027	0.048	0.109	6.26449e-45	7662	8857
SGIP1	8.45709e-50	-0.938094	0.05	0.115	6.65776e-45	7662	8857
SDF2L1	9.20955e-50	0.285213	0.657	0.627	7.25013e-45	7662	8857
FAM234A	1.0119e-49	0.49444	0.491	0.398	7.96612e-45	7662	8857
CLDN1	1.01246e-49	-0.164736	0.803	0.9	7.97052e-45	7662	8857
PPARG	1.07609e-49	-1.08761	0.123	0.189	8.47138e-45	7662	8857
SCMH1	1.14574e-49	-0.714332	0.333	0.415	9.01969e-45	7662	8857
SMAD3	1.17939e-49	-0.484592	0.738	0.799	9.28461e-45	7662	8857
RHOBTB3	1.28084e-49	0.170751	0.409	0.47	1.00833e-44	7662	8857
LINC01572	1.4757e-49	-1.38969	0.058	0.122	1.16173e-44	7662	8857
RPLP2	1.4891e-49	0.213541	0.981	0.997	1.17228e-44	7662	8857
MPG	1.5158e-49	0.177593	0.829	0.834	1.1933e-44	7662	8857
RPL39	1.53957e-49	0.227154	0.978	0.996	1.21201e-44	7662	8857
BTN3A1	1.74411e-49	1.15009	0.14	0.061	1.37303e-44	7662	8857
MTUS2	1.77957e-49	-2.11989	0.042	0.106	1.40095e-44	7662	8857
PIP5K1A	1.92614e-49	-0.625172	0.415	0.498	1.51633e-44	7662	8857
RASSF3	2.11461e-49	-0.729748	0.31	0.361	1.66471e-44	7662	8857
H2AJ	2.21346e-49	-0.31511	0.617	0.74	1.74252e-44	7662	8857
PXMP2	2.39246e-49	-0.679725	0.28	0.35	1.88344e-44	7662	8857
DNAJC5	3.06875e-49	0.705801	0.327	0.23	2.41584e-44	7662	8857
RETREG3	3.4088e-49	0.679693	0.306	0.203	2.68354e-44	7662	8857
ATP5F1B	3.7374e-49	-0.363712	0.88	0.944	2.94223e-44	7662	8857
PHF11	4.07006e-49	0.350028	0.46	0.408	3.20411e-44	7662	8857
MRPL11	4.48445e-49	-0.485792	0.615	0.684	3.53034e-44	7662	8857
NTNG1	4.64041e-49	-0.982829	0.208	0.303	3.65312e-44	7662	8857
ENSG00000269825	4.99773e-49	0.747964	0.354	0.244	3.93441e-44	7662	8857
TRA2A	6.12698e-49	-0.426839	0.624	0.719	4.8234e-44	7662	8857
RGL1	6.37152e-49	0.914958	0.22	0.13	5.01592e-44	7662	8857
LINC00598	6.87506e-49	1.02662	0.185	0.099	5.41233e-44	7662	8857
SCGB1D2	6.93167e-49	1.35393	0.387	0.241	5.45689e-44	7662	8857
ATP6V0A1	7.02221e-49	0.613069	0.375	0.257	5.52816e-44	7662	8857
ENSG00000296251	7.23234e-49	1.1877	0.123	0.055	5.69359e-44	7662	8857
HIKESHI	8.06424e-49	-0.517243	0.479	0.583	6.34849e-44	7662	8857
CREM	8.10753e-49	-0.599336	0.436	0.524	6.38258e-44	7662	8857
SETX	8.8398e-49	0.350995	0.622	0.563	6.95905e-44	7662	8857
COX7B	1.0005e-48	0.210215	0.847	0.851	7.87634e-44	7662	8857
PLEKHA4	1.2822e-48	-1.36644	0.069	0.131	1.0094e-43	7662	8857
WNT7A	1.31174e-48	-0.13419	0.801	0.873	1.03266e-43	7662	8857
KLF12	1.32363e-48	-1.12587	0.113	0.185	1.04201e-43	7662	8857
PSAT1	1.32827e-48	-0.391701	0.484	0.606	1.04567e-43	7662	8857
CASP9	1.38402e-48	-0.819396	0.197	0.259	1.08955e-43	7662	8857
CYB5B	1.4509e-48	0.30639	0.76	0.753	1.1422e-43	7662	8857
ICAM2	1.65165e-48	1.05382	0.182	0.087	1.30024e-43	7662	8857
PRRG1	1.71576e-48	-0.393197	0.478	0.574	1.35071e-43	7662	8857
G0S2	2.16494e-48	0.355209	0.354	0.23	1.70433e-43	7662	8857
CCT6A	2.37426e-48	-0.401049	0.858	0.931	1.86912e-43	7662	8857
TLL2	2.40544e-48	-0.903154	0.166	0.219	1.89366e-43	7662	8857
P2RY6	2.47642e-48	-1.04705	0.144	0.218	1.94954e-43	7662	8857
CMAS	3.10574e-48	0.348411	0.608	0.57	2.44497e-43	7662	8857
TAF4B	3.29211e-48	-1.21183	0.064	0.124	2.59168e-43	7662	8857
VCL	3.95396e-48	-0.307073	0.854	0.918	3.11271e-43	7662	8857
UBE2E2	4.09146e-48	-0.530338	0.513	0.631	3.22096e-43	7662	8857
HRH1	4.18409e-48	-0.693001	0.336	0.414	3.29388e-43	7662	8857
NMU	4.38141e-48	-0.546237	0.263	0.339	3.44922e-43	7662	8857
PLPP3	4.87853e-48	0.657533	0.421	0.284	3.84057e-43	7662	8857
EHBP1	4.94445e-48	-0.750713	0.273	0.357	3.89247e-43	7662	8857
PFDN4	5.53626e-48	0.229624	0.746	0.722	4.35836e-43	7662	8857
F2R	6.00271e-48	-0.15068	0.108	0.14	4.72558e-43	7662	8857
CD69	6.4971e-48	0.52091	0.647	0.541	5.11478e-43	7662	8857
UBB	7.67288e-48	-0.328144	0.909	0.958	6.0404e-43	7662	8857
CCDC138	7.96621e-48	-1.03106	0.19	0.285	6.27132e-43	7662	8857
AP1S2	8.19501e-48	-0.560912	0.41	0.468	6.45144e-43	7662	8857
CRYBG1	8.39171e-48	-0.713504	0.212	0.271	6.60629e-43	7662	8857
PSMA7	8.44622e-48	-0.328594	0.942	0.984	6.6492e-43	7662	8857
DLX5	9.18421e-48	-0.767707	0.184	0.263	7.23018e-43	7662	8857
PDCD4	9.43652e-48	-0.614504	0.373	0.467	7.42881e-43	7662	8857
CERS6	9.46661e-48	-0.769949	0.257	0.345	7.45249e-43	7662	8857
FAM83D	9.63286e-48	-1.14474	0.07	0.127	7.58338e-43	7662	8857
CHPF2	9.85751e-48	0.677721	0.378	0.271	7.76023e-43	7662	8857
TRAF3	9.89712e-48	-0.579816	0.512	0.595	7.79141e-43	7662	8857
GNA15	1.16927e-47	0.946771	0.211	0.124	9.205e-43	7662	8857
STON2	1.17966e-47	-0.652816	0.313	0.384	9.28678e-43	7662	8857
SLC33A1	1.3893e-47	0.5435	0.369	0.273	1.09372e-42	7662	8857
RFC3	1.39426e-47	-1.03822	0.147	0.22	1.09762e-42	7662	8857
SYTL3	1.39754e-47	-0.727373	0.465	0.547	1.1002e-42	7662	8857
ENSG00000243004	1.47339e-47	-0.644522	0.482	0.599	1.15991e-42	7662	8857
CAPNS1	1.48246e-47	-0.296965	0.756	0.849	1.16705e-42	7662	8857
ZFAND5	1.52522e-47	0.234678	0.867	0.886	1.20072e-42	7662	8857
TSPAN15	1.79064e-47	-0.514582	0.54	0.631	1.40966e-42	7662	8857
ENSG00000253968	1.91689e-47	1.2862	0.138	0.061	1.50905e-42	7662	8857
ORMDL2	2.01845e-47	0.292856	0.628	0.602	1.58901e-42	7662	8857
FLNB	2.03911e-47	-0.388998	0.619	0.694	1.60527e-42	7662	8857
AJUBA	2.15243e-47	-0.72522	0.247	0.33	1.69448e-42	7662	8857
MIR31HG	2.15794e-47	-0.854926	0.198	0.275	1.69882e-42	7662	8857
GPM6B	2.23485e-47	-0.958871	0.17	0.241	1.75936e-42	7662	8857
MRTO4	2.29701e-47	-0.592265	0.428	0.498	1.8083e-42	7662	8857
ADM	2.31872e-47	0.552463	0.27	0.228	1.82539e-42	7662	8857
PPP1R18	2.34349e-47	0.750407	0.187	0.129	1.84489e-42	7662	8857
SEL1L	2.47716e-47	0.411204	0.484	0.413	1.95012e-42	7662	8857
SREK1IP1	2.71646e-47	0.41205	0.561	0.488	2.1385e-42	7662	8857
LOXL2	2.94223e-47	-0.000740609	0.093	0.113	2.31624e-42	7662	8857
RGCC	2.98705e-47	-0.00308988	0.354	0.392	2.35153e-42	7662	8857
TWF1	3.01533e-47	0.275885	0.682	0.651	2.37379e-42	7662	8857
VPS41	3.18606e-47	-0.464661	0.564	0.644	2.50819e-42	7662	8857
ZNHIT3	3.32799e-47	-0.458223	0.584	0.655	2.61993e-42	7662	8857
RASSF7	3.5082e-47	-0.448333	0.457	0.537	2.76179e-42	7662	8857
COMT	3.83526e-47	-0.368087	0.79	0.873	3.01927e-42	7662	8857
CENPN	4.17402e-47	-1.09827	0.12	0.184	3.28596e-42	7662	8857
GOLGA2	4.96429e-47	0.325192	0.654	0.617	3.90809e-42	7662	8857
SLC35G2	5.53575e-47	1.21559	0.152	0.065	4.35797e-42	7662	8857
UCHL1	6.18316e-47	-0.957588	0.108	0.167	4.86763e-42	7662	8857
EIF3F	6.19148e-47	-0.324633	0.848	0.915	4.87418e-42	7662	8857
PLAGL1	7.39166e-47	-0.883307	0.177	0.254	5.81901e-42	7662	8857
SMIM29	9.12983e-47	0.474138	0.433	0.341	7.18737e-42	7662	8857
KRT17	9.14077e-47	0.768398	0.693	0.643	7.19598e-42	7662	8857
ENSG00000305475	1.21963e-46	-1.40895	0.048	0.108	9.6014e-42	7662	8857
LHFPL2	1.39605e-46	0.716419	0.32	0.212	1.09903e-41	7662	8857
PTGES	1.47992e-46	0.844174	0.358	0.245	1.16505e-41	7662	8857
CDKN2AIPNL	1.67577e-46	-0.707861	0.253	0.32	1.31924e-41	7662	8857
MGST1	1.80013e-46	0.108943	0.893	0.901	1.41713e-41	7662	8857
EFNB2	1.80085e-46	-0.23086	0.293	0.363	1.4177e-41	7662	8857
HERPUD1	1.81309e-46	-0.438506	0.728	0.809	1.42734e-41	7662	8857
NCBP2AS2	1.95454e-46	-0.576613	0.431	0.52	1.53869e-41	7662	8857
WFS1	2.1124e-46	0.657984	0.281	0.192	1.66297e-41	7662	8857
STAG3L5P-PVRIG2P-PILRB	2.3084e-46	-0.617863	0.378	0.484	1.81727e-41	7662	8857
POPDC3	2.82168e-46	1.5048	0.109	0.041	2.22134e-41	7662	8857
SMARCC1	2.98387e-46	-0.407523	0.699	0.788	2.34902e-41	7662	8857
TAPBP	3.03831e-46	0.380305	0.745	0.728	2.39188e-41	7662	8857
SSH1	3.04433e-46	0.532352	0.464	0.368	2.39662e-41	7662	8857
ENSG00000227619	3.35081e-46	1.04946	0.158	0.069	2.63789e-41	7662	8857
AK1	3.45481e-46	0.405347	0.487	0.432	2.71976e-41	7662	8857
PDHA1	3.4875e-46	-0.523717	0.491	0.577	2.7455e-41	7662	8857
APRT	3.56429e-46	-0.343778	0.868	0.932	2.80595e-41	7662	8857
NAMA	3.59193e-46	-0.883375	0.131	0.194	2.82771e-41	7662	8857
GRIP1	3.60129e-46	-0.485867	0.539	0.606	2.83508e-41	7662	8857
TMEM123	3.89655e-46	-0.290192	0.83	0.899	3.06752e-41	7662	8857
CHID1	4.18638e-46	0.297133	0.69	0.641	3.29569e-41	7662	8857
SNHG15	4.69827e-46	-0.858178	0.146	0.181	3.69867e-41	7662	8857
CYP3A5	4.75242e-46	1.07102	0.215	0.119	3.7413e-41	7662	8857
PLEKHG7	5.09444e-46	1.22834	0.153	0.072	4.01055e-41	7662	8857
PRSS23	5.12533e-46	-0.630673	0.313	0.414	4.03487e-41	7662	8857
CHRD	5.47115e-46	1.4802	0.107	0.042	4.30711e-41	7662	8857
VPS13C	5.94445e-46	0.285161	0.748	0.726	4.67971e-41	7662	8857
SMPD1	7.04778e-46	0.418999	0.226	0.189	5.54829e-41	7662	8857
FYN	7.80115e-46	-1.00898	0.11	0.171	6.14138e-41	7662	8857
MAP1LC3B	8.23237e-46	0.144903	0.881	0.893	6.48085e-41	7662	8857
ACAA1	1.01944e-45	-0.391882	0.525	0.619	8.02545e-41	7662	8857
ENSG00000308088	1.02115e-45	-0.77359	0.237	0.304	8.03888e-41	7662	8857
RPS16	1.24486e-45	0.135644	0.993	0.999	9.80006e-41	7662	8857
ARID5B	1.46025e-45	0.207039	0.755	0.812	1.14957e-40	7662	8857
MYO9A	1.61253e-45	-0.519926	0.478	0.563	1.26945e-40	7662	8857
RILPL2	1.70664e-45	0.371369	0.375	0.329	1.34353e-40	7662	8857
EPCAM	1.75846e-45	-0.227887	0.976	0.994	1.38433e-40	7662	8857
MFSD6	1.82812e-45	0.598685	0.366	0.277	1.43917e-40	7662	8857
DDX27	2.04036e-45	0.384942	0.527	0.45	1.60626e-40	7662	8857
DHFR	2.37544e-45	-0.617602	0.254	0.31	1.87004e-40	7662	8857
MYL6	2.42579e-45	0.0743088	0.995	1	1.90968e-40	7662	8857
NBEAL1	2.42845e-45	-0.308819	0.764	0.828	1.91177e-40	7662	8857
ZNF217	2.66147e-45	0.333389	0.712	0.677	2.09522e-40	7662	8857
CNIH1	2.84959e-45	-0.447028	0.603	0.691	2.24331e-40	7662	8857
ENSG00000258666	2.88129e-45	-1.29572	0.069	0.136	2.26827e-40	7662	8857
TMEM98	2.9884e-45	-0.486105	0.147	0.22	2.35259e-40	7662	8857
ALDH3A2	3.00449e-45	0.605347	0.33	0.238	2.36525e-40	7662	8857
FAM120A	3.0669e-45	0.265969	0.793	0.785	2.41439e-40	7662	8857
TOP1	3.20898e-45	-0.330009	0.846	0.917	2.52624e-40	7662	8857
NAT14	3.35602e-45	-0.709546	0.244	0.342	2.642e-40	7662	8857
RAB32	3.41549e-45	-0.56475	0.406	0.47	2.68881e-40	7662	8857
ENSG00000248515	3.97298e-45	-0.483758	0.65	0.726	3.12769e-40	7662	8857
LAMTOR2	4.00703e-45	0.187433	0.815	0.798	3.1545e-40	7662	8857
NIPSNAP3A	4.54424e-45	-0.637103	0.269	0.345	3.57741e-40	7662	8857
GNG12	5.85912e-45	-0.349755	0.574	0.65	4.61253e-40	7662	8857
OS9	6.12021e-45	0.370858	0.524	0.476	4.81808e-40	7662	8857
VCP	6.29563e-45	0.192515	0.806	0.807	4.95617e-40	7662	8857
MPPE1	6.35799e-45	0.626662	0.379	0.256	5.00527e-40	7662	8857
VAMP5	6.66758e-45	0.454709	0.123	0.11	5.24898e-40	7662	8857
CCNE1	7.57612e-45	-0.479185	0.494	0.573	5.96422e-40	7662	8857
ENSG00000295408	8.47231e-45	1.98698	0.156	0.087	6.66974e-40	7662	8857
CRELD2	9.45088e-45	0.371376	0.487	0.413	7.44011e-40	7662	8857
SERPINB8	9.61537e-45	0.457109	0.353	0.279	7.5696e-40	7662	8857
GUCY1A1	1.01148e-44	0.613352	0.41	0.297	7.96281e-40	7662	8857
PRPF6	1.30075e-44	0.384213	0.527	0.448	1.02401e-39	7662	8857
MANEAL	1.31998e-44	1.48367	0.118	0.041	1.03914e-39	7662	8857
CAMK2D	1.35678e-44	-0.628155	0.419	0.472	1.06811e-39	7662	8857
IQSEC1	1.37399e-44	0.63593	0.318	0.213	1.08166e-39	7662	8857
HTT	1.53085e-44	0.408799	0.553	0.462	1.20515e-39	7662	8857
LINC02361	1.70751e-44	-1.31233	0.053	0.106	1.34422e-39	7662	8857
ITPRID2	1.76793e-44	0.273719	0.584	0.549	1.39178e-39	7662	8857
BICD1	1.91979e-44	-0.620368	0.5	0.579	1.51134e-39	7662	8857
CCT3	1.94874e-44	-0.38288	0.859	0.924	1.53413e-39	7662	8857
ATOSA	2.18756e-44	0.478412	0.49	0.409	1.72213e-39	7662	8857
HIVEP2-DT	2.25056e-44	-1.09898	0.12	0.187	1.77173e-39	7662	8857
SEC24C	2.35765e-44	0.629161	0.336	0.234	1.85604e-39	7662	8857
COLGALT1	2.44331e-44	0.619129	0.356	0.257	1.92347e-39	7662	8857
DCBLD2	2.66481e-44	-0.387312	0.773	0.852	2.09785e-39	7662	8857
PPP1CA	2.9229e-44	-0.308224	0.833	0.893	2.30102e-39	7662	8857
ARL6IP6	3.10771e-44	-0.713361	0.259	0.338	2.44652e-39	7662	8857
SNTB1	3.13189e-44	-0.576721	0.425	0.52	2.46555e-39	7662	8857
GFUS	3.26887e-44	-0.461044	0.503	0.584	2.57338e-39	7662	8857
BLVRA	4.42849e-44	-0.459034	0.483	0.585	3.48629e-39	7662	8857
MAP4K3-DT	4.52282e-44	-0.400861	0.579	0.653	3.56054e-39	7662	8857
ALAS1	4.57696e-44	0.455127	0.5	0.403	3.60317e-39	7662	8857
HLA-DQB1	4.57774e-44	0.455672	0.569	0.441	3.60378e-39	7662	8857
MICOS13	4.73265e-44	0.264291	0.628	0.584	3.72573e-39	7662	8857
ECHDC3	5.28228e-44	-1.07675	0.104	0.17	4.15843e-39	7662	8857
CSRNP1	5.74191e-44	-0.350483	0.545	0.628	4.52026e-39	7662	8857
PHLDA1	6.62537e-44	-0.505347	0.519	0.594	5.21576e-39	7662	8857
TYW3	7.03001e-44	0.345496	0.478	0.421	5.53431e-39	7662	8857
PRKCSH	7.2244e-44	0.347109	0.545	0.482	5.68734e-39	7662	8857
BTG3	7.23192e-44	0.231613	0.748	0.734	5.69325e-39	7662	8857
GTF2A2	7.49297e-44	-0.461802	0.753	0.841	5.89877e-39	7662	8857
GCLC-AS1	7.65672e-44	1.0254	0.13	0.072	6.02768e-39	7662	8857
TGFB1	7.71128e-44	0.652093	0.27	0.195	6.07063e-39	7662	8857
P3H4	8.03876e-44	0.757499	0.153	0.091	6.32843e-39	7662	8857
TMED7	1.17566e-43	0.212074	0.679	0.668	9.25529e-39	7662	8857
ATG2A	1.3512e-43	0.67054	0.376	0.26	1.06372e-38	7662	8857
PARPBP	1.41371e-43	-1.17677	0.092	0.154	1.11293e-38	7662	8857
MOB1B	1.41898e-43	0.593464	0.352	0.249	1.11708e-38	7662	8857
MLEC	1.51494e-43	0.165945	0.825	0.82	1.19262e-38	7662	8857
FAIM	1.60845e-43	-0.600168	0.349	0.44	1.26623e-38	7662	8857
IFI6	1.72276e-43	-0.536397	0.411	0.532	1.35622e-38	7662	8857
ADAMTS9-AS1	1.78249e-43	0.960577	0.175	0.1	1.40324e-38	7662	8857
RAPGEF5	2.14325e-43	0.442485	0.384	0.292	1.68725e-38	7662	8857
HS3ST1	2.22368e-43	0.421163	0.725	0.689	1.75057e-38	7662	8857
RPL31	2.24305e-43	0.173161	0.933	0.977	1.76582e-38	7662	8857
MLF1	2.44732e-43	-1.13306	0.074	0.136	1.92663e-38	7662	8857
LINC00973	2.5097e-43	-0.711096	0.143	0.209	1.97574e-38	7662	8857
RAD51B	2.78705e-43	-0.792679	0.239	0.325	2.19408e-38	7662	8857
AXL	2.83119e-43	-1.30195	0.088	0.152	2.22883e-38	7662	8857
TP53INP2	2.95922e-43	0.714797	0.312	0.213	2.32962e-38	7662	8857
ECHS1	3.20754e-43	-0.364583	0.816	0.893	2.5251e-38	7662	8857
PYGB	3.31255e-43	0.542374	0.381	0.282	2.60777e-38	7662	8857
SUCLG1	3.3952e-43	-0.406856	0.657	0.743	2.67284e-38	7662	8857
SERPINE2	3.71889e-43	0.893828	0.111	0.051	2.92766e-38	7662	8857
TM7SF2	3.98639e-43	-0.371381	0.481	0.551	3.13824e-38	7662	8857
SET	4.17266e-43	-0.298854	0.912	0.969	3.28489e-38	7662	8857
CLNS1A	4.21715e-43	-0.353933	0.695	0.771	3.31991e-38	7662	8857
GGT1	4.36165e-43	1.2729	0.131	0.057	3.43367e-38	7662	8857
ITGB4	4.56853e-43	-0.280176	0.605	0.645	3.59653e-38	7662	8857
ANKMY2	4.57618e-43	-0.909756	0.139	0.198	3.60255e-38	7662	8857
ENSG00000279483	4.82679e-43	0.0512644	0.864	0.95	3.79984e-38	7662	8857
RPL11	5.484e-43	-0.183798	0.99	0.999	4.31722e-38	7662	8857
MSRA	5.68474e-43	-0.60223	0.345	0.436	4.47526e-38	7662	8857
AKAP12	6.22321e-43	-0.347317	0.645	0.754	4.89916e-38	7662	8857
CEACAM1	6.73929e-43	1.34088	0.117	0.045	5.30543e-38	7662	8857
TRIAP1	6.85381e-43	-0.48629	0.442	0.464	5.3956e-38	7662	8857
NRXN3	6.916e-43	-0.744118	0.166	0.236	5.44455e-38	7662	8857
SEC24D	7.25986e-43	0.480288	0.386	0.293	5.71525e-38	7662	8857
CIMAP1B	7.60198e-43	1.12119	0.144	0.067	5.98458e-38	7662	8857
ZBTB38	1.15853e-42	0.267409	0.734	0.703	9.12043e-38	7662	8857
UBAP1	1.19789e-42	-0.456423	0.619	0.694	9.43024e-38	7662	8857
RORA	1.20775e-42	1.149	0.234	0.149	9.50789e-38	7662	8857
UHRF1	1.23995e-42	-1.39795	0.056	0.105	9.76138e-38	7662	8857
RNF19B	1.24246e-42	0.622612	0.446	0.337	9.78118e-38	7662	8857
CTSO	1.32453e-42	0.72396	0.271	0.165	1.04272e-37	7662	8857
MXD1	1.35854e-42	0.564763	0.433	0.362	1.0695e-37	7662	8857
IFT22	1.36326e-42	-0.419417	0.518	0.604	1.07321e-37	7662	8857
LMNA	1.45968e-42	-0.294799	0.901	0.951	1.14912e-37	7662	8857
TNFAIP3	1.57388e-42	-0.148433	0.933	0.956	1.23902e-37	7662	8857
ALDH7A1	1.60861e-42	-0.452503	0.508	0.621	1.26636e-37	7662	8857
KRT15	1.66094e-42	1.02432	0.189	0.116	1.30756e-37	7662	8857
GALNT7	1.71594e-42	0.373848	0.593	0.535	1.35086e-37	7662	8857
APCDD1L-DT	1.72551e-42	1.50207	0.118	0.044	1.35839e-37	7662	8857
CYCS	1.72691e-42	-0.31637	0.855	0.917	1.35949e-37	7662	8857
MCAM	1.98444e-42	-0.915136	0.091	0.143	1.56223e-37	7662	8857
PLXND1	2.0386e-42	1.29437	0.125	0.054	1.60486e-37	7662	8857
LZTS3	2.07745e-42	0.631564	0.415	0.317	1.63545e-37	7662	8857
SDF4	2.15353e-42	0.193886	0.759	0.767	1.69535e-37	7662	8857
SH3BGRL2	2.17557e-42	-0.725717	0.365	0.455	1.7127e-37	7662	8857
NXNL2	2.26885e-42	-0.521587	0.358	0.438	1.78613e-37	7662	8857
LINC01473	2.3179e-42	-1.0544	0.149	0.246	1.82475e-37	7662	8857
CHURC1	2.33033e-42	0.288865	0.736	0.7	1.83453e-37	7662	8857
CUL4B	2.35079e-42	0.247545	0.315	0.277	1.85063e-37	7662	8857
APOBEC3B	2.45876e-42	-0.742255	0.127	0.198	1.93564e-37	7662	8857
ENSG00000300783	2.52416e-42	1.5591	0.113	0.048	1.98712e-37	7662	8857
MDM2	2.63843e-42	0.323401	0.664	0.634	2.07708e-37	7662	8857
SCAMP2	2.72014e-42	0.319763	0.656	0.59	2.1414e-37	7662	8857
MT-TE	3.02832e-42	1.24386	0.112	0.05	2.38401e-37	7662	8857
NDUFA4	3.09929e-42	0.0823952	0.925	0.964	2.43988e-37	7662	8857
IL15	3.24252e-42	-0.592911	0.325	0.408	2.55264e-37	7662	8857
CISD1	3.3302e-42	0.230993	0.679	0.642	2.62167e-37	7662	8857
LAD1	3.76656e-42	-0.292304	0.662	0.75	2.96519e-37	7662	8857
LNPEP	4.03456e-42	-0.479369	0.467	0.556	3.17617e-37	7662	8857
SCRN1	4.74393e-42	0.459171	0.461	0.374	3.73461e-37	7662	8857
L1CAM	5.20562e-42	-0.0876354	0.263	0.329	4.09807e-37	7662	8857
PRMT1	5.60252e-42	-0.439914	0.805	0.875	4.41053e-37	7662	8857
IFNAR2	5.71745e-42	0.911774	0.215	0.129	4.50101e-37	7662	8857
GRK2	5.82007e-42	0.615369	0.388	0.278	4.58179e-37	7662	8857
CEP70	6.86095e-42	-0.714099	0.293	0.368	5.40121e-37	7662	8857
RPS17	6.88659e-42	0.170613	0.947	0.966	5.4214e-37	7662	8857
TAP1	7.97215e-42	0.475801	0.573	0.501	6.276e-37	7662	8857
HMGCS1	8.75247e-42	-0.28715	0.749	0.836	6.8903e-37	7662	8857
AP1S3	9.59981e-42	-0.53313	0.354	0.403	7.55735e-37	7662	8857
IL1RL2	1.0065e-41	-1.13835	0.076	0.14	7.92355e-37	7662	8857
7SK.4	1.01985e-41	0.800566	0.417	0.418	8.02871e-37	7662	8857
NDUFA2	1.0376e-41	0.241981	0.734	0.703	8.1684e-37	7662	8857
STIM1	1.10185e-41	0.38727	0.512	0.433	8.67418e-37	7662	8857
TBC1D17	1.10337e-41	0.643497	0.365	0.275	8.68618e-37	7662	8857
IL1A	1.1383e-41	0.491039	0.701	0.648	8.96115e-37	7662	8857
ZBTB4	1.14512e-41	0.467103	0.487	0.398	9.01486e-37	7662	8857
FSCN1	1.18212e-41	-1.06179	0.06	0.106	9.30614e-37	7662	8857
ID3	1.19017e-41	-0.35982	0.444	0.483	9.36947e-37	7662	8857
NDUFB7	1.19294e-41	0.178804	0.805	0.802	9.39132e-37	7662	8857
MCRIP1	1.22072e-41	-0.462981	0.392	0.485	9.61002e-37	7662	8857
DDX18	1.45286e-41	0.325377	0.626	0.552	1.14375e-36	7662	8857
CDKN2A	1.47198e-41	0.0961928	0.466	0.577	1.1588e-36	7662	8857
NORAD	1.52076e-41	0.232373	0.768	0.769	1.19721e-36	7662	8857
HELLS	1.61286e-41	-1.14411	0.079	0.144	1.26971e-36	7662	8857
RASSF9	1.7027e-41	-1.43571	0.092	0.172	1.34043e-36	7662	8857
WDR43	2.14604e-41	-0.577872	0.463	0.552	1.68945e-36	7662	8857
RHOB	2.3149e-41	-0.265466	0.826	0.893	1.82238e-36	7662	8857
HECTD2	2.34221e-41	-1.18462	0.108	0.181	1.84388e-36	7662	8857
PIGT	2.40763e-41	0.421193	0.549	0.455	1.89538e-36	7662	8857
CD200	2.42264e-41	-0.832289	0.19	0.27	1.9072e-36	7662	8857
[truncated: 8,946 more rows]

## Sheet: DE_Str HT_vs_Stro No-HT
gene	p_val	avg_log2FC	pct.1	pct.2	p_val_adj	N_cells_c1	N_cells_c2
CGA	0	4.76218	0.62	0.172	0	3225	4181
AGPAT5	0	3.58457	0.737	0.461	0	3225	4181
IL24	0	2.83554	0.67	0.209	0	3225	4181
GDF15	0	2.7072	0.952	0.934	0	3225	4181
HSPA1B	0	2.31165	0.816	0.628	0	3225	4181
BTG1	0	2.23178	0.972	0.943	0	3225	4181
SLC3A2	0	2.22087	0.981	0.954	0	3225	4181
NOP56	0	1.67835	0.843	0.748	0	3225	4181
STC1	0	1.65382	0.919	0.952	0	3225	4181
H1-2	0	1.49365	0.858	0.786	0	3225	4181
TNFRSF10D	0	1.45218	0.736	0.511	0	3225	4181
ANKRD10	0	1.43841	0.845	0.734	0	3225	4181
EIF3J	0	1.31889	0.831	0.785	0	3225	4181
ENSG00000293060	0	1.25614	0.991	0.981	0	3225	4181
CACYBP	0	1.23621	0.852	0.799	0	3225	4181
TRIAP1	0	1.22444	0.856	0.773	0	3225	4181
BRD2	0	1.18298	0.853	0.824	0	3225	4181
EIF5	0	1.16098	0.861	0.831	0	3225	4181
PPP1R15A	0	1.15807	0.944	0.941	0	3225	4181
CEBPB	0	1.09124	0.982	0.991	0	3225	4181
HSPE1	0	1.06625	0.953	0.973	0	3225	4181
CDKN1A	0	0.977217	0.952	0.929	0	3225	4181
SYF2	0	0.966154	0.897	0.891	0	3225	4181
MAP1LC3B	0	0.934728	0.96	0.983	0	3225	4181
MRPL18	0	0.921339	0.906	0.905	0	3225	4181
HSPD1	0	0.909815	0.929	0.94	0	3225	4181
FXR1	0	0.906382	0.899	0.927	0	3225	4181
HSP90AA1	0	0.904566	0.998	1	0	3225	4181
ATP6V0B	0	0.864243	0.96	0.979	0	3225	4181
FTH1	0	0.841417	1	1	0	3225	4181
EIF1	0	0.607832	0.999	0.999	0	3225	4181
HSP90AB1	0	0.584492	0.996	1	0	3225	4181
RPS9	0	-0.599605	0.968	0.997	0	3225	4181
CFL1	0	-0.652102	0.98	0.998	0	3225	4181
TMSB4X	0	-0.666722	0.997	1	0	3225	4181
RPL10A	0	-0.710601	0.934	0.994	0	3225	4181
MYL12B	0	-0.745587	0.975	0.998	0	3225	4181
TMSB10	0	-0.824895	0.99	0.999	0	3225	4181
RTN4	0	-0.879553	0.94	0.99	0	3225	4181
MYL6	0	-0.932591	0.996	1	0	3225	4181
EEF1A1	0	-0.937458	0.996	1	0	3225	4181
BEX3	0	-0.950734	0.795	0.963	0	3225	4181
ACTR3	0	-1.02204	0.811	0.956	0	3225	4181
RPL12	0	-1.04676	0.918	0.991	0	3225	4181
CD151	0	-1.05669	0.802	0.951	0	3225	4181
ACTN1	0	-1.08897	0.784	0.959	0	3225	4181
SH3BGRL3	0	-1.09404	0.918	0.986	0	3225	4181
EVA1B	0	-1.14236	0.681	0.938	0	3225	4181
NR2F2	0	-1.15234	0.723	0.951	0	3225	4181
RHOC	0	-1.1698	0.758	0.941	0	3225	4181
MYL12A	0	-1.18107	0.957	0.997	0	3225	4181
RPL3	0	-1.22163	0.972	0.999	0	3225	4181
LY6E	0	-1.25885	0.866	0.983	0	3225	4181
IFITM2	0	-1.33448	0.738	0.943	0	3225	4181
PALLD	0	-1.38883	0.694	0.926	0	3225	4181
FHL2	0	-1.4224	0.635	0.908	0	3225	4181
H2AJ	0	-1.43125	0.519	0.851	0	3225	4181
CD9	0	-1.44466	0.829	0.973	0	3225	4181
IFITM3	0	-1.44806	0.941	0.995	0	3225	4181
EMP3	0	-1.46908	0.566	0.896	0	3225	4181
AHNAK	0	-1.47124	0.624	0.925	0	3225	4181
ANXA2	0	-1.52032	0.945	0.994	0	3225	4181
NHERF2	0	-1.59077	0.488	0.823	0	3225	4181
TPM4	0	-1.61403	0.84	0.99	0	3225	4181
GSN	0	-1.62277	0.502	0.856	0	3225	4181
ACTB	0	-1.66	0.989	1	0	3225	4181
MYOF	0	-1.70392	0.551	0.858	0	3225	4181
COL1A2	0	-1.71575	0.549	0.907	0	3225	4181
SPARC	0	-1.76493	0.491	0.864	0	3225	4181
TUBA1A	0	-1.78361	0.568	0.906	0	3225	4181
VIM	0	-1.80621	0.94	1	0	3225	4181
NME4	0	-1.81262	0.389	0.793	0	3225	4181
PTMS	0	-1.81348	0.831	0.993	0	3225	4181
CRIM1	0	-1.87632	0.611	0.905	0	3225	4181
COL12A1	0	-1.87911	0.5	0.882	0	3225	4181
IFI6	0	-1.90587	0.567	0.86	0	3225	4181
COL6A3	0	-1.93738	0.367	0.826	0	3225	4181
ISG15	0	-1.9462	0.638	0.883	0	3225	4181
CCND1	0	-1.9505	0.752	0.957	0	3225	4181
S100A4	0	-1.95335	0.854	0.983	0	3225	4181
C12orf75	0	-1.98953	0.803	0.958	0	3225	4181
ACTG1	0	-2.0279	0.974	1	0	3225	4181
MYLK	0	-2.16152	0.412	0.827	0	3225	4181
PRSS23	0	-2.19417	0.344	0.76	0	3225	4181
RBM3	0	-2.20693	0.368	0.829	0	3225	4181
ENSG00000286458	0	-2.21198	0.441	0.792	0	3225	4181
NCKAP5	0	-2.28715	0.315	0.804	0	3225	4181
IFITM1	0	-2.3316	0.232	0.7	0	3225	4181
LGALS1	0	-2.3507	0.847	0.996	0	3225	4181
TPM1	0	-2.39674	0.823	0.984	0	3225	4181
TPM2	0	-2.43201	0.78	0.994	0	3225	4181
UACA	0	-2.44247	0.392	0.799	0	3225	4181
LMO7	0	-2.44363	0.256	0.685	0	3225	4181
TIMP3	0	-2.4461	0.276	0.82	0	3225	4181
AK5	0	-2.44827	0.211	0.711	0	3225	4181
LBH	0	-2.50357	0.276	0.713	0	3225	4181
MYL9	0	-2.55455	0.468	0.89	0	3225	4181
CALD1	0	-2.7179	0.934	0.999	0	3225	4181
CAV1	0	-2.72863	0.398	0.869	0	3225	4181
IFI27	0	-2.93509	0.533	0.773	0	3225	4181
KRT18	0	-3.04399	0.763	0.949	0	3225	4181
ITGA6	0	-3.24702	0.239	0.726	0	3225	4181
KRT19	0	-3.55926	0.719	0.903	0	3225	4181
IFIT1	0	-3.90006	0.105	0.542	0	3225	4181
TAGLN	0	-4.84464	0.214	0.74	0	3225	4181
KRT34	0	-5.19584	0.048	0.427	0	3225	4181
ANXA1	5e-324	-1.08823	0.845	0.974	3.8895e-319	3225	4181
RTL8C	6.97e-322	-1.36144	0.493	0.845	5.48417e-317	3225	4181
DNAJA1	1.616e-321	0.752001	0.971	0.988	1.27186074e-316	3225	4181
TRMT112	5.627e-320	0.787627	0.946	0.97	4.429731494e-315	3225	4181
DDX24	8.2166e-319	0.945873	0.898	0.93	6.468442584e-314	3225	4181
RHOBTB3	1.21746e-318	-1.26185	0.695	0.917	9.584345822e-314	3225	4181
PAEP	5.9933195e-315	5.51509	0.9	0.794	4.7181808447722e-310	3225	4181
LOXL2	6.45586381e-315	-1.48483	0.433	0.829	5.0823142250488e-310	3225	4181
LTBP2	1.06361542075216e-310	-2.21543	0.203	0.644	8.37321e-306	3225	4181
NT5E	2.90954668734214e-310	-1.11404	0.722	0.945	2.29051e-305	3225	4181
PPDPF	0	-0.977713	0.725	0.929	1.61834e-304	3225	4181
ENSG00000294734	5.6212e-307	-2.21089	0.469	0.74	4.42523e-302	3225	4181
SLCO2A1	1.04474e-305	-3.77484	0.056	0.448	8.22463e-301	3225	4181
GNAS	3.80312e-305	-0.666216	0.96	0.995	2.99396e-300	3225	4181
DDX52	4.56821e-305	1.04529	0.804	0.779	3.59628e-300	3225	4181
KRTAP1-5	3.64959e-304	-5.66432	0.012	0.338	2.8731e-299	3225	4181
TSPO	2.14673e-303	-0.937317	0.851	0.967	1.68999e-298	3225	4181
ABCF1	3.7464e-303	0.939503	0.822	0.798	2.94932e-298	3225	4181
THY1	7.79379e-302	-1.96788	0.312	0.701	6.13558e-297	3225	4181
TIMP2	2.70355e-301	-0.715824	0.901	0.988	2.12834e-296	3225	4181
COL3A1	2.56119e-299	-1.82912	0.307	0.743	2.01627e-294	3225	4181
MRC2	8.93101e-299	-1.40788	0.524	0.868	7.03085e-294	3225	4181
LGALS3	7.19012e-298	-1.05868	0.891	0.976	5.66035e-293	3225	4181
UBE2B	3.79817e-297	0.729265	0.94	0.963	2.99007e-292	3225	4181
MT1X	1.3661e-296	3.32678	0.708	0.478	1.07545e-291	3225	4181
SON	3.17761e-294	0.799401	0.902	0.934	2.50154e-289	3225	4181
MITF	2.17467e-293	-2.10502	0.257	0.675	1.71199e-288	3225	4181
EIF1B	1.41147e-292	0.865472	0.892	0.9	1.11116e-287	3225	4181
STIP1	8.54845e-290	0.870759	0.876	0.863	6.72968e-285	3225	4181
ZRANB2	5.86538e-287	0.922043	0.848	0.862	4.61746e-282	3225	4181
ORMDL1	9.34679e-287	0.887748	0.869	0.861	7.35816e-282	3225	4181
CCDC59	8.92747e-286	1.25162	0.726	0.629	7.02806e-281	3225	4181
AMIGO2	2.30463e-285	-2.71094	0.185	0.591	1.8143e-280	3225	4181
RRAS	6.66614e-284	-1.1438	0.533	0.861	5.24785e-279	3225	4181
OTULINL	2.8859e-283	-1.47105	0.391	0.803	2.27189e-278	3225	4181
PPP1R14B	6.71992e-283	-0.910781	0.896	0.986	5.29019e-278	3225	4181
S100A10	3.80717e-282	-1.53449	0.776	0.916	2.99715e-277	3225	4181
UPF3B	1.26836e-279	1.45145	0.664	0.488	9.98506e-275	3225	4181
MT2A	2.25777e-279	1.26699	0.977	0.923	1.77741e-274	3225	4181
VCL	5.05241e-279	-1.23746	0.662	0.91	3.97746e-274	3225	4181
TXNIP	5.19601e-279	1.38111	0.753	0.559	4.09051e-274	3225	4181
FLNA	1.1426e-278	-1.22738	0.606	0.885	8.99499e-274	3225	4181
MX1	3.36445e-277	-2.68701	0.172	0.521	2.64863e-272	3225	4181
ARPC5	9.43906e-277	-0.753149	0.889	0.976	7.4308e-272	3225	4181
SGIP1	1.60117e-276	-1.08291	0.712	0.953	1.26051e-271	3225	4181
RPSA	8.50678e-275	-0.724943	0.933	0.989	6.69688e-270	3225	4181
H2BC12	4.58604e-274	1.19288	0.812	0.711	3.61031e-269	3225	4181
MMADHC	8.88903e-274	0.855519	0.873	0.87	6.9978e-269	3225	4181
TTC14	9.93422e-274	1.10501	0.79	0.699	7.82062e-269	3225	4181
RPL29	1.44293e-273	-0.662889	0.953	0.994	1.13593e-268	3225	4181
LMNA	1.94093e-272	-0.804421	0.87	0.976	1.52798e-267	3225	4181
KLF2	3.24834e-271	-2.31089	0.19	0.589	2.55722e-266	3225	4181
YIF1A	9.1888e-271	-1.0257	0.631	0.886	7.23379e-266	3225	4181
TUBA1B	9.70145e-271	-1.14805	0.824	0.958	7.63737e-266	3225	4181
DDX3X	9.92058e-271	0.70854	0.911	0.898	7.80988e-266	3225	4181
PDLIM4	6.20463e-268	-1.88911	0.245	0.637	4.88453e-263	3225	4181
CALM2	1.14162e-267	-0.673717	0.972	0.998	8.98727e-263	3225	4181
MICA	5.10085e-267	1.21872	0.752	0.594	4.0156e-262	3225	4181
CRIPT	8.51118e-266	1.01773	0.781	0.727	6.70034e-261	3225	4181
NFKBIA	1.53482e-264	-0.915049	0.852	0.952	1.20827e-259	3225	4181
RPL28	1.80126e-263	-0.630832	0.962	0.994	1.41802e-258	3225	4181
DPM1	3.36838e-263	1.0074	0.819	0.773	2.65173e-258	3225	4181
COTL1	5.49757e-261	-1.24576	0.695	0.867	4.32791e-256	3225	4181
TM4SF1	3.68341e-260	2.82135	0.613	0.568	2.89973e-255	3225	4181
FBLN5	4.44956e-260	-1.72319	0.346	0.721	3.50287e-255	3225	4181
RACK1	9.30325e-260	-0.621685	0.971	0.998	7.32389e-255	3225	4181
KRR1	1.09659e-258	0.937556	0.824	0.761	8.6328e-254	3225	4181
TXNRD1	1.15333e-257	0.648454	0.968	0.97	9.07949e-253	3225	4181
PFDN2	1.81172e-257	0.701494	0.95	0.965	1.42626e-252	3225	4181
YRDC	1.96967e-257	1.30984	0.722	0.626	1.5506e-252	3225	4181
CD44	2.81747e-257	-1.02087	0.845	0.955	2.21802e-252	3225	4181
CHORDC1	1.32045e-256	1.16821	0.761	0.672	1.03951e-251	3225	4181
ACTN4	7.57268e-254	-1.07625	0.694	0.906	5.96151e-249	3225	4181
PTHLH	1.80424e-253	3.03301	0.403	0.103	1.42037e-248	3225	4181
PDLIM1	8.42152e-253	-1.32825	0.482	0.789	6.62976e-248	3225	4181
CAVIN1	1.02233e-252	-1.13964	0.625	0.88	8.04818e-248	3225	4181
CDK2AP1	6.09051e-251	-0.7693	0.833	0.964	4.79469e-246	3225	4181
COL1A1	5.19463e-250	-2.3477	0.308	0.692	4.08942e-245	3225	4181
PRDX2	8.46431e-250	-0.712428	0.876	0.975	6.66344e-245	3225	4181
MT-ATP6	7.15982e-249	0.678678	0.989	1	5.6365e-244	3225	4181
COPZ2	6.11772e-248	-2.18702	0.156	0.525	4.81612e-243	3225	4181
JPT1	4.70527e-247	-0.966444	0.785	0.936	3.70418e-242	3225	4181
PSMC1	9.47616e-247	0.787049	0.904	0.914	7.46001e-242	3225	4181
GPX8	2.60654e-246	-1.2159	0.475	0.822	2.05198e-241	3225	4181
EEF1B2	3.1266e-245	-0.744997	0.901	0.981	2.46138e-240	3225	4181
MXRA8	1.8719e-244	-2.25637	0.194	0.552	1.47363e-239	3225	4181
ERP29	3.21434e-243	0.680598	0.945	0.965	2.53046e-238	3225	4181
ARID5B	9.13155e-243	-0.913628	0.814	0.966	7.18872e-238	3225	4181
SNAPC1	5.77387e-242	1.44855	0.639	0.49	4.54542e-237	3225	4181
PSMD12	2.16637e-241	0.741218	0.874	0.878	1.70545e-236	3225	4181
C11orf96	3.12454e-240	-1.53142	0.322	0.73	2.45976e-235	3225	4181
XAF1	3.21194e-240	-2.507	0.106	0.466	2.52856e-235	3225	4181
SULF1	7.46888e-240	-2.34756	0.281	0.585	5.8798e-235	3225	4181
NGDN	9.88436e-240	1.31677	0.687	0.56	7.78137e-235	3225	4181
PLOD2	5.79757e-239	-1.44799	0.569	0.843	4.56408e-234	3225	4181
NSRP1	2.54049e-238	0.876184	0.811	0.805	1.99998e-233	3225	4181
GNG11	2.67218e-238	1.31168	0.915	0.939	2.10365e-233	3225	4181
PDGFRA	3.61136e-238	-2.04005	0.208	0.619	2.84301e-233	3225	4181
DNAJB9	5.15022e-238	1.46054	0.799	0.716	4.05446e-233	3225	4181
TTC1	7.21529e-238	0.9145	0.811	0.801	5.68017e-233	3225	4181
CYBA	1.94771e-237	-0.759106	0.806	0.949	1.53331e-232	3225	4181
PTGES3	3.69278e-236	0.613495	0.948	0.974	2.90711e-231	3225	4181
ZYX	3.71656e-236	-1.25478	0.497	0.827	2.92582e-231	3225	4181
EFEMP2	1.44552e-235	-1.65648	0.261	0.63	1.13797e-230	3225	4181
PCDH7	6.04718e-235	-1.92693	0.301	0.685	4.76058e-230	3225	4181
HSPA1A	6.52656e-235	1.57923	0.873	0.845	5.13797e-230	3225	4181
COL5A1	3.72566e-234	-2.64078	0.088	0.459	2.93299e-229	3225	4181
PNISR	9.40864e-234	0.770402	0.855	0.847	7.40686e-229	3225	4181
CNBP	1.37581e-233	0.685538	0.906	0.923	1.08309e-228	3225	4181
CHCHD10	3.62455e-233	-1.0827	0.578	0.864	2.85339e-228	3225	4181
IL1R1	4.52306e-233	1.50783	0.717	0.688	3.56073e-228	3225	4181
PDRG1	1.57259e-232	1.64389	0.585	0.395	1.23801e-227	3225	4181
KDELR3	1.95716e-232	-1.80581	0.236	0.617	1.54076e-227	3225	4181
ZBTB21	2.08811e-232	1.40084	0.612	0.41	1.64384e-227	3225	4181
NDUFAF3	2.4965e-232	-1.0635	0.503	0.823	1.96535e-227	3225	4181
COL5A2	4.40051e-232	-1.65405	0.388	0.745	3.46425e-227	3225	4181
LOXL1	5.43688e-232	-2.70644	0.108	0.47	4.28013e-227	3225	4181
GLRX	1.18222e-231	-1.10286	0.914	0.979	9.3069e-227	3225	4181
FILIP1L	2.56996e-231	-1.19785	0.659	0.896	2.02318e-226	3225	4181
CCT4	3.72803e-231	0.699842	0.891	0.898	2.93486e-226	3225	4181
DDX6	1.4651e-229	0.9318	0.796	0.738	1.15338e-224	3225	4181
TGM2	1.53485e-229	-1.25115	0.778	0.918	1.2083e-224	3225	4181
RPL10	5.53474e-229	-0.491948	0.992	1	4.35717e-224	3225	4181
MX2	3.68552e-228	-4.07279	0.03	0.298	2.90139e-223	3225	4181
BTG3	1.18764e-226	0.931896	0.844	0.814	9.34955e-222	3225	4181
MCPH1	1.13892e-225	1.30887	0.682	0.564	8.96604e-221	3225	4181
JAZF1	1.59864e-225	-1.85801	0.258	0.657	1.25851e-220	3225	4181
CAV2	4.0914e-225	-1.21755	0.502	0.799	3.22091e-220	3225	4181
TRAPPC1	1.07888e-224	-0.760698	0.792	0.938	8.49338e-220	3225	4181
GLIPR1	2.30481e-224	-1.28081	0.456	0.793	1.81444e-219	3225	4181
TFPI2	7.07066e-222	1.69178	0.75	0.581	5.5663e-217	3225	4181
DTWD1	1.74757e-221	1.22487	0.723	0.628	1.37576e-216	3225	4181
PSMB7	6.43185e-221	0.600331	0.936	0.951	5.06341e-216	3225	4181
ATP6V1E1	3.12197e-220	0.705943	0.871	0.896	2.45774e-215	3225	4181
NXN	1.19994e-219	-1.62975	0.469	0.792	9.44638e-215	3225	4181
KYNU	8.23954e-219	2.29151	0.525	0.295	6.4865e-214	3225	4181
DYNLT3	1.1464e-218	-0.816111	0.78	0.93	9.02496e-214	3225	4181
ZBTB38	1.50851e-218	0.752886	0.883	0.912	1.18756e-213	3225	4181
OXTR	3.28547e-217	-4.2402	0.036	0.33	2.58646e-212	3225	4181
CTSC	1.27251e-215	-1.19285	0.717	0.903	1.00177e-210	3225	4181
COMT	1.81009e-215	-0.619981	0.87	0.969	1.42497e-210	3225	4181
PHACTR2	3.05513e-215	-1.30134	0.563	0.843	2.40512e-210	3225	4181
ZFP36L2	1.6671e-214	-1.64978	0.346	0.682	1.31241e-209	3225	4181
MED10	1.68413e-214	0.920177	0.795	0.767	1.32581e-209	3225	4181
HACD1	5.41669e-213	-1.75442	0.24	0.588	4.26424e-208	3225	4181
FBXO22	6.54291e-213	0.906864	0.794	0.742	5.15084e-208	3225	4181
IGFBP6	1.07545e-212	-1.34797	0.647	0.867	8.46634e-208	3225	4181
RPS19BP1	1.0897e-212	0.64191	0.929	0.953	8.57855e-208	3225	4181
MARCKS	3.32434e-212	-0.862985	0.795	0.962	2.61706e-207	3225	4181
PDGFRB	1.09459e-211	-1.48291	0.296	0.696	8.61705e-207	3225	4181
MRPS10	2.91117e-210	0.917036	0.753	0.716	2.29179e-205	3225	4181
IGFBP5	3.2049e-210	-2.70174	0.463	0.756	2.52302e-205	3225	4181
ANKRD12	1.10127e-209	0.951979	0.748	0.68	8.66962e-205	3225	4181
S100A6	1.55436e-208	-0.545752	1	1	1.22365e-203	3225	4181
RBP1	2.22804e-208	-1.47217	0.393	0.722	1.754e-203	3225	4181
MAP1B	3.36793e-208	-1.77847	0.287	0.673	2.65137e-203	3225	4181
YTHDC1	3.54641e-208	0.963551	0.739	0.716	2.79188e-203	3225	4181
SEPTIN11	1.48162e-207	-0.963739	0.747	0.921	1.16639e-202	3225	4181
MYH9	3.92662e-207	-1.03325	0.646	0.897	3.09119e-202	3225	4181
DBN1	1.23635e-206	-1.38262	0.398	0.726	9.73306e-202	3225	4181
PDE8B.1	2.84547e-206	-3.85378	0.033	0.324	2.24007e-201	3225	4181
MMP11	7.89238e-206	-2.84688	0.238	0.542	6.21319e-201	3225	4181
HNRNPA1	1.41376e-205	-0.705326	0.865	0.968	1.11297e-200	3225	4181
DDX18	1.94804e-205	0.974825	0.727	0.699	1.53357e-200	3225	4181
CD59	2.19905e-204	-0.698236	0.832	0.961	1.73118e-199	3225	4181
TUBB	2.5794e-204	-0.576805	0.916	0.992	2.03061e-199	3225	4181
RABAC1	8.42757e-204	-0.607911	0.83	0.962	6.63452e-199	3225	4181
ZNF622	5.54698e-203	1.13453	0.714	0.638	4.3668e-198	3225	4181
TGFB1I1	6.23276e-203	-2.04863	0.162	0.509	4.90668e-198	3225	4181
SVIP	2.17642e-202	1.33244	0.614	0.497	1.71336e-197	3225	4181
RPL7L1	2.19922e-202	0.859704	0.78	0.749	1.73131e-197	3225	4181
MXRA7	2.28532e-202	-0.930531	0.659	0.886	1.7991e-197	3225	4181
TAX1BP3	2.59505e-202	-0.946144	0.626	0.874	2.04292e-197	3225	4181
B2M	3.09968e-202	-0.538804	0.999	1	2.44019e-197	3225	4181
NUDC	2.83e-201	0.645353	0.877	0.899	2.22789e-196	3225	4181
LAMB1	4.97674e-201	-1.87671	0.208	0.565	3.91789e-196	3225	4181
PPID	6.92218e-201	1.08302	0.697	0.607	5.44942e-196	3225	4181
HSPH1	7.20056e-201	0.637366	0.906	0.908	5.66857e-196	3225	4181
BCAS2	7.27388e-201	0.884993	0.802	0.772	5.72629e-196	3225	4181
SRSF2	1.08261e-200	-0.974782	0.544	0.839	8.52277e-196	3225	4181
GSTO1	1.55476e-200	0.632933	0.967	0.986	1.22397e-195	3225	4181
SUPT5H	6.5544e-200	0.850385	0.785	0.74	5.15989e-195	3225	4181
HACD4	8.66704e-200	-2.2688	0.1	0.443	6.82304e-195	3225	4181
EPC1	1.85019e-198	0.938061	0.764	0.729	1.45654e-193	3225	4181
ENSG00000230309	1.47733e-197	-4.43651	0.026	0.277	1.16302e-192	3225	4181
ZC3H15	5.81837e-197	0.67385	0.876	0.898	4.58046e-192	3225	4181
THBS1	1.5163e-196	-0.955617	0.584	0.898	1.19369e-191	3225	4181
AHSA1	9.72599e-196	0.848256	0.835	0.812	7.65669e-191	3225	4181
PPIA	1.20766e-195	-0.477232	0.965	0.994	9.50717e-191	3225	4181
SOD1	3.38279e-195	0.616388	0.958	0.977	2.66307e-190	3225	4181
MT-CO3	3.40107e-195	0.471714	0.992	1	2.67746e-190	3225	4181
SAMD9L	2.43186e-194	-3.09674	0.065	0.348	1.91446e-189	3225	4181
IFI44L	3.40782e-194	-4.57015	0.015	0.229	2.68277e-189	3225	4181
ZNHIT3	3.94619e-194	0.965244	0.742	0.681	3.1066e-189	3225	4181
METRN	2.85947e-193	-1.14669	0.448	0.78	2.25109e-188	3225	4181
CTNNAL1	5.18963e-193	-1.20032	0.505	0.816	4.08549e-188	3225	4181
MT-ND3	2.94853e-192	0.530471	0.966	0.997	2.3212e-187	3225	4181
ADRA2A	3.81305e-192	-1.94929	0.096	0.429	3.00179e-187	3225	4181
CXXC5	5.32436e-192	-1.4947	0.375	0.699	4.19155e-187	3225	4181
RPS27A	5.42895e-192	-0.433271	0.968	0.996	4.27389e-187	3225	4181
COX7A2	3.42921e-190	0.711401	0.939	0.965	2.69961e-185	3225	4181
PDLIM2	6.06986e-190	-0.78923	0.733	0.907	4.77844e-185	3225	4181
POLR2A	6.62447e-190	0.78176	0.834	0.835	5.21505e-185	3225	4181
CTSZ	3.54202e-189	-1.01677	0.504	0.813	2.78842e-184	3225	4181
RESF1	8.09436e-189	1.38107	0.568	0.452	6.37221e-184	3225	4181
CKAP4	8.80127e-189	-0.928429	0.697	0.887	6.92871e-184	3225	4181
FRG1	1.00946e-188	0.933016	0.767	0.74	7.94685e-184	3225	4181
MT-CO2	5.04836e-188	-0.308887	0.993	1	3.97427e-183	3225	4181
GBP1	1.10981e-187	-2.86349	0.1	0.4	8.73687e-183	3225	4181
SMURF2	2.41712e-187	-1.2641	0.549	0.823	1.90285e-182	3225	4181
MYO10	2.75558e-186	-1.30164	0.478	0.789	2.1693e-181	3225	4181
DDX21	3.23732e-186	0.781856	0.798	0.829	2.54855e-181	3225	4181
CD81	3.80641e-186	-0.529468	0.95	0.992	2.99656e-181	3225	4181
MCPH1-AS1	5.17131e-186	2.48206	0.368	0.166	4.07106e-181	3225	4181
CYTOR	5.94242e-186	-1.35766	0.385	0.727	4.67811e-181	3225	4181
PSD3	5.65105e-185	-1.44516	0.566	0.823	4.44873e-180	3225	4181
OAS3	7.04174e-185	-2.21659	0.109	0.402	5.54354e-180	3225	4181
PFDN1	7.9422e-185	0.937094	0.754	0.741	6.25242e-180	3225	4181
LSM3	4.07931e-184	0.807386	0.807	0.829	3.21139e-179	3225	4181
IFIT3	5.26767e-184	-2.26445	0.288	0.6	4.14692e-179	3225	4181
FSTL1	1.68884e-183	-1.08922	0.561	0.823	1.32952e-178	3225	4181
TERF2IP	1.81224e-183	0.718655	0.869	0.87	1.42667e-178	3225	4181
TFAM	2.11163e-183	1.0832	0.648	0.56	1.66236e-178	3225	4181
SYTL5	3.1656e-183	-2.93878	0.055	0.354	2.49209e-178	3225	4181
IFRD1	7.65494e-183	0.963301	0.762	0.691	6.02628e-178	3225	4181
NOL7	8.92533e-183	0.568586	0.926	0.951	7.02637e-178	3225	4181
DDAH1	2.86966e-182	-1.46483	0.437	0.761	2.25911e-177	3225	4181
PRAG1	3.18887e-182	-2.29697	0.207	0.556	2.5104e-177	3225	4181
PTGS2	4.71049e-182	3.02864	0.464	0.261	3.70829e-177	3225	4181
PFDN4	5.1562e-182	0.805025	0.792	0.791	4.05917e-177	3225	4181
ADRA2C	6.44437e-182	-2.74227	0.087	0.394	5.07326e-177	3225	4181
NDUFA2	1.47243e-181	0.851883	0.76	0.778	1.15916e-176	3225	4181
KCNMB4	1.56995e-181	-2.05491	0.153	0.5	1.23593e-176	3225	4181
OAS1	8.31529e-181	-3.0182	0.058	0.312	6.54613e-176	3225	4181
PCED1B	9.46764e-181	-2.18709	0.153	0.493	7.4533e-176	3225	4181
IRAG1	3.18398e-180	-2.41347	0.107	0.43	2.50656e-175	3225	4181
FOXL2	3.8751e-180	-1.4237	0.367	0.7	3.05063e-175	3225	4181
FAM20C	6.4524e-180	2.11088	0.456	0.318	5.07959e-175	3225	4181
GRPEL1	1.06905e-179	0.975453	0.721	0.655	8.41598e-175	3225	4181
WDR41	1.53049e-179	-1.31771	0.383	0.712	1.20486e-174	3225	4181
SEC11C	1.67227e-179	0.804346	0.895	0.894	1.31647e-174	3225	4181
PET100	4.42614e-179	0.932094	0.719	0.676	3.48443e-174	3225	4181
TIMM17A	1.20832e-178	0.820962	0.845	0.855	9.51236e-174	3225	4181
PDLIM7	1.39406e-178	-1.96118	0.181	0.497	1.09746e-173	3225	4181
LIMA1	1.42773e-178	-1.70528	0.365	0.683	1.12396e-173	3225	4181
HSPA8	2.11519e-178	0.553677	0.955	0.982	1.66516e-173	3225	4181
FN1	8.27375e-178	-1.87836	0.262	0.605	6.51343e-173	3225	4181
COX14	1.12554e-177	0.808149	0.804	0.806	8.86069e-173	3225	4181
TFB1M	1.2625e-177	1.70079	0.496	0.406	9.93888e-173	3225	4181
ANGPT1	1.89943e-177	-2.70133	0.064	0.353	1.4953e-172	3225	4181
EREG	3.08375e-177	2.39089	0.437	0.207	2.42765e-172	3225	4181
DNAJC8	3.58703e-177	0.609702	0.889	0.932	2.82386e-172	3225	4181
SARAF	4.31802e-177	0.619629	0.93	0.943	3.39932e-172	3225	4181
SMARCA1	4.42773e-177	-1.27756	0.355	0.707	3.48568e-172	3225	4181
S1PR3	5.49022e-177	-1.99078	0.188	0.535	4.32212e-172	3225	4181
ATF4	1.1644e-176	0.712095	0.863	0.879	9.1666e-172	3225	4181
ETFB	4.02315e-176	-1.01668	0.496	0.799	3.16718e-171	3225	4181
UROS	6.26542e-176	-1.67007	0.209	0.546	4.93239e-171	3225	4181
IFI44	6.47176e-176	-3.97897	0.029	0.249	5.09482e-171	3225	4181
DRAM1	2.23592e-175	-0.955363	0.666	0.89	1.76021e-170	3225	4181
SLC2A4RG	2.62656e-175	-1.95568	0.147	0.475	2.06774e-170	3225	4181
PYCARD	4.7118e-175	-1.60003	0.196	0.53	3.70932e-170	3225	4181
TMEM179B	7.67338e-175	-0.782712	0.67	0.893	6.0408e-170	3225	4181
ANXA5	3.30532e-174	0.488251	0.98	0.994	2.60208e-169	3225	4181
EPSTI1	3.52721e-174	-2.39066	0.111	0.403	2.77676e-169	3225	4181
FARP1	4.4523e-174	-0.933137	0.673	0.9	3.50503e-169	3225	4181
RBPMS	7.35363e-174	-1.0369	0.651	0.882	5.78907e-169	3225	4181
HEG1	8.2456e-174	-2.26509	0.14	0.465	6.49126e-169	3225	4181
CCN2	2.51705e-173	-1.04393	0.704	0.913	1.98152e-168	3225	4181
ITGA4	3.73305e-173	-1.81912	0.179	0.516	2.93881e-168	3225	4181
RAI14	8.57396e-173	-1.05052	0.651	0.879	6.74977e-168	3225	4181
UCHL1	1.27087e-172	-1.30182	0.499	0.757	1.00048e-167	3225	4181
CYTH3	1.47266e-172	-2.13853	0.254	0.584	1.15934e-167	3225	4181
CRIM1-DT	2.39467e-172	-2.22397	0.107	0.418	1.88518e-167	3225	4181
FSCN1	4.88994e-172	-1.3364	0.316	0.657	3.84955e-167	3225	4181
CCNI	5.0608e-172	-0.799042	0.783	0.934	3.98406e-167	3225	4181
SRP19	9.20327e-172	0.763464	0.821	0.843	7.24518e-167	3225	4181
CXCL2	1.21163e-171	-1.6015	0.431	0.662	9.53847e-167	3225	4181
MOB4	1.54272e-171	0.739552	0.832	0.832	1.21449e-166	3225	4181
BET1	1.59365e-171	1.04269	0.668	0.577	1.25459e-166	3225	4181
ZNF480	1.81828e-171	1.47736	0.483	0.311	1.43143e-166	3225	4181
TPT1	2.22311e-171	-0.397789	1	1	1.75012e-166	3225	4181
HNRNPF	4.30572e-171	0.622391	0.888	0.913	3.38964e-166	3225	4181
SDCBP	2.03873e-170	0.627217	0.921	0.938	1.60497e-165	3225	4181
YWHAH	9.58589e-170	-0.954253	0.607	0.845	7.54639e-165	3225	4181
SYNPO2	1.0188e-169	-2.01727	0.171	0.509	8.02039e-165	3225	4181
TMEM38B	1.56602e-169	1.25055	0.615	0.451	1.23283e-164	3225	4181
ARPC2	2.45751e-169	-0.526377	0.945	0.988	1.93465e-164	3225	4181
PLCH1	4.58553e-169	-2.39628	0.108	0.428	3.60991e-164	3225	4181
H2BC15	7.40835e-169	2.99734	0.248	0.06	5.83215e-164	3225	4181
ACSL3	7.84758e-169	0.886557	0.752	0.715	6.17793e-164	3225	4181
PTRH2	1.59292e-168	0.883869	0.763	0.724	1.25401e-163	3225	4181
PSMA3	1.69228e-168	0.561291	0.911	0.942	1.33223e-163	3225	4181
LITAF	2.59748e-168	-0.991738	0.636	0.853	2.04484e-163	3225	4181
RPF1	2.60122e-168	1.04581	0.669	0.604	2.04778e-163	3225	4181
MAP1A	3.3037e-168	-1.80342	0.178	0.511	2.6008e-163	3225	4181
TMEM158	7.31856e-168	1.53337	0.798	0.753	5.76146e-163	3225	4181
CCDC80	1.12039e-167	-2.02493	0.188	0.515	8.82019e-163	3225	4181
PLAT	3.09529e-166	-0.349605	0.493	0.821	2.43674e-161	3225	4181
SPCS2	2.30852e-165	0.577619	0.932	0.967	1.81736e-160	3225	4181
MESD	2.69121e-165	0.665573	0.84	0.85	2.11863e-160	3225	4181
EEF1D	2.72752e-165	-0.605069	0.851	0.962	2.14721e-160	3225	4181
PSMD8	3.82582e-165	0.486015	0.964	0.984	3.01184e-160	3225	4181
DBNL	4.53724e-165	-1.43944	0.267	0.602	3.5719e-160	3225	4181
IMMP1L	4.72786e-165	1.38608	0.53	0.416	3.72196e-160	3225	4181
MRPS18C	8.20683e-165	0.885952	0.75	0.746	6.46075e-160	3225	4181
MLLT11	2.22428e-164	-1.39102	0.319	0.625	1.75104e-159	3225	4181
POLR2H	4.44529e-164	0.768103	0.793	0.783	3.49951e-159	3225	4181
PSMB9	2.35586e-163	-2.02305	0.278	0.52	1.85463e-158	3225	4181
NTN4	4.02623e-163	-2.13391	0.188	0.522	3.16961e-158	3225	4181
EDNRB	8.55367e-163	3.15913	0.231	0.045	6.73379e-158	3225	4181
HIF1A	1.07378e-162	0.747371	0.9	0.942	8.45323e-158	3225	4181
CXCR4	3.07104e-162	3.95077	0.228	0.048	2.41765e-157	3225	4181
LRP1B	5.45257e-162	2.14668	0.566	0.407	4.29248e-157	3225	4181
TRAPPC4	6.21235e-162	0.735481	0.857	0.853	4.89061e-157	3225	4181
SLIRP	2.98469e-161	0.844395	0.804	0.858	2.34967e-156	3225	4181
OSER1	5.30037e-161	0.99064	0.73	0.665	4.17266e-156	3225	4181
ENSG00000273445	5.98817e-161	-2.6534	0.153	0.486	4.71413e-156	3225	4181
LINC01505	1.58549e-160	2.18166	0.297	0.102	1.24816e-155	3225	4181
TCP1	2.61466e-160	0.626718	0.87	0.885	2.05836e-155	3225	4181
CCT6A	2.62901e-160	0.4891	0.917	0.948	2.06966e-155	3225	4181
NUFIP2	7.33942e-160	0.71742	0.767	0.74	5.77789e-155	3225	4181
UPF1	7.45639e-160	1.23749	0.518	0.368	5.86997e-155	3225	4181
ECHDC1	1.25188e-159	0.715403	0.797	0.797	9.85532e-155	3225	4181
POLR2K	1.92931e-159	0.648596	0.862	0.916	1.51883e-154	3225	4181
MPLKIP	3.09349e-159	0.744092	0.799	0.802	2.43532e-154	3225	4181
MT-CO1	8.70316e-159	-0.29699	0.982	1	6.85148e-154	3225	4181
CLIC1	1.06063e-158	-0.489992	0.966	0.994	8.34971e-154	3225	4181
SNW1	1.10594e-158	0.822369	0.746	0.725	8.70642e-154	3225	4181
SAMD4A	2.61564e-158	-1.2373	0.623	0.847	2.05914e-153	3225	4181
PDGFC	6.12215e-158	-1.15033	0.471	0.794	4.8196e-153	3225	4181
FJX1	6.138e-158	-2.33722	0.116	0.424	4.83208e-153	3225	4181
PCNA	8.17367e-158	1.10795	0.69	0.593	6.43464e-153	3225	4181
RNF6	2.5515e-157	1.0865	0.597	0.494	2.00864e-152	3225	4181
RPS4X	5.87032e-157	-0.461659	0.993	1	4.62135e-152	3225	4181
CYP1B1	5.62325e-156	2.97131	0.323	0.149	4.42685e-151	3225	4181
SOCS1	5.68476e-156	-1.90356	0.161	0.468	4.47527e-151	3225	4181
MGP	1.16809e-155	-2.10068	0.303	0.604	9.19568e-151	3225	4181
LAPTM4A	1.52869e-155	-0.448207	0.925	0.986	1.20345e-150	3225	4181
RSL24D1	1.98175e-155	0.691055	0.82	0.827	1.56012e-150	3225	4181
ENSG00000294598	6.72115e-155	-0.86292	0.567	0.799	5.29116e-150	3225	4181
TMEM126A	1.34206e-154	0.8457	0.752	0.707	1.05652e-149	3225	4181
MAP1LC3A	1.38634e-154	-0.915784	0.587	0.824	1.09138e-149	3225	4181
PDLIM5	1.56661e-154	-1.2454	0.518	0.779	1.2333e-149	3225	4181
ZNF433-AS1	1.84047e-154	1.80951	0.384	0.185	1.44889e-149	3225	4181
VASP	2.0462e-154	-0.906899	0.573	0.808	1.61085e-149	3225	4181
TUBB2A	2.67797e-154	-1.19844	0.358	0.666	2.1082e-149	3225	4181
RHOA	3.0194e-154	-0.50407	0.921	0.979	2.37699e-149	3225	4181
CD248	5.06475e-154	-2.02861	0.067	0.33	3.98718e-149	3225	4181
DUSP14	5.9346e-154	-0.902898	0.607	0.824	4.67195e-149	3225	4181
CAPZB	2.9231e-153	-0.57976	0.827	0.948	2.30118e-148	3225	4181
RPP30	3.93274e-153	0.937391	0.695	0.627	3.09601e-148	3225	4181
ATP2B4	4.76579e-153	-1.60622	0.284	0.607	3.75182e-148	3225	4181
RGS10	2.05694e-152	-1.08968	0.431	0.706	1.6193e-147	3225	4181
HSPB1	2.22233e-152	-0.576486	0.907	0.989	1.74951e-147	3225	4181
FAM114A1	2.75533e-152	-0.951711	0.521	0.811	2.1691e-147	3225	4181
SPEN	1.30972e-151	0.876836	0.664	0.577	1.03106e-146	3225	4181
GUK1	1.38145e-151	-0.51602	0.911	0.983	1.08753e-146	3225	4181
FABP5	2.16944e-151	-2.38033	0.1	0.39	1.70787e-146	3225	4181
EHD3	2.59357e-151	-1.27114	0.307	0.653	2.04176e-146	3225	4181
SRSF3	3.34024e-151	-0.67507	0.775	0.935	2.62957e-146	3225	4181
IFI35	3.37138e-151	-1.97717	0.132	0.403	2.65409e-146	3225	4181
BCL2L11	6.21584e-151	2.06234	0.323	0.144	4.89336e-146	3225	4181
RPS3	1.00084e-150	-0.393068	0.993	0.999	7.87899e-146	3225	4181
C1orf122	1.16316e-149	-0.789086	0.56	0.828	9.15689e-145	3225	4181
PAPSS2	1.57998e-149	-1.52744	0.337	0.635	1.24382e-144	3225	4181
NQO1	1.67776e-149	0.548098	0.961	0.918	1.3208e-144	3225	4181
ASAP1	4.27521e-149	-0.697812	0.849	0.964	3.36562e-144	3225	4181
COMMD6	1.32512e-148	-0.68982	0.782	0.927	1.04319e-143	3225	4181
SNHG30	4.53301e-148	1.55674	0.434	0.266	3.56857e-143	3225	4181
SRPX2	4.95044e-148	-1.92168	0.124	0.432	3.89718e-143	3225	4181
IMPA1	7.54515e-148	1.16723	0.572	0.457	5.93984e-143	3225	4181
RBMS3	8.40806e-148	-1.51337	0.226	0.577	6.61916e-143	3225	4181
HPSE2	1.15027e-147	-1.54719	0.38	0.712	9.05539e-143	3225	4181
DDT	1.56173e-147	0.572563	0.882	0.911	1.22946e-142	3225	4181
COIL	3.65598e-147	1.44519	0.45	0.291	2.87813e-142	3225	4181
EIF2B2	3.91844e-147	1.04869	0.654	0.54	3.08475e-142	3225	4181
PNPLA8	6.70814e-147	0.799736	0.743	0.705	5.28092e-142	3225	4181
MRPL34	8.18969e-147	0.600039	0.839	0.861	6.44725e-142	3225	4181
REXO4	2.5441e-146	1.20935	0.521	0.405	2.00282e-141	3225	4181
CSRP1	2.75023e-146	-1.074	0.458	0.735	2.16509e-141	3225	4181
DDIT3	3.00274e-146	1.40396	0.699	0.664	2.36388e-141	3225	4181
SQSTM1	3.25105e-146	0.361326	0.988	0.997	2.55935e-141	3225	4181
ISLR	3.84782e-146	-1.86213	0.161	0.464	3.02916e-141	3225	4181
EBPL	8.30021e-146	-0.896445	0.553	0.796	6.53426e-141	3225	4181
TMED5	1.21246e-145	0.854439	0.737	0.691	9.54501e-141	3225	4181
KDELR2	1.29763e-145	-0.534407	0.913	0.977	1.02155e-140	3225	4181
SERINC1	1.84851e-145	0.668837	0.846	0.839	1.45522e-140	3225	4181
NARS1	3.15563e-145	0.614976	0.766	0.818	2.48424e-140	3225	4181
PGLS	3.99312e-145	-0.866653	0.524	0.788	3.14355e-140	3225	4181
PLEKHA3	6.43455e-145	0.72571	0.742	0.723	5.06554e-140	3225	4181
MCPH1-DT	7.79329e-145	2.48279	0.311	0.137	6.13519e-140	3225	4181
TNRC6B	8.8138e-145	0.706882	0.774	0.743	6.93858e-140	3225	4181
ENSG00000283103	1.6682e-144	1.06815	0.612	0.522	1.31327e-139	3225	4181
HNRNPM	2.92829e-144	0.495067	0.886	0.93	2.30527e-139	3225	4181
SRSF7	4.36195e-144	-0.696696	0.706	0.903	3.4339e-139	3225	4181
SAFB2	1.28937e-143	0.950234	0.611	0.524	1.01504e-138	3225	4181
CFL2	1.3992e-143	-0.98565	0.501	0.765	1.10151e-138	3225	4181
RPL13	1.42307e-143	-0.334496	0.996	1	1.1203e-138	3225	4181
STAT1	6.5449e-143	-0.828293	0.724	0.915	5.1524e-138	3225	4181
SNHG7	2.15818e-142	1.15405	0.657	0.663	1.69901e-137	3225	4181
MAPKAPK5-AS1	3.45844e-142	1.31773	0.525	0.378	2.72262e-137	3225	4181
ANXA11	3.53944e-142	-0.859605	0.566	0.825	2.78639e-137	3225	4181
TBX3	3.76396e-142	0.787519	0.857	0.862	2.96314e-137	3225	4181
PHLDA3	7.60172e-142	0.778827	0.791	0.786	5.98438e-137	3225	4181
IST1	1.03942e-141	0.888975	0.672	0.617	8.1827e-137	3225	4181
TWF2	1.14699e-141	-0.966616	0.418	0.707	9.02953e-137	3225	4181
CDKN2AIP	5.28515e-141	1.41065	0.422	0.364	4.16068e-136	3225	4181
RPAIN	6.76451e-141	0.638265	0.837	0.865	5.32529e-136	3225	4181
LDHA	7.68737e-141	-0.559722	0.909	0.976	6.05181e-136	3225	4181
FBLIM1	8.20405e-141	-1.22788	0.334	0.635	6.45856e-136	3225	4181
RRAGA	1.38337e-140	-0.731175	0.581	0.84	1.08904e-135	3225	4181
POLR2F	2.07521e-140	0.702982	0.819	0.831	1.63369e-135	3225	4181
TRIO	7.58717e-140	-0.981764	0.698	0.892	5.97293e-135	3225	4181
AKAP13	1.13497e-139	-0.971268	0.705	0.895	8.93497e-135	3225	4181
SLC5A3	4.21482e-139	-1.38008	0.405	0.702	3.31807e-134	3225	4181
CEBPD	4.97312e-139	-0.94406	0.511	0.772	3.91504e-134	3225	4181
KRTAP2-3	6.7241e-139	-4.27882	0.024	0.224	5.29348e-134	3225	4181
ANAPC16	1.19964e-138	0.547764	0.873	0.909	9.44402e-134	3225	4181
PMM1	1.35587e-138	-1.17807	0.304	0.609	1.0674e-133	3225	4181
ATP5F1B	2.21712e-138	0.472309	0.91	0.956	1.7454e-133	3225	4181
H4C8	4.07824e-138	1.42792	0.448	0.281	3.21055e-133	3225	4181
VEGFC	9.14163e-138	-2.05731	0.213	0.483	7.19665e-133	3225	4181
C2orf49	1.59576e-137	1.09819	0.573	0.474	1.25625e-132	3225	4181
FAM32A	2.14537e-137	0.750145	0.753	0.75	1.68892e-132	3225	4181
RNF213	3.5959e-137	-1.23659	0.411	0.705	2.83083e-132	3225	4181
F2R	4.41395e-137	-1.26257	0.397	0.691	3.47483e-132	3225	4181
CCT3	5.45551e-137	0.511236	0.923	0.946	4.2948e-132	3225	4181
TUBB6	7.54985e-137	-0.860092	0.596	0.845	5.94354e-132	3225	4181
OLFML3	1.49386e-136	-2.9106	0.046	0.27	1.17603e-131	3225	4181
KLRD1	1.75823e-136	-3.06611	0.052	0.314	1.38415e-131	3225	4181
RB1CC1	2.90586e-136	0.539411	0.847	0.848	2.28761e-131	3225	4181
BAG1	3.83908e-136	0.675343	0.809	0.788	3.02228e-131	3225	4181
AKAP12	6.9091e-136	-1.27228	0.559	0.796	5.43912e-131	3225	4181
SELENOS	1.65512e-135	0.588051	0.912	0.952	1.30298e-130	3225	4181
METAP2	1.85314e-135	0.646434	0.832	0.873	1.45887e-130	3225	4181
MSRB2	3.63928e-135	-0.81153	0.557	0.81	2.86499e-130	3225	4181
SNRNP48	5.14867e-135	1.18811	0.544	0.424	4.05324e-130	3225	4181
CLTB	9.463e-135	-0.625196	0.848	0.942	7.44965e-130	3225	4181
MRPL33	1.02048e-134	0.706217	0.851	0.893	8.03361e-130	3225	4181
DCBLD2	2.62906e-134	-0.956584	0.697	0.879	2.0697e-129	3225	4181
ENSG00000243797	3.52204e-134	-1.61921	0.169	0.466	2.77269e-129	3225	4181
H2AZ2	6.46695e-134	0.684629	0.808	0.829	5.09104e-129	3225	4181
DDX27	8.15079e-134	0.855966	0.639	0.593	6.41663e-129	3225	4181
TST	8.45597e-134	-1.31211	0.327	0.576	6.65688e-129	3225	4181
GABARAPL2	8.98488e-134	0.516117	0.91	0.937	7.07326e-129	3225	4181
NUTF2	9.55123e-134	-0.851515	0.556	0.802	7.51911e-129	3225	4181
PARD3B	1.12304e-133	-1.12925	0.538	0.805	8.84103e-129	3225	4181
ITGB1	1.41055e-133	-0.51871	0.944	0.992	1.11044e-128	3225	4181
GSE1	1.50248e-133	-1.52744	0.348	0.659	1.18281e-128	3225	4181
DOCK4	1.5474e-133	-1.09006	0.448	0.756	1.21818e-128	3225	4181
TRIOBP	1.69601e-133	-1.05439	0.373	0.699	1.33517e-128	3225	4181
BET1-AS1	2.21998e-133	2.57421	0.269	0.089	1.74766e-128	3225	4181
VCPKMT	8.73196e-133	1.40412	0.463	0.292	6.87415e-128	3225	4181
CCDC107	1.11852e-132	-0.674475	0.683	0.868	8.80541e-128	3225	4181
WBP2	1.3043e-132	0.995839	0.595	0.5	1.02679e-127	3225	4181
MGAT5	1.41798e-132	-1.41954	0.527	0.744	1.11629e-127	3225	4181
HMGXB3	4.9928e-132	0.895025	0.603	0.517	3.93053e-127	3225	4181
YPEL3	6.64596e-132	1.16279	0.559	0.422	5.23197e-127	3225	4181
STRAP	1.07321e-131	0.488251	0.91	0.934	8.44876e-127	3225	4181
GADD45B	1.56357e-131	2.12017	0.577	0.661	1.2309e-126	3225	4181
TSPAN4	1.98918e-131	-0.70229	0.652	0.848	1.56596e-126	3225	4181
CREB3L1	3.68425e-131	-1.76171	0.184	0.478	2.90039e-126	3225	4181
NFKB1	1.50987e-130	-1.23504	0.536	0.793	1.18863e-125	3225	4181
SAP18	2.26273e-130	0.5779	0.938	0.976	1.78131e-125	3225	4181
TAF7	2.28119e-130	0.6477	0.827	0.838	1.79584e-125	3225	4181
S100A11	3.86843e-130	-0.421129	0.993	0.998	3.04538e-125	3225	4181
ENSG00000279541	4.34396e-130	1.47912	0.395	0.236	3.41974e-125	3225	4181
LAMC1	6.01814e-130	-1.06733	0.636	0.845	4.73772e-125	3225	4181
NRBP1	6.68526e-130	0.819108	0.697	0.669	5.2629e-125	3225	4181
RNMT	1.37639e-129	0.785889	0.686	0.674	1.08355e-124	3225	4181
PSMD7	1.37661e-129	0.524925	0.909	0.929	1.08373e-124	3225	4181
ANKRD1	1.48116e-129	-3.53907	0.036	0.249	1.16603e-124	3225	4181
MRPL17	1.69549e-129	-0.73075	0.603	0.835	1.33476e-124	3225	4181
RHOB	2.71152e-129	-0.807322	0.552	0.823	2.13462e-124	3225	4181
NMT1	2.7125e-129	0.621828	0.772	0.805	2.13539e-124	3225	4181
IK	2.72196e-129	0.639033	0.759	0.78	2.14284e-124	3225	4181
SERTAD4-AS1	8.21293e-129	-2.84349	0.029	0.234	6.46555e-124	3225	4181
EFHD1	1.13754e-128	-1.94246	0.126	0.403	8.95519e-124	3225	4181
TRIM44	1.68215e-128	0.901709	0.579	0.531	1.32426e-123	3225	4181
MYH10	1.78739e-128	-1.54027	0.309	0.608	1.4071e-123	3225	4181
KLF6	6.25477e-128	-0.746825	0.716	0.92	4.924e-123	3225	4181
CIR1	1.60499e-127	0.742466	0.762	0.738	1.26351e-122	3225	4181
ATP5MJ	2.38196e-127	0.628355	0.827	0.889	1.87517e-122	3225	4181
MPST	2.8349e-127	-1.18357	0.322	0.592	2.23174e-122	3225	4181
ARL2	3.36116e-127	-0.79997	0.536	0.798	2.64604e-122	3225	4181
SLFN5	3.56075e-127	-0.870083	0.532	0.809	2.80316e-122	3225	4181
NPM1	3.56305e-127	0.340583	0.99	0.996	2.80498e-122	3225	4181
PAMR1	5.41468e-127	-1.17831	0.419	0.707	4.26265e-122	3225	4181
C15orf40	5.70134e-127	0.939319	0.584	0.521	4.48833e-122	3225	4181
ALPK2	7.49131e-127	-3.25181	0.027	0.239	5.89746e-122	3225	4181
ENSG00000286068	8.89031e-127	-2.5114	0.06	0.314	6.99881e-122	3225	4181
MYDGF	9.42949e-127	0.465609	0.986	0.992	7.42327e-122	3225	4181
DDX17	1.21475e-126	0.475916	0.859	0.897	9.563e-122	3225	4181
PHTF2	1.96575e-126	-1.43685	0.36	0.644	1.54751e-121	3225	4181
MRFAP1	2.24733e-126	0.44077	0.932	0.96	1.76919e-121	3225	4181
SNU13	2.47485e-126	0.509732	0.914	0.956	1.9483e-121	3225	4181
SEMA3A	2.93059e-126	-1.53879	0.328	0.639	2.30708e-121	3225	4181
PSG4	3.53282e-126	-1.25033	0.278	0.578	2.78118e-121	3225	4181
ACP1	3.63173e-126	0.645761	0.766	0.801	2.85904e-121	3225	4181
NNMT	4.59247e-126	-1.2708	0.587	0.764	3.61538e-121	3225	4181
TIPARP	4.70725e-126	1.0336	0.708	0.643	3.70574e-121	3225	4181
METRNL	2.74553e-125	0.847282	0.682	0.648	2.16139e-120	3225	4181
PPIE	4.06493e-125	0.937959	0.64	0.573	3.20007e-120	3225	4181
CTB-1I21.1	4.87811e-125	5.30818	0.745	0.643	3.84024e-120	3225	4181
PIM3	6.34803e-125	0.727332	0.788	0.757	4.99742e-120	3225	4181
SLC8A1	6.40975e-125	-2.91156	0.072	0.304	5.04601e-120	3225	4181
FOSB	7.03394e-125	-1.50878	0.392	0.678	5.5374e-120	3225	4181
CEBPZ	8.48877e-125	0.794658	0.678	0.646	6.6827e-120	3225	4181
SEMA5A	9.19504e-125	-1.17011	0.29	0.618	7.2387e-120	3225	4181
SLC25A3	1.01724e-124	-0.45683	0.905	0.977	8.00814e-120	3225	4181
MACF1	1.19905e-124	-0.662159	0.831	0.957	9.43938e-120	3225	4181
HSPA4	1.69454e-124	0.547564	0.816	0.828	1.33401e-119	3225	4181
NEXN	4.35223e-124	-0.937132	0.53	0.789	3.42625e-119	3225	4181
GCLM	7.78413e-124	0.818535	0.705	0.643	6.12798e-119	3225	4181
TRNP1	8.92558e-124	-1.86412	0.134	0.406	7.02657e-119	3225	4181
NCL	9.35438e-124	0.400764	0.94	0.964	7.36414e-119	3225	4181
COPS6	9.70785e-124	-0.659921	0.629	0.842	7.64241e-119	3225	4181
POMP	1.00166e-123	0.428921	0.967	0.986	7.88543e-119	3225	4181
CLK1	1.05614e-123	1.02399	0.6	0.511	8.31436e-119	3225	4181
SNX2	1.30577e-123	0.720348	0.766	0.766	1.02795e-118	3225	4181
NDUFC1	1.46377e-123	0.606723	0.813	0.873	1.15234e-118	3225	4181
EEA1	1.91678e-123	-1.02187	0.438	0.74	1.50897e-118	3225	4181
RAB5IF	2.01258e-123	0.512201	0.899	0.904	1.58438e-118	3225	4181
LCN2	3.17657e-123	0.59268	0.819	0.664	2.50072e-118	3225	4181
SMIM26	4.65816e-123	0.707311	0.781	0.812	3.66709e-118	3225	4181
AOPEP	5.67402e-123	-0.816836	0.692	0.885	4.46681e-118	3225	4181
FKBP4	7.62044e-123	0.758546	0.724	0.702	5.99911e-118	3225	4181
MAGOH	8.80658e-123	0.716736	0.763	0.751	6.93289e-118	3225	4181
SLC7A11	1.22999e-122	0.701961	0.772	0.728	9.68298e-118	3225	4181
LUCAT1	1.32431e-122	1.52332	0.441	0.288	1.04255e-117	3225	4181
ANKRD11	1.49468e-122	0.410264	0.885	0.899	1.17667e-117	3225	4181
UBASH3B	1.70663e-122	-1.77071	0.224	0.533	1.34353e-117	3225	4181
ACTR6	1.74664e-122	0.911167	0.616	0.55	1.37503e-117	3225	4181
ARL6IP5	1.85906e-122	-0.619119	0.772	0.914	1.46352e-117	3225	4181
TMEM141	1.99029e-122	-1.04733	0.331	0.607	1.56684e-117	3225	4181
CNN2	2.0396e-122	-1.1597	0.371	0.66	1.60565e-117	3225	4181
RER1	2.39093e-122	-0.460495	0.878	0.967	1.88223e-117	3225	4181
FRY	3.15488e-122	-1.51408	0.234	0.544	2.48365e-117	3225	4181
MRPS18B	4.69464e-122	0.91725	0.599	0.55	3.69581e-117	3225	4181
NDUFA13	5.2338e-122	0.541316	0.894	0.93	4.12026e-117	3225	4181
NABP1	1.34727e-121	-1.44788	0.347	0.634	1.06062e-116	3225	4181
CISD2	1.50617e-121	0.669007	0.81	0.824	1.18572e-116	3225	4181
AFF3	1.88324e-121	-1.61153	0.227	0.541	1.48256e-116	3225	4181
HM13	2.44526e-121	0.786875	0.697	0.676	1.92501e-116	3225	4181
PLEKHA6	3.42085e-121	-3.57716	0.051	0.306	2.69303e-116	3225	4181
YY1	4.68785e-121	0.540996	0.83	0.86	3.69046e-116	3225	4181
PKM	5.04495e-121	-0.493664	0.923	0.983	3.97158e-116	3225	4181
MIA3	7.18347e-121	0.794742	0.687	0.645	5.65512e-116	3225	4181
TRMT10C	7.78786e-121	1.05853	0.592	0.526	6.13091e-116	3225	4181
SOD2	7.91005e-121	0.98461	0.983	0.982	6.2271e-116	3225	4181
PNPLA2	9.20919e-121	0.747767	0.737	0.699	7.24984e-116	3225	4181
RTKN2	1.07333e-120	-2.32688	0.081	0.332	8.44968e-116	3225	4181
PDPN	1.20724e-120	-1.9986	0.108	0.367	9.50384e-116	3225	4181
CMSS1	1.20874e-120	0.770989	0.696	0.629	9.51572e-116	3225	4181
ENSG00000188897	1.24708e-120	-3.61543	0.067	0.335	9.81751e-116	3225	4181
NAALADL2	1.26955e-120	-1.54888	0.256	0.554	9.9944e-116	3225	4181
SLTM	1.34301e-120	0.586512	0.783	0.796	1.05727e-115	3225	4181
COX6A1	3.2085e-120	0.565024	0.911	0.948	2.52586e-115	3225	4181
MRPS22	4.17073e-120	0.647624	0.811	0.801	3.28336e-115	3225	4181
SELENOW	5.1503e-120	-0.645866	0.807	0.934	4.05452e-115	3225	4181
POR	7.66301e-120	0.855404	0.646	0.597	6.03263e-115	3225	4181
TMEM87A	9.93839e-120	0.63574	0.777	0.772	7.8239e-115	3225	4181
TBRG1	1.24918e-119	0.80473	0.638	0.602	9.83405e-115	3225	4181
DST	1.36567e-119	-0.830108	0.776	0.928	1.07511e-114	3225	4181
MIER1	1.38011e-119	0.675829	0.733	0.735	1.08648e-114	3225	4181
ABHD17C	1.83731e-119	1.12214	0.573	0.539	1.44641e-114	3225	4181
ZFP36	3.49911e-119	-0.909792	0.522	0.789	2.75464e-114	3225	4181
ALG2	4.59451e-119	0.99437	0.609	0.551	3.61698e-114	3225	4181
ANXA3	6.11123e-119	-1.8896	0.223	0.426	4.811e-114	3225	4181
RSAD2	6.46369e-119	-3.47995	0.026	0.201	5.08847e-114	3225	4181
HMGN1	8.80086e-119	-0.508082	0.84	0.956	6.92839e-114	3225	4181
KRT10-AS1	1.05987e-118	1.06998	0.528	0.435	8.34369e-114	3225	4181
MCFD2	1.06671e-118	0.56309	0.82	0.826	8.39757e-114	3225	4181
ZNF804A	2.6296e-118	-1.31137	0.279	0.578	2.07013e-113	3225	4181
CSF3	4.50901e-118	4.03972	0.199	0.05	3.54967e-113	3225	4181
DENND2B	6.06833e-118	-1.20094	0.476	0.737	4.77723e-113	3225	4181
IDH2	6.19378e-118	-1.67962	0.162	0.359	4.87599e-113	3225	4181
EHD2	7.90542e-118	-1.43207	0.202	0.492	6.22346e-113	3225	4181
BACE1	1.73548e-117	-1.50308	0.185	0.481	1.36624e-112	3225	4181
ATG101	1.88037e-117	0.672476	0.809	0.81	1.4803e-112	3225	4181
GNPDA1	2.37891e-117	0.77409	0.698	0.643	1.87277e-112	3225	4181
NKAP	3.18828e-117	0.778288	0.703	0.674	2.50995e-112	3225	4181
ILK	4.20353e-117	-0.818692	0.503	0.767	3.30919e-112	3225	4181
TAF11	5.45767e-117	0.952043	0.598	0.53	4.2965e-112	3225	4181
GAPDH	5.57126e-117	-0.406927	0.994	0.999	4.38592e-112	3225	4181
CLIC3	8.82666e-117	-3.05321	0.038	0.23	6.9487e-112	3225	4181
TSPAN9	8.87756e-117	-0.979151	0.386	0.689	6.98877e-112	3225	4181
EIF3E	1.15126e-116	0.451694	0.909	0.938	9.06316e-112	3225	4181
DLGAP1-AS2	2.10679e-116	1.84987	0.266	0.114	1.65855e-111	3225	4181
ENSG00000276170	2.77422e-116	-2.28571	0.049	0.257	2.18398e-111	3225	4181
AP1S2	3.55191e-116	0.957076	0.619	0.575	2.79621e-111	3225	4181
SOX5	5.04306e-116	-0.914787	0.508	0.804	3.9701e-111	3225	4181
SAV1	9.20225e-116	0.848475	0.645	0.574	7.24438e-111	3225	4181
LDHB	9.88712e-116	-0.491395	0.91	0.976	7.78354e-111	3225	4181
NEGR1	1.14719e-115	-1.51189	0.251	0.548	9.03118e-111	3225	4181
KRT7	1.23391e-115	-1.48958	0.622	0.719	9.71386e-111	3225	4181
UTP11	1.71866e-115	0.739766	0.689	0.678	1.353e-110	3225	4181
PSME2	2.29572e-115	-0.790771	0.649	0.837	1.80728e-110	3225	4181
MTX3	2.48681e-115	1.57991	0.338	0.185	1.95772e-110	3225	4181
SPP1	5.08036e-115	0.16191	0.607	0.473	3.99946e-110	3225	4181
DESI1	5.55815e-115	-0.933976	0.437	0.707	4.3756e-110	3225	4181
DHX36	5.68733e-115	0.560134	0.802	0.823	4.47729e-110	3225	4181
PFN1	5.95781e-115	-0.470452	0.976	0.995	4.69023e-110	3225	4181
CLDND1	6.06872e-115	0.886842	0.66	0.573	4.77754e-110	3225	4181
H2BC5	9.20009e-115	1.10679	0.534	0.419	7.24268e-110	3225	4181
NAP1L1	1.30467e-114	-0.583279	0.813	0.95	1.02709e-109	3225	4181
AHR	2.05324e-114	1.44425	0.389	0.268	1.61639e-109	3225	4181
ADAMTS1	2.13214e-114	-1.45294	0.45	0.728	1.67851e-109	3225	4181
MAP4	2.27366e-114	-0.766522	0.65	0.87	1.78992e-109	3225	4181
RBM19	2.5643e-114	1.07594	0.509	0.395	2.01872e-109	3225	4181
NALF1	5.7132e-114	-0.545082	0.717	0.94	4.49766e-109	3225	4181
NDUFAF2	6.23884e-114	0.676771	0.722	0.738	4.91146e-109	3225	4181
ATRAID	7.21646e-114	-0.502541	0.802	0.933	5.68109e-109	3225	4181
RASSF1	8.39615e-114	1.09476	0.568	0.456	6.60978e-109	3225	4181
COPS9	1.12379e-113	0.632718	0.83	0.912	8.84691e-109	3225	4181
SURF6	1.19272e-113	1.05418	0.511	0.434	9.38957e-109	3225	4181
TPRKB	1.26198e-113	0.866776	0.616	0.583	9.93484e-109	3225	4181
MEST	1.54309e-113	-2.73457	0.042	0.248	1.21478e-108	3225	4181
RN7SL1	1.58648e-113	1.80014	0.42	0.323	1.24894e-108	3225	4181
CORO1C	1.70477e-113	-0.817432	0.611	0.838	1.34207e-108	3225	4181
CCN1	2.05982e-113	-0.688373	0.727	0.921	1.62157e-108	3225	4181
NDUFC2	2.0924e-113	0.461187	0.936	0.964	1.64722e-108	3225	4181
NSMAF	4.60212e-113	0.985231	0.549	0.45	3.62298e-108	3225	4181
NRG1	4.88683e-113	2.67358	0.309	0.137	3.84711e-108	3225	4181
BRD8	5.79635e-113	1.15013	0.452	0.329	4.56312e-108	3225	4181
GCC2	7.95521e-113	0.610826	0.771	0.781	6.26266e-108	3225	4181
SCCPDH	1.46478e-112	-0.900616	0.478	0.723	1.15313e-107	3225	4181
WFDC2	1.67991e-112	2.62258	0.835	0.695	1.3225e-107	3225	4181
DDX60	1.71202e-112	-1.97772	0.086	0.326	1.34777e-107	3225	4181
PIN4	1.80119e-112	0.728494	0.706	0.689	1.41797e-107	3225	4181
INPP4B	1.9085e-112	-1.1587	0.459	0.735	1.50245e-107	3225	4181
ENSG00000279088	5.47325e-112	1.48873	0.419	0.282	4.30876e-107	3225	4181
WDR1	5.62421e-112	-0.656819	0.708	0.871	4.4276e-107	3225	4181
NDUFAF4	5.94824e-112	0.91088	0.627	0.586	4.68269e-107	3225	4181
PKIG	7.52846e-112	-0.801041	0.705	0.892	5.92671e-107	3225	4181
NES	1.1033e-111	-1.75775	0.103	0.361	8.68561e-107	3225	4181
HEBP1	1.41221e-111	-0.707016	0.633	0.829	1.11175e-106	3225	4181
FTL	1.71661e-111	0.436045	1	1	1.35139e-106	3225	4181
COX19	2.46295e-111	0.947666	0.589	0.514	1.93894e-106	3225	4181
RPL19	2.57923e-111	-0.273674	0.986	0.999	2.03047e-106	3225	4181
ARF1	3.92818e-111	0.356118	0.959	0.986	3.09242e-106	3225	4181
FBXL15	3.96637e-111	1.03046	0.55	0.454	3.12248e-106	3225	4181
CPEB4	1.56991e-110	0.656258	0.749	0.711	1.2359e-105	3225	4181
MIR222HG	1.85555e-110	-1.20458	0.44	0.709	1.46076e-105	3225	4181
BUD23	1.98523e-110	0.627954	0.834	0.829	1.56285e-105	3225	4181
ARHGDIB	2.2599e-110	-2.96704	0.033	0.225	1.77908e-105	3225	4181
DNAJB1	2.47202e-110	0.846337	0.702	0.691	1.94608e-105	3225	4181
FRG1HP	2.60179e-110	1.25736	0.444	0.322	2.04823e-105	3225	4181
TMEM256	3.28867e-110	-1.0672	0.377	0.654	2.58897e-105	3225	4181
EZR	3.6092e-110	-1.04805	0.521	0.789	2.84131e-105	3225	4181
SEC62	4.01848e-110	0.406492	0.923	0.964	3.16351e-105	3225	4181
PPHLN1	4.60155e-110	0.603053	0.811	0.824	3.62253e-105	3225	4181
TMEM41B	6.3606e-110	0.823088	0.643	0.6	5.00732e-105	3225	4181
SLC30A1	6.67672e-110	1.40312	0.415	0.329	5.25618e-105	3225	4181
FRMD6	7.05877e-110	-1.08529	0.482	0.746	5.55695e-105	3225	4181
COX20	8.70014e-110	-0.76503	0.539	0.779	6.8491e-105	3225	4181
MRM3	1.03606e-109	1.3471	0.424	0.287	8.15631e-105	3225	4181
NFE2L3	1.20232e-109	-2.09773	0.131	0.422	9.46517e-105	3225	4181
LGALS3BP	1.50196e-109	-0.924253	0.448	0.703	1.1824e-104	3225	4181
STAG2	1.54185e-109	0.602782	0.741	0.742	1.21381e-104	3225	4181
COA3	1.9605e-109	-0.66868	0.574	0.811	1.54338e-104	3225	4181
PNRC1	2.80726e-109	0.563493	0.847	0.824	2.20998e-104	3225	4181
PHLDB1	6.36747e-109	-1.41456	0.186	0.479	5.01273e-104	3225	4181
PPP4R3A	8.91403e-109	0.757586	0.68	0.616	7.01748e-104	3225	4181
CCDC137	1.02414e-108	0.980057	0.515	0.427	8.06244e-104	3225	4181
HRH1	1.10239e-108	-2.19259	0.125	0.384	8.67842e-104	3225	4181
APEX1	2.65457e-108	-0.624079	0.689	0.88	2.08978e-103	3225	4181
WDR33	2.90529e-108	0.665973	0.733	0.747	2.28716e-103	3225	4181
WTIP	3.7317e-108	-1.24072	0.242	0.538	2.93774e-103	3225	4181
FAM89B	6.94751e-108	-0.985033	0.397	0.658	5.46935e-103	3225	4181
ACTA2	7.44923e-108	-1.54995	0.348	0.623	5.86433e-103	3225	4181
GNAI2	1.06448e-107	-0.541157	0.817	0.932	8.38001e-103	3225	4181
N4BP2L2	1.33517e-107	0.522042	0.839	0.861	1.0511e-102	3225	4181
OPTN	1.62582e-107	-0.636528	0.714	0.894	1.27991e-102	3225	4181
OSGIN2	1.75768e-107	1.23292	0.425	0.298	1.38372e-102	3225	4181
NID1	1.82943e-107	-0.691427	0.585	0.844	1.4402e-102	3225	4181
APLP2	1.96322e-107	-0.628701	0.9	0.978	1.54553e-102	3225	4181
GPAA1	2.58482e-107	-0.935028	0.38	0.653	2.03487e-102	3225	4181
JMJD6	2.92529e-107	1.09881	0.514	0.437	2.30291e-102	3225	4181
MRPL22	3.47221e-107	0.638064	0.807	0.825	2.73346e-102	3225	4181
PCBP4	4.07582e-107	-1.45145	0.153	0.411	3.20864e-102	3225	4181
ACVR1B	4.48823e-107	1.80753	0.304	0.157	3.53331e-102	3225	4181
BTF3	4.93468e-107	0.382077	0.978	0.996	3.88477e-102	3225	4181
CHCHD2	7.9089e-107	0.399218	0.985	0.996	6.2262e-102	3225	4181
HYAL2	7.96087e-107	-0.829564	0.438	0.71	6.26711e-102	3225	4181
ATXN10	1.36789e-106	-0.661783	0.562	0.832	1.07686e-101	3225	4181
TCEAL3	1.53079e-106	-0.800611	0.478	0.759	1.2051e-101	3225	4181
MIR4435-2HG	1.8191e-106	-0.89017	0.607	0.824	1.43207e-101	3225	4181
LMO7-AS1	2.17666e-106	-2.08413	0.067	0.28	1.71355e-101	3225	4181
ADAMTS2	2.39116e-106	-1.9444	0.122	0.382	1.88242e-101	3225	4181
ZNF330	3.54592e-106	0.956904	0.563	0.501	2.79149e-101	3225	4181
AFG3L2	5.03005e-106	0.922594	0.504	0.436	3.95986e-101	3225	4181
VGLL3	5.44783e-106	-1.48645	0.204	0.495	4.28875e-101	3225	4181
MRPS30	5.76103e-106	0.998293	0.582	0.489	4.53532e-101	3225	4181
SAFB	7.13013e-106	0.802194	0.606	0.543	5.61312e-101	3225	4181
IL13RA2	7.57332e-106	1.26747	0.499	0.325	5.96202e-101	3225	4181
GNGT1	1.10958e-105	3.19464	0.186	0.058	8.73504e-101	3225	4181
ATAD1	1.20974e-105	0.688264	0.705	0.687	9.52354e-101	3225	4181
SPTBN1	1.29724e-105	-1.18001	0.354	0.643	1.02124e-100	3225	4181
DKK3	1.73107e-105	-0.811868	0.562	0.789	1.36276e-100	3225	4181
PRNP	1.75766e-105	-0.895687	0.626	0.809	1.3837e-100	3225	4181
ANXA6	2.37535e-105	-1.09662	0.307	0.597	1.86997e-100	3225	4181
CRBN	2.64537e-105	0.795546	0.642	0.578	2.08254e-100	3225	4181
PMVK	3.78142e-105	-1.22936	0.224	0.512	2.97688e-100	3225	4181
HPF1	8.07922e-105	0.760664	0.691	0.665	6.36029e-100	3225	4181
MMP24OS	8.14834e-105	-0.73853	0.529	0.771	6.4147e-100	3225	4181
CHMP5	8.64939e-105	0.393652	0.93	0.966	6.80915e-100	3225	4181
RCAN1	9.12436e-105	-1.46194	0.267	0.515	7.18306e-100	3225	4181
FIS1	1.68678e-104	-0.558194	0.746	0.903	1.3279e-99	3225	4181
FBLN1	2.98574e-104	-0.723182	0.513	0.505	2.3505e-99	3225	4181
CWF19L2	3.66745e-104	1.09492	0.478	0.341	2.88716e-99	3225	4181
LAMTOR5	5.29869e-104	0.453472	0.919	0.965	4.17134e-99	3225	4181
ENSG00000303952	5.44811e-104	3.25207	0.207	0.388	4.28897e-99	3225	4181
CAPN7	8.4097e-104	0.840799	0.607	0.517	6.62045e-99	3225	4181
NAA10	8.51396e-104	-0.811396	0.494	0.731	6.70253e-99	3225	4181
SNHG29	9.08428e-104	-0.466879	0.944	0.989	7.15151e-99	3225	4181
TRIR	1.0424e-103	0.397724	0.94	0.972	8.20621e-99	3225	4181
ATXN1	1.0618e-103	-0.973294	0.582	0.819	8.35888e-99	3225	4181
COX7B	1.16097e-103	0.613064	0.859	0.91	9.1396e-99	3225	4181
LAMTOR4	1.71594e-103	0.474082	0.804	0.859	1.35086e-98	3225	4181
ADAMTS19	2.45418e-103	-2.81312	0.044	0.252	1.93203e-98	3225	4181
GRIK2	4.39687e-103	-1.44398	0.26	0.544	3.46139e-98	3225	4181
FAS	5.88583e-103	0.699971	0.739	0.714	4.63356e-98	3225	4181
LRRC58	7.17401e-103	0.930897	0.505	0.421	5.64767e-98	3225	4181
ENSG00000287048	8.67228e-103	3.47597	0.139	0.018	6.82717e-98	3225	4181
OAS2	9.05346e-103	-2.34673	0.049	0.228	7.12725e-98	3225	4181
PLSCR1	1.54495e-102	-0.945657	0.512	0.709	1.21624e-97	3225	4181
KRT10	1.68788e-102	0.627699	0.913	0.957	1.32876e-97	3225	4181
EP300	2.3596e-102	0.67544	0.668	0.644	1.85757e-97	3225	4181
CDH11	2.52158e-102	-1.34266	0.176	0.429	1.98509e-97	3225	4181
DDX60L	3.11544e-102	-1.46096	0.219	0.494	2.4526e-97	3225	4181
TNFAIP3	3.40093e-102	-0.929361	0.398	0.652	2.67735e-97	3225	4181
TMEM14B	4.34902e-102	0.530796	0.815	0.842	3.42373e-97	3225	4181
FBN1	4.46809e-102	-1.41076	0.2	0.485	3.51746e-97	3225	4181
GPRC5A	4.50157e-102	-1.66899	0.22	0.499	3.54382e-97	3225	4181
DHX30	5.54394e-102	0.799028	0.576	0.524	4.36441e-97	3225	4181
MFSD10	8.10178e-102	-0.479683	0.783	0.914	6.37805e-97	3225	4181
NRBF2	8.88687e-102	0.764337	0.667	0.623	6.9961e-97	3225	4181
SERPINB8	1.35123e-101	0.779043	0.669	0.612	1.06374e-96	3225	4181
SEMA4A	1.4213e-101	-2.65037	0.039	0.26	1.1189e-96	3225	4181
RND3	1.45214e-101	0.499246	0.973	0.992	1.14318e-96	3225	4181
NR2F2-AS1	1.71669e-101	-1.17458	0.344	0.634	1.35145e-96	3225	4181
PTN	2.63123e-101	-1.79513	0.132	0.373	2.07141e-96	3225	4181
HSPA9	2.63882e-101	0.521348	0.844	0.864	2.07738e-96	3225	4181
SHFL	2.71384e-101	-1.04659	0.287	0.564	2.13644e-96	3225	4181
CCDC174	2.82428e-101	1.10112	0.458	0.334	2.22338e-96	3225	4181
PPM1G	3.16999e-101	0.482946	0.813	0.845	2.49554e-96	3225	4181
CHRM2	5.49976e-101	-1.55689	0.134	0.392	4.32963e-96	3225	4181
GPATCH11	6.70198e-101	1.16452	0.443	0.326	5.27607e-96	3225	4181
SEC61G	6.88399e-101	0.619467	0.933	0.969	5.41936e-96	3225	4181
ENY2	7.13106e-101	0.476473	0.912	0.955	5.61386e-96	3225	4181
SNRPB2	7.28711e-101	0.526183	0.825	0.87	5.7367e-96	3225	4181
PHAX	9.97281e-101	0.608327	0.782	0.778	7.851e-96	3225	4181
H2AZ1	1.12796e-100	0.488357	0.969	0.988	8.87977e-96	3225	4181
YARS2	1.33588e-100	0.82687	0.606	0.56	1.05165e-95	3225	4181
RPL18A	1.52206e-100	-0.265591	0.978	0.997	1.19822e-95	3225	4181
MARCHF2	1.63115e-100	-1.18316	0.209	0.479	1.2841e-95	3225	4181
PAPOLA	1.85133e-100	0.407219	0.89	0.929	1.45744e-95	3225	4181
FKBP10	1.9071e-100	-0.839036	0.437	0.707	1.50135e-95	3225	4181
SLC25A11	2.83531e-100	-1.03982	0.318	0.585	2.23207e-95	3225	4181
M6PR	3.25671e-100	0.531436	0.82	0.839	2.56381e-95	3225	4181
PRPF18	3.52286e-100	0.760141	0.671	0.627	2.77334e-95	3225	4181
ENSG00000279483	5.93679e-100	-0.33893	0.769	0.952	4.67367e-95	3225	4181
HSBP1L1	7.30841e-100	0.70899	0.745	0.763	5.75348e-95	3225	4181
HCCS	7.48208e-100	0.906795	0.611	0.553	5.8902e-95	3225	4181
CFAP36	7.87488e-100	0.638315	0.687	0.693	6.19942e-95	3225	4181
HLA-C	8.18349e-100	-0.460412	0.97	0.996	6.44237e-95	3225	4181
TYW3	1.19726e-99	0.746386	0.628	0.595	9.42532e-95	3225	4181
TNS3	1.28162e-99	-0.902759	0.446	0.738	1.00894e-94	3225	4181
AKT1	1.35272e-99	-0.947784	0.377	0.651	1.06492e-94	3225	4181
SEPTIN2	1.4122e-99	-0.624268	0.691	0.891	1.11174e-94	3225	4181
IRF9	1.90838e-99	-1.16865	0.239	0.519	1.50235e-94	3225	4181
ZNF791	2.97169e-99	1.02792	0.457	0.35	2.33943e-94	3225	4181
C8orf33	4.32697e-99	0.848777	0.573	0.528	3.40636e-94	3225	4181
SSTR1	6.45294e-99	-2.80892	0.026	0.195	5.08001e-94	3225	4181
SOCS2	6.61982e-99	-1.0583	0.257	0.546	5.21139e-94	3225	4181
TCEAL8	8.01449e-99	-0.674829	0.624	0.837	6.30932e-94	3225	4181
TMEM70	9.01826e-99	0.812203	0.654	0.604	7.09954e-94	3225	4181
RAB13	1.01566e-98	-0.617374	0.754	0.914	7.99569e-94	3225	4181
CTSK	1.09933e-98	-1.02363	0.662	0.855	8.65439e-94	3225	4181
TLN1	1.11584e-98	-0.628734	0.74	0.912	8.78436e-94	3225	4181
ARHGAP18	1.24982e-98	-1.31419	0.274	0.546	9.83912e-94	3225	4181
KCNIP4	1.79158e-98	-2.15426	0.129	0.362	1.4104e-93	3225	4181
NAT14	1.81198e-98	-1.02749	0.242	0.529	1.42646e-93	3225	4181
ANKRD28	2.53843e-98	-1.02611	0.45	0.713	1.99836e-93	3225	4181
BTN2A1	2.96495e-98	0.945901	0.517	0.433	2.33412e-93	3225	4181
SNX17	3.82121e-98	-0.838215	0.436	0.697	3.00821e-93	3225	4181
ARPC1B	6.61981e-98	-0.472514	0.827	0.943	5.21138e-93	3225	4181
PKD2	8.55623e-98	-0.951958	0.464	0.717	6.73581e-93	3225	4181
PARP9	1.2933e-97	-1.71797	0.158	0.405	1.01814e-92	3225	4181
ARPP19	1.35647e-97	0.623611	0.777	0.785	1.06787e-92	3225	4181
ABHD5	1.70244e-97	0.875142	0.607	0.552	1.34023e-92	3225	4181
NDUFS5	2.41933e-97	0.420386	0.935	0.977	1.9046e-92	3225	4181
RSBN1	2.9744e-97	1.09911	0.463	0.333	2.34157e-92	3225	4181
SOD3	3.70151e-97	-1.40665	0.36	0.608	2.91397e-92	3225	4181
DNAJC24	3.70428e-97	1.20498	0.449	0.331	2.91616e-92	3225	4181
ENG	4.64933e-97	-0.986516	0.323	0.613	3.66014e-92	3225	4181
RPS18	4.83278e-97	-0.262941	0.991	0.999	3.80456e-92	3225	4181
FABP4	5.70684e-97	-5.67873	0.006	0.14	4.49265e-92	3225	4181
SYN3	5.90945e-97	-2.00585	0.062	0.276	4.65215e-92	3225	4181
PSMB1	8.3103e-97	0.379584	0.969	0.988	6.5422e-92	3225	4181
USP53	8.64307e-97	-0.711127	0.805	0.913	6.80417e-92	3225	4181
CIAO2B	8.70659e-97	0.396986	0.936	0.969	6.85418e-92	3225	4181
SCN9A	1.04735e-96	-2.34224	0.066	0.259	8.24516e-92	3225	4181
ST3GAL5	1.17157e-96	-1.36193	0.144	0.414	9.2231e-92	3225	4181
CHCHD1	1.1729e-96	0.580042	0.734	0.764	9.23354e-92	3225	4181
SH3BGRL	1.3622e-96	-0.691745	0.57	0.802	1.07238e-91	3225	4181
DYNLL1	1.71354e-96	-0.279648	0.988	0.999	1.34897e-91	3225	4181
BCL2L12	2.03904e-96	0.971053	0.502	0.424	1.60521e-91	3225	4181
EIF2S2	2.26391e-96	0.362744	0.931	0.974	1.78224e-91	3225	4181
RBM28	2.92701e-96	0.831474	0.518	0.455	2.30426e-91	3225	4181
DNAJC3	7.10193e-96	0.53895	0.861	0.887	5.59092e-91	3225	4181
ENSG00000299280	7.28253e-96	1.76384	0.282	0.141	5.7331e-91	3225	4181
SNRNP27	8.77436e-96	0.690894	0.685	0.663	6.90753e-91	3225	4181
TLE5	8.84886e-96	-0.625904	0.653	0.85	6.96618e-91	3225	4181
UQCC5	1.05259e-95	0.718199	0.629	0.64	8.28644e-91	3225	4181
TSR2	1.15823e-95	0.852691	0.611	0.547	9.11805e-91	3225	4181
KDSR	1.67532e-95	0.598316	0.747	0.75	1.31888e-90	3225	4181
AHNAK2	1.86048e-95	-1.80427	0.137	0.387	1.46464e-90	3225	4181
RASAL2	2.11622e-95	-1.20013	0.432	0.695	1.66597e-90	3225	4181
ATP5MC2	2.64128e-95	-0.431344	0.85	0.956	2.07932e-90	3225	4181
HSPA13	3.29446e-95	1.04709	0.549	0.464	2.59353e-90	3225	4181
RPL23	3.611e-95	-0.386544	0.963	0.995	2.84273e-90	3225	4181
ARMC7	4.05592e-95	2.2057	0.21	0.082	3.19298e-90	3225	4181
SLC7A6OS	4.13162e-95	0.938494	0.524	0.435	3.25257e-90	3225	4181
ORMDL2	4.40262e-95	-0.72656	0.473	0.73	3.46592e-90	3225	4181
MLF2	5.15951e-95	-0.487854	0.85	0.95	4.06177e-90	3225	4181
THUMPD1	6.11706e-95	0.780553	0.561	0.515	4.8156e-90	3225	4181
UBE2L6	8.08365e-95	-1.03086	0.415	0.642	6.36377e-90	3225	4181
KLHL21	1.0903e-94	0.87786	0.508	0.416	8.58327e-90	3225	4181
CTNNBIP1	1.14841e-94	-1.06269	0.309	0.565	9.04074e-90	3225	4181
DSTN	1.65397e-94	-0.361032	0.949	0.989	1.30207e-89	3225	4181
SYT16	1.69835e-94	-3.31037	0.02	0.17	1.33701e-89	3225	4181
FAM133B	4.25719e-94	0.759204	0.645	0.636	3.35143e-89	3225	4181
SDHAF2	4.30723e-94	1.1002	0.491	0.417	3.39083e-89	3225	4181
SAMHD1	4.57645e-94	-1.75537	0.124	0.362	3.60276e-89	3225	4181
CCDC28A	5.18956e-94	1.12215	0.484	0.368	4.08543e-89	3225	4181
ARPC3	8.74075e-94	-0.323153	0.953	0.991	6.88107e-89	3225	4181
HACD3	1.04361e-93	0.515246	0.844	0.856	8.21571e-89	3225	4181
DNAJB2	1.37328e-93	1.30794	0.389	0.281	1.0811e-88	3225	4181
RMND5A	1.47813e-93	1.26604	0.398	0.288	1.16365e-88	3225	4181
TTF1	2.05112e-93	1.07882	0.45	0.348	1.61472e-88	3225	4181
TSPYL2	3.05682e-93	1.12272	0.423	0.314	2.40645e-88	3225	4181
DLGAP1-AS1	3.40807e-93	1.59091	0.271	0.142	2.68297e-88	3225	4181
LHFPL6	3.76099e-93	-1.30221	0.371	0.632	2.9608e-88	3225	4181
PIP4P1	4.4801e-93	0.972434	0.531	0.453	3.52692e-88	3225	4181
AGBL3	7.23172e-93	-3.45037	0.107	0.344	5.6931e-88	3225	4181
KCTD5	1.10778e-92	1.19095	0.418	0.325	8.72088e-88	3225	4181
TCEAL4	1.43066e-92	-0.586434	0.691	0.88	1.12628e-87	3225	4181
ENSG00000280878	1.48915e-92	-2.48377	0.084	0.328	1.17232e-87	3225	4181
ALKBH1	1.56804e-92	1.43104	0.332	0.198	1.23442e-87	3225	4181
TSPAN5	1.82366e-92	-0.700648	0.704	0.881	1.43566e-87	3225	4181
MRPL39	2.43098e-92	0.934725	0.531	0.458	1.91376e-87	3225	4181
FLNB	3.16975e-92	-1.21509	0.344	0.589	2.49536e-87	3225	4181
CWC22	3.54665e-92	0.971822	0.455	0.367	2.79207e-87	3225	4181
WNT5A	3.6438e-92	0.616274	0.73	0.842	2.86854e-87	3225	4181
JUNB	5.98165e-92	-0.561506	0.813	0.948	4.70899e-87	3225	4181
SPRY4-AS1	6.16873e-92	-1.38375	0.185	0.456	4.85627e-87	3225	4181
NDN	7.4174e-92	-0.818168	0.41	0.679	5.83928e-87	3225	4181
MRPL49	7.9678e-92	1.01011	0.485	0.391	6.27257e-87	3225	4181
CYB5A	8.94007e-92	-0.720342	0.725	0.86	7.03798e-87	3225	4181
ST6GALNAC5	1.14587e-91	-2.34415	0.056	0.229	9.02077e-87	3225	4181
HIGD1A	1.43765e-91	-0.761013	0.486	0.734	1.13178e-86	3225	4181
B4GALT7	1.46752e-91	-1.07011	0.226	0.488	1.15529e-86	3225	4181
DLC1	1.74e-91	-0.752563	0.581	0.831	1.3698e-86	3225	4181
RAB8A	2.05916e-91	0.613905	0.714	0.707	1.62105e-86	3225	4181
TRMT6	2.4529e-91	1.00386	0.491	0.405	1.93102e-86	3225	4181
UTP25	2.57775e-91	0.982325	0.488	0.403	2.02931e-86	3225	4181
LINC00960	3.39811e-91	0.972748	0.501	0.451	2.67513e-86	3225	4181
PTPRK	3.90851e-91	-0.851487	0.65	0.846	3.07693e-86	3225	4181
PCGF1	3.93754e-91	1.47961	0.348	0.211	3.09979e-86	3225	4181
RCC1L	3.93844e-91	0.828388	0.579	0.521	3.1005e-86	3225	4181
SPTY2D1	4.82196e-91	0.922744	0.513	0.455	3.79604e-86	3225	4181
PIEZO1	5.07008e-91	-1.16512	0.24	0.514	3.99137e-86	3225	4181
PLPP4	6.10671e-91	-2.4941	0.043	0.213	4.80744e-86	3225	4181
IGFBP7	6.7491e-91	-0.494972	0.942	0.991	5.31316e-86	3225	4181
RSL1D1	6.97348e-91	0.525692	0.744	0.753	5.48981e-86	3225	4181
PRKRIP1	1.11215e-90	0.722773	0.61	0.564	8.75526e-86	3225	4181
ANAPC5	1.40852e-90	0.624726	0.715	0.704	1.10884e-85	3225	4181
SEC22B	1.7e-90	0.664592	0.705	0.7	1.33831e-85	3225	4181
CEBPZOS	2.08881e-90	0.691619	0.643	0.642	1.64439e-85	3225	4181
FAM200A	2.19932e-90	1.47268	0.31	0.167	1.7314e-85	3225	4181
SLC1A2	2.28396e-90	-2.02168	0.123	0.38	1.79802e-85	3225	4181
SMOX	2.62323e-90	1.15168	0.508	0.42	2.06511e-85	3225	4181
CARHSP1	3.45645e-90	-0.669351	0.581	0.802	2.72105e-85	3225	4181
MED6	5.60421e-90	0.915689	0.53	0.455	4.41186e-85	3225	4181
BMP2	6.16871e-90	1.53489	0.437	0.368	4.85626e-85	3225	4181
RPS6	7.34107e-90	-0.279416	0.994	0.999	5.77918e-85	3225	4181
SMCR8	8.59192e-90	1.34409	0.33	0.216	6.76391e-85	3225	4181
ADAM9	1.0798e-89	-0.845861	0.479	0.737	8.50064e-85	3225	4181
CORO1B	1.21174e-89	-0.733779	0.474	0.723	9.53933e-85	3225	4181
DPYSL2	1.65958e-89	-0.682369	0.611	0.845	1.30648e-84	3225	4181
SNHG6	1.71701e-89	0.68878	0.677	0.748	1.3517e-84	3225	4181
ATP6V1F	1.95221e-89	0.401636	0.943	0.968	1.53686e-84	3225	4181
MRPS18A	3.86587e-89	0.797067	0.565	0.522	3.04337e-84	3225	4181
POSTN	3.94655e-89	-3.06161	0.045	0.188	3.10688e-84	3225	4181
PEAK1	6.99422e-89	-1.17035	0.436	0.674	5.50613e-84	3225	4181
TMEM258	8.21578e-89	0.479199	0.899	0.939	6.46779e-84	3225	4181
TEFM	8.59745e-89	1.04606	0.441	0.337	6.76826e-84	3225	4181
COX17	1.33358e-88	0.585599	0.785	0.809	1.04985e-83	3225	4181
ZFAS1	1.38737e-88	0.650978	0.847	0.914	1.09219e-83	3225	4181
PHF14	1.51753e-88	0.804758	0.567	0.489	1.19466e-83	3225	4181
CUL4B	1.71393e-88	-0.979991	0.435	0.677	1.34927e-83	3225	4181
CDADC1	2.20056e-88	1.24222	0.42	0.304	1.73237e-83	3225	4181
PAPPA	3.74862e-88	-1.18175	0.323	0.594	2.95107e-83	3225	4181
MYADM	4.23399e-88	-1.04262	0.348	0.631	3.33317e-83	3225	4181
REX1BD	5.87581e-88	-0.753751	0.451	0.716	4.62568e-83	3225	4181
COPS2	6.14567e-88	0.491902	0.775	0.809	4.83812e-83	3225	4181
TUBA1C	7.47537e-88	-0.615569	0.791	0.916	5.88491e-83	3225	4181
GPX4	8.2021e-88	0.461272	0.947	0.967	6.45702e-83	3225	4181
GNPDA2	1.15546e-87	0.933174	0.478	0.383	9.09622e-83	3225	4181
SAC3D1	1.1908e-87	0.814174	0.668	0.604	9.37442e-83	3225	4181
TMEM208	1.28294e-87	0.54671	0.813	0.819	1.00998e-82	3225	4181
PLS3	1.39168e-87	-0.715947	0.589	0.815	1.09558e-82	3225	4181
CREBRF	1.41425e-87	0.602987	0.694	0.651	1.11335e-82	3225	4181
TMEM14A	1.84336e-87	-0.837713	0.377	0.632	1.45116e-82	3225	4181
BCCIP	2.32512e-87	0.678494	0.657	0.641	1.83043e-82	3225	4181
RCC2	3.31964e-87	0.843073	0.545	0.503	2.61335e-82	3225	4181
IDS	3.9194e-87	0.956236	0.551	0.448	3.08551e-82	3225	4181
COX7A2L	4.31831e-87	0.372615	0.931	0.965	3.39954e-82	3225	4181
MIS12	4.81966e-87	1.34325	0.343	0.218	3.79423e-82	3225	4181
WWC2	5.28649e-87	-0.93539	0.503	0.742	4.16174e-82	3225	4181
TXLNG	5.29044e-87	0.90501	0.502	0.421	4.16484e-82	3225	4181
PTK7	5.53606e-87	-1.20478	0.238	0.493	4.35821e-82	3225	4181
SCGB2A1	5.53613e-87	6.20389	0.392	0.208	4.35826e-82	3225	4181
GTF3C3	6.37182e-87	1.06412	0.43	0.343	5.01616e-82	3225	4181
UNC50	6.45907e-87	0.657441	0.704	0.71	5.08484e-82	3225	4181
BROX	7.1e-87	0.777374	0.606	0.569	5.58941e-82	3225	4181
MARCKSL1	7.26464e-87	-0.717867	0.671	0.834	5.71902e-82	3225	4181
SNHG15	7.6646e-87	1.13092	0.456	0.341	6.03388e-82	3225	4181
AP2M1	1.13692e-86	-0.50804	0.825	0.937	8.9503e-82	3225	4181
COA1	1.13767e-86	0.629393	0.687	0.687	8.95615e-82	3225	4181
MRPL47	1.42074e-86	0.532813	0.823	0.85	1.11847e-81	3225	4181
ASTN2	1.57682e-86	-1.66507	0.278	0.514	1.24133e-81	3225	4181
ENSG00000310236	1.58722e-86	2.14912	0.188	0.061	1.24952e-81	3225	4181
UBQLN1	1.63485e-86	0.564077	0.725	0.738	1.28702e-81	3225	4181
KITLG	2.06508e-86	-1.91098	0.098	0.326	1.62571e-81	3225	4181
SF3B5	2.77361e-86	0.45865	0.908	0.958	2.18349e-81	3225	4181
NDUFB4	2.88184e-86	0.402695	0.909	0.945	2.2687e-81	3225	4181
MITD1	3.06982e-86	0.818613	0.566	0.505	2.41669e-81	3225	4181
NFE2L1	3.09775e-86	0.623708	0.665	0.658	2.43867e-81	3225	4181
C1orf198	4.64586e-86	-1.21633	0.213	0.465	3.65741e-81	3225	4181
KCNQ1OT1	5.92756e-86	-1.92222	0.199	0.47	4.66641e-81	3225	4181
SNCAIP	7.31883e-86	-2.65753	0.047	0.228	5.76168e-81	3225	4181
PHB1	7.80253e-86	0.465399	0.873	0.888	6.14247e-81	3225	4181
SNHG1	9.22232e-86	1.63781	0.359	0.259	7.26018e-81	3225	4181
MAIP1	9.68792e-86	1.03235	0.452	0.371	7.62672e-81	3225	4181
ATP5F1D	9.96887e-86	-0.542829	0.708	0.882	7.8479e-81	3225	4181
SNRPG	1.13244e-85	0.46306	0.868	0.92	8.91499e-81	3225	4181
COA6	1.13608e-85	0.732729	0.642	0.613	8.94368e-81	3225	4181
DPY30	1.20481e-85	0.540894	0.807	0.84	9.48473e-81	3225	4181
MRPL46	1.36477e-85	1.32466	0.357	0.233	1.0744e-80	3225	4181
DNAJB6	1.36597e-85	0.381178	0.885	0.919	1.07535e-80	3225	4181
DDX5	1.92448e-85	0.280689	0.972	0.996	1.51503e-80	3225	4181
AP1AR	1.97138e-85	0.85418	0.503	0.397	1.55195e-80	3225	4181
GTPBP8	2.10767e-85	0.937989	0.522	0.449	1.65924e-80	3225	4181
SIRT1	2.153e-85	0.913278	0.494	0.401	1.69493e-80	3225	4181
SRPRA	2.34477e-85	0.629242	0.692	0.702	1.8459e-80	3225	4181
ZNF292	2.4941e-85	0.546663	0.717	0.695	1.96345e-80	3225	4181
HNRNPDL	2.51643e-85	-0.35925	0.914	0.983	1.98103e-80	3225	4181
CDK12	3.59402e-85	0.634919	0.616	0.59	2.82936e-80	3225	4181
FNTA	3.65958e-85	0.758077	0.592	0.546	2.88097e-80	3225	4181
RPL32	5.3577e-85	-0.318365	0.973	0.996	4.2178e-80	3225	4181
TDP2	7.69263e-85	0.785252	0.599	0.537	6.05595e-80	3225	4181
ENSG00000255202	8.17828e-85	-2.74423	0.046	0.257	6.43827e-80	3225	4181
PCNP	1.35273e-84	0.417646	0.864	0.898	1.06493e-79	3225	4181
PRMT2	2.19779e-84	-0.552674	0.662	0.851	1.73019e-79	3225	4181
PABPC4	2.32761e-84	0.55341	0.748	0.799	1.83239e-79	3225	4181
MRGPRF	3.98324e-84	-1.93574	0.051	0.227	3.13577e-79	3225	4181
PLPP1	4.71804e-84	-1.2151	0.347	0.597	3.71423e-79	3225	4181
SSBP4	5.04962e-84	-0.724579	0.398	0.677	3.97526e-79	3225	4181
ZSCAN16-AS1	5.35083e-84	0.944811	0.452	0.383	4.21239e-79	3225	4181
SEC14L1	5.53417e-84	-0.756111	0.555	0.802	4.35672e-79	3225	4181
RRM2B	5.71983e-84	0.688129	0.664	0.632	4.50288e-79	3225	4181
RFTN1	5.99186e-84	-1.52365	0.197	0.457	4.71703e-79	3225	4181
FGF1	6.93094e-84	-2.35105	0.038	0.196	5.45631e-79	3225	4181
AKIRIN2	7.02258e-84	0.767722	0.65	0.605	5.52846e-79	3225	4181
MPG	7.23315e-84	-0.402245	0.803	0.944	5.69423e-79	3225	4181
H1-10	8.0197e-84	0.64292	0.794	0.815	6.31343e-79	3225	4181
TUBB3	8.68658e-84	-1.43556	0.141	0.357	6.83842e-79	3225	4181
FNBP4	9.36182e-84	0.55748	0.678	0.671	7.37e-79	3225	4181
MOSPD1	9.91103e-84	0.791923	0.627	0.566	7.80236e-79	3225	4181
ENSG00000258757	1.04296e-83	1.4974	0.202	0.162	8.21063e-79	3225	4181
NTAN1	1.0481e-83	-0.784633	0.435	0.691	8.25108e-79	3225	4181
TRMT11	1.24952e-83	0.75581	0.62	0.574	9.83671e-79	3225	4181
MYO1C	1.42626e-83	-0.86427	0.398	0.664	1.12281e-78	3225	4181
ZBTB8OS	1.44572e-83	0.629866	0.66	0.667	1.13813e-78	3225	4181
RAC1	1.57283e-83	-0.37028	0.916	0.983	1.23819e-78	3225	4181
IL32	1.81295e-83	-1.59459	0.25	0.341	1.42722e-78	3225	4181
BRD7	1.94698e-83	0.538672	0.672	0.699	1.53274e-78	3225	4181
NDUFS8	2.12622e-83	-0.47769	0.729	0.903	1.67385e-78	3225	4181
LIMS2	2.36869e-83	-2.95168	0.022	0.168	1.86473e-78	3225	4181
SAA1	3.12545e-83	0.530334	0.407	0.266	2.46048e-78	3225	4181
EID1	3.76889e-83	-0.251601	0.962	0.995	2.96702e-78	3225	4181
CHMP3	5.01809e-83	-0.620763	0.621	0.835	3.95044e-78	3225	4181
YWHAQ	8.54934e-83	-0.428494	0.833	0.94	6.73038e-78	3225	4181
CNNM3	1.13746e-82	1.6446	0.246	0.118	8.95451e-78	3225	4181
HSPG2	1.29862e-82	-1.45074	0.188	0.412	1.02233e-77	3225	4181
FAM168B	1.30545e-82	0.74151	0.584	0.518	1.0277e-77	3225	4181
NIT2	1.45617e-82	-0.756228	0.436	0.695	1.14635e-77	3225	4181
TUSC2	1.55568e-82	0.661871	0.607	0.581	1.2247e-77	3225	4181
ZCCHC3	1.64349e-82	1.45136	0.318	0.193	1.29382e-77	3225	4181
STMN1	2.02024e-82	-0.771714	0.629	0.82	1.59041e-77	3225	4181
ESF1	2.07254e-82	0.682131	0.64	0.617	1.63158e-77	3225	4181
DUSP4	2.49697e-82	1.05582	0.463	0.432	1.96572e-77	3225	4181
ID4	2.96288e-82	0.863341	0.674	0.674	2.3325e-77	3225	4181
BAG3	4.04245e-82	0.670273	0.632	0.62	3.18238e-77	3225	4181
PHLDB2	4.47399e-82	1.22985	0.497	0.476	3.5221e-77	3225	4181
FCGRT	4.8557e-82	-0.572709	0.683	0.846	3.8226e-77	3225	4181
CPED1	4.91512e-82	-1.18402	0.269	0.544	3.86938e-77	3225	4181
MIR34AHG	6.13265e-82	0.965426	0.463	0.388	4.82787e-77	3225	4181
PCBP1-AS1	6.27911e-82	1.50073	0.27	0.149	4.94317e-77	3225	4181
MDM2	6.35937e-82	0.498448	0.845	0.835	5.00635e-77	3225	4181
CLIP2	6.58705e-82	-0.987714	0.346	0.637	5.18559e-77	3225	4181
POLE3	6.93333e-82	0.965568	0.471	0.388	5.4582e-77	3225	4181
KLF12	9.13304e-82	-0.99683	0.358	0.629	7.18989e-77	3225	4181
U2SURP	1.23804e-81	0.480375	0.724	0.763	9.74632e-77	3225	4181
ARL4C	1.24265e-81	-1.37366	0.22	0.479	9.78262e-77	3225	4181
ARHGAP29	1.27552e-81	-1.00317	0.416	0.654	1.00414e-76	3225	4181
ERGIC1	1.46592e-81	-0.640777	0.617	0.816	1.15403e-76	3225	4181
CFAP299	1.56412e-81	-1.97721	0.082	0.274	1.23134e-76	3225	4181
ITGB3BP	1.62551e-81	0.821786	0.491	0.417	1.27967e-76	3225	4181
HOXD10	1.7342e-81	-1.11655	0.248	0.494	1.36523e-76	3225	4181
ITPRID2	1.79326e-81	-0.642753	0.715	0.878	1.41173e-76	3225	4181
NIPSNAP2	2.05879e-81	-1.01512	0.272	0.543	1.62076e-76	3225	4181
CSNK2B	2.47675e-81	-0.410435	0.802	0.92	1.9498e-76	3225	4181
PITHD1	2.69045e-81	0.793648	0.622	0.585	2.11803e-76	3225	4181
GSTM3	2.94452e-81	-0.296569	0.667	0.793	2.31805e-76	3225	4181
TMEM165	2.94763e-81	-0.6044	0.748	0.912	2.3205e-76	3225	4181
SERINC2	3.63316e-81	0.948664	0.648	0.642	2.86017e-76	3225	4181
SLC25A4	4.00126e-81	-0.751035	0.525	0.732	3.14995e-76	3225	4181
FOXL2NB	4.42487e-81	-1.80462	0.077	0.284	3.48344e-76	3225	4181
ZCCHC10	5.49883e-81	1.04316	0.468	0.383	4.3289e-76	3225	4181
AP2S1	6.06021e-81	-0.429122	0.86	0.952	4.77084e-76	3225	4181
WBP11	6.86444e-81	0.727104	0.615	0.588	5.40396e-76	3225	4181
HSPA2	7.56853e-81	-1.59827	0.16	0.392	5.95825e-76	3225	4181
ABL2	9.23592e-81	-1.00416	0.529	0.716	7.27088e-76	3225	4181
SGMS2	9.34468e-81	-1.2321	0.27	0.538	7.35651e-76	3225	4181
TAF1A	1.12793e-80	1.81929	0.223	0.096	8.87954e-76	3225	4181
UBXN4	1.26531e-80	0.34291	0.904	0.956	9.96103e-76	3225	4181
TRIM69	1.63752e-80	-1.83604	0.06	0.241	1.28912e-75	3225	4181
ARID1B	1.64536e-80	0.768505	0.723	0.788	1.29529e-75	3225	4181
KIN	1.69141e-80	0.791424	0.578	0.53	1.33155e-75	3225	4181
PRL	1.74131e-80	2.61316	0.17	0.042	1.37083e-75	3225	4181
SLPI	2.12282e-80	0.81344	0.784	0.672	1.67117e-75	3225	4181
C15orf48	2.2782e-80	-0.177827	0.32	0.23	1.79349e-75	3225	4181
SLC24A3	2.96334e-80	-2.4081	0.073	0.282	2.33286e-75	3225	4181
VCAN	3.02314e-80	-1.31519	0.254	0.481	2.37994e-75	3225	4181
PCED1B-AS1	3.06337e-80	-2.08547	0.06	0.232	2.4116e-75	3225	4181
ENSG00000233461	3.62623e-80	1.57182	0.297	0.18	2.85471e-75	3225	4181
ELOC	3.84802e-80	0.500502	0.869	0.917	3.02932e-75	3225	4181
DOHH	3.98278e-80	1.0722	0.48	0.387	3.1354e-75	3225	4181
CREG1	6.7918e-80	0.825326	0.594	0.538	5.34678e-75	3225	4181
FEM1B	7.55433e-80	0.866533	0.475	0.397	5.94707e-75	3225	4181
FGF5	7.76198e-80	-1.67818	0.165	0.372	6.11054e-75	3225	4181
OLR1	8.61383e-80	-4.13437	0.007	0.113	6.78115e-75	3225	4181
DENND3	1.1593e-79	-1.88224	0.093	0.313	9.1265e-75	3225	4181
VEGFA	1.20587e-79	0.969304	0.577	0.516	9.49312e-75	3225	4181
MRPS15	1.36944e-79	0.437541	0.837	0.879	1.07808e-74	3225	4181
IQCB1	1.48055e-79	0.978637	0.433	0.326	1.16555e-74	3225	4181
TCEA2	1.54219e-79	-1.05066	0.254	0.502	1.21407e-74	3225	4181
PCOLCE	1.6987e-79	-0.864701	0.427	0.655	1.33729e-74	3225	4181
HTR2B	1.96903e-79	-0.865896	0.344	0.6	1.5501e-74	3225	4181
IQCD	2.33108e-79	0.363912	0.302	0.21	1.83512e-74	3225	4181
RNPS1	2.6763e-79	0.501439	0.777	0.795	2.10689e-74	3225	4181
MFAP1	3.86942e-79	0.667582	0.589	0.572	3.04616e-74	3225	4181
LPP	4.27913e-79	-0.614486	0.738	0.921	3.3687e-74	3225	4181
MAP1LC3B2	4.32921e-79	1.62076	0.367	0.251	3.40812e-74	3225	4181
THOC1	4.59203e-79	0.929992	0.481	0.395	3.61503e-74	3225	4181
NOP10	5.24831e-79	0.4109	0.924	0.953	4.13168e-74	3225	4181
CCNC	5.33718e-79	0.676626	0.583	0.579	4.20164e-74	3225	4181
FAP	7.36829e-79	-0.819759	0.47	0.685	5.80061e-74	3225	4181
NEDD4L	8.51659e-79	-1.32884	0.362	0.613	6.7046e-74	3225	4181
TAF3	8.54365e-79	0.739408	0.523	0.454	6.7259e-74	3225	4181
EXOSC8	8.94928e-79	0.781718	0.561	0.512	7.04523e-74	3225	4181
IFI27L2	9.29358e-79	-0.667693	0.514	0.777	7.31628e-74	3225	4181
ATXN7L3B	1.28467e-78	0.735759	0.576	0.539	1.01134e-73	3225	4181
ITGAM	1.36189e-78	-3.31363	0.019	0.187	1.07213e-73	3225	4181
PAIP2	1.4005e-78	0.508931	0.767	0.803	1.10253e-73	3225	4181
MAP2K2	2.30526e-78	-0.537526	0.636	0.826	1.81479e-73	3225	4181
QPRT	2.70419e-78	-0.899277	0.43	0.641	2.12885e-73	3225	4181
SLC8A2	3.09367e-78	-2.85933	0.024	0.201	2.43546e-73	3225	4181
MAML1	3.1845e-78	0.925177	0.428	0.344	2.50697e-73	3225	4181
IGFBP4	3.1959e-78	-0.263754	0.774	0.921	2.51594e-73	3225	4181
POLR1D	3.43546e-78	0.511268	0.754	0.801	2.70454e-73	3225	4181
RUVBL1	4.80059e-78	-0.827468	0.352	0.618	3.77921e-73	3225	4181
CALM3	5.40377e-78	-0.656785	0.577	0.783	4.25406e-73	3225	4181
GOLIM4	6.34446e-78	-0.94931	0.392	0.633	4.99461e-73	3225	4181
TBC1D4	6.69134e-78	-1.44433	0.172	0.411	5.26769e-73	3225	4181
EIF4A2	7.43564e-78	0.472409	0.848	0.906	5.85363e-73	3225	4181
SPSB1	7.5525e-78	-1.30222	0.307	0.547	5.94563e-73	3225	4181
BCL10-AS1	8.04462e-78	-1.24009	0.226	0.471	6.33305e-73	3225	4181
ZFAND2A	8.65023e-78	1.17877	0.464	0.383	6.80981e-73	3225	4181
PRKAB2	9.1754e-78	1.22313	0.333	0.218	7.22324e-73	3225	4181
CNTN4	1.20983e-77	-0.811076	0.388	0.647	9.52424e-73	3225	4181
AIRIM	1.56022e-77	1.45513	0.289	0.165	1.22827e-72	3225	4181
ENSG00000298809	1.59113e-77	-2.49393	0.067	0.281	1.2526e-72	3225	4181
ACOT13	1.87654e-77	-0.87968	0.421	0.663	1.47729e-72	3225	4181
MRPS31	1.91739e-77	0.784798	0.543	0.484	1.50944e-72	3225	4181
RNH1	2.42928e-77	-0.34905	0.857	0.945	1.91243e-72	3225	4181
CXCL8	2.63056e-77	1.51749	0.892	0.931	2.07088e-72	3225	4181
DCUN1D5	2.86603e-77	0.481315	0.801	0.828	2.25625e-72	3225	4181
CAPN2	3.9456e-77	-0.656078	0.633	0.816	3.10613e-72	3225	4181
DUSP5	3.95668e-77	-0.854253	0.48	0.702	3.11486e-72	3225	4181
EGR1	4.24799e-77	-0.586994	0.682	0.893	3.34419e-72	3225	4181
SAMD4A-AS1	5.09062e-77	-1.41948	0.171	0.42	4.00754e-72	3225	4181
HSPBP1	5.80285e-77	0.99348	0.448	0.357	4.56823e-72	3225	4181
PLCXD3	5.93754e-77	-2.27055	0.06	0.252	4.67427e-72	3225	4181
PLP2	6.50664e-77	-0.819149	0.362	0.612	5.12228e-72	3225	4181
MIR100HG	6.54092e-77	-0.825141	0.44	0.698	5.14928e-72	3225	4181
SALL1	6.81057e-77	1.20605	0.394	0.3	5.36155e-72	3225	4181
ENSG00000287231	6.90928e-77	-2.861	0.03	0.201	5.43926e-72	3225	4181
MRPL44	8.02119e-77	0.774413	0.588	0.559	6.3146e-72	3225	4181
HOTAIRM1	8.80713e-77	1.36758	0.377	0.259	6.93332e-72	3225	4181
ENSG00000290241	1.12697e-76	-3.3405	0.027	0.208	8.87195e-72	3225	4181
PCYT2	1.2519e-76	-1.78321	0.079	0.272	9.85544e-72	3225	4181
MAGED2	1.29479e-76	-0.540537	0.58	0.781	1.01931e-71	3225	4181
MRPL57	1.30133e-76	-0.589913	0.595	0.821	1.02446e-71	3225	4181
AMD1	1.39237e-76	-0.750005	0.582	0.758	1.09613e-71	3225	4181
F3	1.85619e-76	-0.784603	0.362	0.63	1.46126e-71	3225	4181
ENSG00000286533	1.92868e-76	-2.08393	0.35	0.53	1.51834e-71	3225	4181
NDUFAF7	2.00895e-76	1.02886	0.405	0.306	1.58153e-71	3225	4181
WDR43	2.10614e-76	0.604866	0.662	0.661	1.65804e-71	3225	4181
GTF3C6	2.14147e-76	-0.472583	0.775	0.9	1.68585e-71	3225	4181
SNIP1	2.27458e-76	1.01189	0.436	0.354	1.79064e-71	3225	4181
MTDH	2.34817e-76	0.318184	0.924	0.949	1.84857e-71	3225	4181
SCP2	2.86397e-76	-0.520198	0.677	0.86	2.25464e-71	3225	4181
ITGA8	3.39044e-76	-3.17207	0.023	0.174	2.66909e-71	3225	4181
FRA10AC1	5.9736e-76	0.802177	0.501	0.448	4.70266e-71	3225	4181
SYNGR1	8.20215e-76	-0.736914	0.44	0.668	6.45706e-71	3225	4181
ATG14	8.24427e-76	0.85492	0.496	0.415	6.49022e-71	3225	4181
MRPL9	8.84508e-76	0.661828	0.609	0.6	6.9632e-71	3225	4181
NDUFS6	9.35821e-76	0.440842	0.819	0.883	7.36716e-71	3225	4181
PRKCA	9.4432e-76	-0.910461	0.554	0.772	7.43407e-71	3225	4181
MMP7	1.03704e-75	-0.914563	0.789	0.902	8.16402e-71	3225	4181
SLC1A5	1.06321e-75	-0.875665	0.329	0.587	8.36999e-71	3225	4181
TOPORS	1.14462e-75	0.776929	0.54	0.481	9.01087e-71	3225	4181
DEK	1.20012e-75	0.437377	0.838	0.878	9.4478e-71	3225	4181
WHAMM	1.24634e-75	0.868375	0.491	0.427	9.81169e-71	3225	4181
CBR1	1.27497e-75	-0.593424	0.61	0.823	1.00371e-70	3225	4181
RBM8A	1.35787e-75	0.34982	0.936	0.974	1.06897e-70	3225	4181
ERGIC2	1.46048e-75	0.416687	0.839	0.879	1.14975e-70	3225	4181
ZNF706	1.56588e-75	0.472233	0.854	0.884	1.23272e-70	3225	4181
CDH2	1.56707e-75	-1.01845	0.413	0.629	1.23366e-70	3225	4181
MYLK-AS1	1.63274e-75	-1.62649	0.152	0.37	1.28536e-70	3225	4181
GOLGB1	2.00265e-75	0.462954	0.736	0.758	1.57657e-70	3225	4181
NECAP2	2.39268e-75	0.6718	0.634	0.636	1.88362e-70	3225	4181
SERF2	2.42559e-75	-0.278548	0.985	0.997	1.90952e-70	3225	4181
BST2	2.58115e-75	-2.56939	0.035	0.174	2.03199e-70	3225	4181
CDK11B	3.22864e-75	0.803117	0.502	0.45	2.54172e-70	3225	4181
CXCL3	3.45529e-75	-1.15338	0.313	0.526	2.72014e-70	3225	4181
MED4	3.75718e-75	0.57999	0.743	0.743	2.9578e-70	3225	4181
UTRN	5.34636e-75	-0.891516	0.442	0.702	4.20887e-70	3225	4181
THSD4	7.4923e-75	-0.6488	0.314	0.605	5.89823e-70	3225	4181
EML5	9.06607e-75	2.29357	0.201	0.078	7.13718e-70	3225	4181
GET3	9.60651e-75	0.591947	0.71	0.727	7.56263e-70	3225	4181
NEAT1	1.15656e-74	-0.528179	0.987	0.998	9.10493e-70	3225	4181
TAF10	1.20754e-74	-0.619361	0.465	0.707	9.50622e-70	3225	4181
SPHK1	1.3936e-74	0.792624	0.609	0.541	1.0971e-69	3225	4181
ZNF302	1.56232e-74	0.921874	0.469	0.375	1.22992e-69	3225	4181
EMC3	1.79434e-74	0.481307	0.857	0.87	1.41258e-69	3225	4181
TMTC1	2.72542e-74	-1.79413	0.158	0.341	2.14556e-69	3225	4181
IFIT2	3.26709e-74	-2.86683	0.065	0.225	2.57198e-69	3225	4181
PTPRG	3.66666e-74	-0.760179	0.471	0.745	2.88654e-69	3225	4181
EGR3	3.84945e-74	-2.00146	0.073	0.268	3.03044e-69	3225	4181
ADI1	4.03476e-74	0.431023	0.88	0.915	3.17633e-69	3225	4181
DRAP1	4.17267e-74	-0.344752	0.924	0.979	3.28489e-69	3225	4181
MXRA5	4.77708e-74	-3.08527	0.039	0.148	3.76071e-69	3225	4181
MICAL2	4.97083e-74	-0.935689	0.388	0.652	3.91324e-69	3225	4181
YWHAB	5.85005e-74	-0.367001	0.903	0.974	4.60539e-69	3225	4181
SLC36A4	7.20112e-74	0.804284	0.502	0.42	5.66901e-69	3225	4181
CDC42EP1	8.6899e-74	-1.43325	0.124	0.337	6.84103e-69	3225	4181
RGCC	9.36259e-74	-0.509911	0.553	0.795	7.37061e-69	3225	4181
UBN2	1.04324e-73	0.932787	0.434	0.353	8.21279e-69	3225	4181
TMEM200A	1.09398e-73	-1.53275	0.134	0.345	8.61221e-69	3225	4181
ATG13	1.20248e-73	0.74333	0.558	0.502	9.46637e-69	3225	4181
TIMM10	1.45961e-73	0.591425	0.615	0.596	1.14906e-68	3225	4181
CDV3	1.49461e-73	0.474936	0.761	0.816	1.17662e-68	3225	4181
AKIP1	1.58099e-73	-0.671942	0.512	0.743	1.24462e-68	3225	4181
PALMD	1.76952e-73	-0.96082	0.135	0.342	1.39303e-68	3225	4181
LOX	1.82812e-73	-1.30095	0.214	0.433	1.43917e-68	3225	4181
RANBP2	1.86619e-73	0.505661	0.683	0.693	1.46914e-68	3225	4181
ENSG00000296974	1.90924e-73	-2.44787	0.049	0.243	1.50303e-68	3225	4181
ETHE1	1.98821e-73	-0.509249	0.65	0.831	1.5652e-68	3225	4181
POLR3GL	3.26221e-73	-0.834122	0.358	0.607	2.56814e-68	3225	4181
NAV3	3.48856e-73	-0.942824	0.398	0.632	2.74634e-68	3225	4181
MARVELD1	4.84561e-73	-1.15752	0.192	0.435	3.81466e-68	3225	4181
CRISPLD2	6.02814e-73	-1.04665	0.104	0.32	4.74559e-68	3225	4181
KIF13A	6.21937e-73	-0.809233	0.546	0.768	4.89614e-68	3225	4181
DNAJC30	7.03874e-73	-1.00803	0.272	0.507	5.54118e-68	3225	4181
CYB5R3	7.26217e-73	-0.462845	0.819	0.941	5.71707e-68	3225	4181
EIF5B	7.89152e-73	0.432384	0.826	0.885	6.21252e-68	3225	4181
STUB1	8.48273e-73	-0.477929	0.75	0.901	6.67794e-68	3225	4181
PLAAT3	1.21031e-72	1.08321	0.456	0.354	9.52803e-68	3225	4181
ENSG00000269604	1.36475e-72	1.45502	0.269	0.155	1.07439e-67	3225	4181
PPIC	1.40167e-72	-0.520286	0.696	0.854	1.10345e-67	3225	4181
ENSG00000288781	1.51195e-72	-4.77562	0.006	0.102	1.19026e-67	3225	4181
MT1E	1.82977e-72	2.39815	0.682	0.618	1.44047e-67	3225	4181
TARDBP	1.89706e-72	0.614603	0.609	0.609	1.49344e-67	3225	4181
CDC37L1	2.04739e-72	0.725243	0.579	0.538	1.61179e-67	3225	4181
SNRNP200	2.42488e-72	0.650003	0.58	0.565	1.90896e-67	3225	4181
XIST	2.57077e-72	0.472726	0.798	0.84	2.02381e-67	3225	4181
TRPC4	2.61394e-72	-1.6426	0.142	0.368	2.0578e-67	3225	4181
DHX8	2.65183e-72	0.823103	0.473	0.41	2.08763e-67	3225	4181
C12orf57	2.75182e-72	0.533072	0.749	0.764	2.16634e-67	3225	4181
YME1L1	2.79193e-72	0.430038	0.776	0.817	2.19792e-67	3225	4181
ENSG00000303016	3.00805e-72	2.36867	0.15	0.047	2.36806e-67	3225	4181
MRPL45	4.16752e-72	0.753992	0.5	0.46	3.28084e-67	3225	4181
SEPTIN9	4.9622e-72	-0.764645	0.515	0.746	3.90644e-67	3225	4181
ODC1	6.18751e-72	0.624234	0.713	0.707	4.87106e-67	3225	4181
DCTN3	9.90493e-72	-0.454621	0.758	0.903	7.79756e-67	3225	4181
CTIF	1.0517e-71	-1.19723	0.278	0.53	8.27942e-67	3225	4181
CASC3	1.45173e-71	0.732928	0.501	0.455	1.14286e-66	3225	4181
TMEM134	1.58926e-71	-0.721268	0.434	0.665	1.25113e-66	3225	4181
SSH1	1.88045e-71	0.726747	0.617	0.666	1.48036e-66	3225	4181
SEPHS2	2.02562e-71	0.666174	0.645	0.611	1.59465e-66	3225	4181
DTNA	2.35556e-71	-1.19875	0.248	0.504	1.85439e-66	3225	4181
UFC1	2.42228e-71	0.462643	0.795	0.839	1.90691e-66	3225	4181
KDM5C	2.63919e-71	0.613777	0.57	0.548	2.07768e-66	3225	4181
NDUFA1	3.64397e-71	0.513948	0.854	0.913	2.86868e-66	3225	4181
ENSG00000274213	3.72403e-71	2.4815	0.206	0.089	2.93171e-66	3225	4181
NFXL1	4.02751e-71	1.12907	0.319	0.221	3.17062e-66	3225	4181
SYAP1	4.14289e-71	0.434619	0.736	0.802	3.26145e-66	3225	4181
LMO4	4.47945e-71	-0.770377	0.586	0.79	3.5264e-66	3225	4181
DUSP11	4.50999e-71	0.700511	0.542	0.513	3.55045e-66	3225	4181
SLU7	5.83441e-71	0.623482	0.618	0.618	4.59308e-66	3225	4181
TAX1BP1	6.38728e-71	0.321865	0.886	0.938	5.02832e-66	3225	4181
MIX23	6.51411e-71	0.910151	0.442	0.362	5.12817e-66	3225	4181
TMEM259	6.74466e-71	0.631917	0.66	0.655	5.30966e-66	3225	4181
RSRC2	6.87473e-71	0.48033	0.805	0.837	5.41206e-66	3225	4181
ASAP2	7.26545e-71	-0.855572	0.39	0.653	5.71965e-66	3225	4181
UFM1	9.24049e-71	0.455452	0.828	0.863	7.27448e-66	3225	4181
TM2D2	9.78427e-71	-0.645345	0.515	0.738	7.70257e-66	3225	4181
TMX4	1.17027e-70	0.927301	0.601	0.628	9.21287e-66	3225	4181
FGFR1	1.22076e-70	-0.693945	0.548	0.778	9.61034e-66	3225	4181
HSPB2	1.54082e-70	-2.59663	0.034	0.173	1.21299e-65	3225	4181
ENSG00000268797	1.54831e-70	-1.75029	0.125	0.353	1.21889e-65	3225	4181
SLC25A1	1.68838e-70	-0.959669	0.301	0.549	1.32916e-65	3225	4181
SMAD3	1.70314e-70	-0.730523	0.555	0.805	1.34078e-65	3225	4181
WNT2	2.31435e-70	-3.47707	0.02	0.133	1.82195e-65	3225	4181
ENSG00000243415	2.642e-70	-1.75279	0.083	0.281	2.07989e-65	3225	4181
RECK	2.92745e-70	-0.933658	0.271	0.509	2.3046e-65	3225	4181
MRPS35	3.05137e-70	0.594651	0.616	0.635	2.40216e-65	3225	4181
EPS8	3.58915e-70	-0.68918	0.679	0.853	2.82552e-65	3225	4181
ABT1	3.9017e-70	0.65494	0.626	0.584	3.07157e-65	3225	4181
TTC5	4.29636e-70	0.862711	0.487	0.406	3.38226e-65	3225	4181
SMU1	4.47375e-70	0.603893	0.618	0.603	3.52191e-65	3225	4181
CBY1	5.52254e-70	-0.906243	0.267	0.509	4.34756e-65	3225	4181
PCSK1	5.7815e-70	2.46169	0.119	0.029	4.55143e-65	3225	4181
KCNT2	6.69382e-70	-3.48204	0.014	0.132	5.26964e-65	3225	4181
WNK1	7.02956e-70	0.387436	0.784	0.8	5.53395e-65	3225	4181
AEBP1	7.58992e-70	-1.48203	0.153	0.373	5.97509e-65	3225	4181
FICD	1.05163e-69	1.03646	0.396	0.304	8.27883e-65	3225	4181
TTC3	1.12526e-69	-0.611488	0.736	0.891	8.85848e-65	3225	4181
PPP3CC	1.13595e-69	-1.06909	0.409	0.643	8.94262e-65	3225	4181
MRPS2	1.17867e-69	0.752292	0.573	0.519	9.27899e-65	3225	4181
MT-ND6	1.3294e-69	0.542634	0.751	0.78	1.04656e-64	3225	4181
MIA2	1.34958e-69	0.738656	0.518	0.466	1.06244e-64	3225	4181
WBP4	1.45647e-69	0.575732	0.668	0.672	1.14659e-64	3225	4181
RIOK2	1.83234e-69	0.820147	0.526	0.472	1.44249e-64	3225	4181
NLGN1	1.90178e-69	-1.11778	0.241	0.488	1.49716e-64	3225	4181
EIF2AK2	2.09944e-69	-0.619424	0.652	0.837	1.65276e-64	3225	4181
CRYAB	3.00724e-69	-0.707961	0.474	0.705	2.36742e-64	3225	4181
GORASP2	3.19284e-69	0.582881	0.664	0.669	2.51353e-64	3225	4181
TNFSF12	3.48096e-69	-1.06122	0.189	0.409	2.74035e-64	3225	4181
C1D	3.64413e-69	0.540974	0.721	0.732	2.86881e-64	3225	4181
CTTN	3.97672e-69	-0.530669	0.692	0.871	3.13063e-64	3225	4181
DIP2C	4.15793e-69	-0.841214	0.44	0.704	3.27329e-64	3225	4181
ARHGAP23	4.66339e-69	-1.05104	0.244	0.5	3.67121e-64	3225	4181
FLNC	5.40273e-69	-1.07064	0.198	0.441	4.25325e-64	3225	4181
JDP2	6.15169e-69	-2.0553	0.06	0.23	4.84286e-64	3225	4181
GBP2	7.1647e-69	-1.36405	0.137	0.276	5.64034e-64	3225	4181
HBP1	8.00973e-69	0.599704	0.659	0.615	6.30558e-64	3225	4181
DNAJB4	8.12475e-69	0.929862	0.479	0.435	6.39613e-64	3225	4181
GAS6	8.19173e-69	-1.0084	0.396	0.579	6.44885e-64	3225	4181
RBMS1	8.22222e-69	-0.606425	0.699	0.878	6.47286e-64	3225	4181
HMGB1	8.36523e-69	-0.325664	0.929	0.99	6.58545e-64	3225	4181
DERL2	8.68838e-69	0.549159	0.805	0.817	6.83984e-64	3225	4181
HIF1A-AS3	8.90282e-69	0.964298	0.487	0.399	7.00865e-64	3225	4181
TGFB1	1.04801e-68	-0.847981	0.372	0.612	8.25038e-64	3225	4181
ZNF667-AS1	1.18439e-68	1.04142	0.401	0.325	9.32399e-64	3225	4181
TIPARP-AS1	1.7542e-68	1.11534	0.459	0.372	1.38098e-63	3225	4181
COL27A1	1.93329e-68	-1.67248	0.125	0.356	1.52196e-63	3225	4181
AGFG1	2.04946e-68	0.583517	0.638	0.628	1.61342e-63	3225	4181
IRS1	2.73781e-68	-0.975801	0.265	0.516	2.15531e-63	3225	4181
ORC4	2.95684e-68	0.752979	0.551	0.501	2.32774e-63	3225	4181
NHS	2.97573e-68	-1.13904	0.247	0.509	2.34262e-63	3225	4181
SPON2	3.08555e-68	-0.885695	0.77	0.864	2.42907e-63	3225	4181
NCBP3	3.64395e-68	0.65286	0.575	0.541	2.86866e-63	3225	4181
EIF1AD	3.78527e-68	1.04563	0.395	0.303	2.97992e-63	3225	4181
RRP15	3.92662e-68	0.711225	0.566	0.538	3.09119e-63	3225	4181
CNN1	4.10876e-68	-3.73591	0.028	0.155	3.23458e-63	3225	4181
CDK2AP2	4.4542e-68	0.738887	0.656	0.647	3.50652e-63	3225	4181
SRP68	4.72077e-68	0.659915	0.56	0.547	3.71638e-63	3225	4181
RNF13	4.75922e-68	0.603927	0.62	0.601	3.74664e-63	3225	4181
H2AX	5.19609e-68	0.874759	0.541	0.514	4.09057e-63	3225	4181
THAP6	6.06121e-68	1.02712	0.373	0.276	4.77163e-63	3225	4181
EXT1	6.36978e-68	-0.514004	0.861	0.968	5.01455e-63	3225	4181
ARHGEF17	6.38119e-68	-0.981684	0.302	0.544	5.02353e-63	3225	4181
PANK3	9.32349e-68	0.763467	0.48	0.431	7.33982e-63	3225	4181
SPOCD1	1.07551e-67	-2.63156	0.029	0.154	8.46682e-63	3225	4181
OARD1	1.10889e-67	0.892078	0.484	0.419	8.72962e-63	3225	4181
ANKRD33B	1.20075e-67	-2.19721	0.058	0.245	9.45281e-63	3225	4181
MPHOSPH6	1.34946e-67	0.575547	0.732	0.751	1.06235e-62	3225	4181
ZC3H13	1.39e-67	0.499851	0.697	0.71	1.09427e-62	3225	4181
CHASERR	1.54524e-67	-0.517108	0.643	0.828	1.21647e-62	3225	4181
AIG1	1.56339e-67	-0.654451	0.493	0.744	1.23077e-62	3225	4181
LINC02614	1.60372e-67	-1.79742	0.084	0.281	1.26251e-62	3225	4181
TXNL4B	1.61614e-67	1.47096	0.285	0.175	1.27229e-62	3225	4181
TXNDC17	1.64017e-67	-0.479339	0.714	0.89	1.29121e-62	3225	4181
APTX	1.81618e-67	0.633001	0.569	0.52	1.42977e-62	3225	4181
IFI16	1.97606e-67	-0.616471	0.648	0.851	1.55564e-62	3225	4181
HOXD11	2.03883e-67	-0.948917	0.259	0.488	1.60505e-62	3225	4181
PPIB	2.06911e-67	-0.215541	0.976	0.998	1.62889e-62	3225	4181
URM1	2.56541e-67	0.764885	0.593	0.561	2.01959e-62	3225	4181
RBM18	2.96347e-67	0.857299	0.528	0.473	2.33296e-62	3225	4181
LSG1	3.27786e-67	0.805933	0.471	0.418	2.58046e-62	3225	4181
ZCCHC17	3.41179e-67	0.560627	0.646	0.652	2.6859e-62	3225	4181
HERPUD1	3.50566e-67	0.737807	0.883	0.904	2.75979e-62	3225	4181
ZNF721	4.13227e-67	0.957282	0.399	0.315	3.25309e-62	3225	4181
DEDD2	4.42898e-67	1.26617	0.317	0.226	3.48667e-62	3225	4181
SSBP1	4.57294e-67	0.336765	0.886	0.934	3.6e-62	3225	4181
MPRIP	4.88998e-67	-0.785525	0.511	0.732	3.84959e-62	3225	4181
HS3ST3A1	5.30338e-67	-0.736137	0.381	0.648	4.17503e-62	3225	4181
MTG2	6.82791e-67	0.975026	0.417	0.33	5.3752e-62	3225	4181
SEM1	6.94041e-67	0.380286	0.871	0.921	5.46377e-62	3225	4181
DGKE	6.98351e-67	1.11075	0.327	0.241	5.4977e-62	3225	4181
SLC25A38	7.04142e-67	0.851863	0.463	0.394	5.54328e-62	3225	4181
SPATS2L	8.64223e-67	-0.82902	0.526	0.737	6.80351e-62	3225	4181
ATG12	8.95536e-67	0.492483	0.709	0.743	7.05002e-62	3225	4181
STK25	1.0212e-66	-0.744465	0.382	0.625	8.0393e-62	3225	4181
TMEM161B	1.03213e-66	0.932318	0.399	0.314	8.12535e-62	3225	4181
LINC02941	1.09627e-66	1.40472	0.251	0.153	8.63027e-62	3225	4181
PYCR1	1.28711e-66	-1.89564	0.057	0.216	1.01327e-61	3225	4181
GOLGA4	1.30822e-66	0.283766	0.876	0.914	1.02988e-61	3225	4181
ZNF281	1.36342e-66	0.633364	0.558	0.522	1.07334e-61	3225	4181
FAM91A1	1.59418e-66	0.700674	0.543	0.498	1.255e-61	3225	4181
SAT1	1.71337e-66	0.368972	0.981	0.987	1.34883e-61	3225	4181
GREB1L	1.73753e-66	-1.33557	0.184	0.406	1.36785e-61	3225	4181
ZNF24	2.14701e-66	0.672353	0.581	0.552	1.69021e-61	3225	4181
CLDN10	2.39086e-66	1.70244	0.453	0.292	1.88218e-61	3225	4181
RIOK3	2.67507e-66	0.536354	0.656	0.656	2.10592e-61	3225	4181
TMEM50A	2.9262e-66	-0.321119	0.929	0.983	2.30362e-61	3225	4181
NUP58	3.38664e-66	0.635218	0.573	0.551	2.6661e-61	3225	4181
POLR3A	4.38471e-66	0.924586	0.382	0.313	3.45182e-61	3225	4181
APP	4.54843e-66	-0.570838	0.862	0.956	3.58071e-61	3225	4181
C11orf58	4.64103e-66	0.270116	0.927	0.976	3.65361e-61	3225	4181
DDR2	4.65547e-66	-0.789704	0.459	0.709	3.66497e-61	3225	4181
ENSG00000225689	5.53556e-66	-2.57069	0.038	0.194	4.35781e-61	3225	4181
COL7A1	6.39329e-66	1.75786	0.268	0.179	5.03305e-61	3225	4181
ITGB5	6.42693e-66	-0.501091	0.611	0.827	5.05954e-61	3225	4181
SNAPIN	6.5732e-66	-0.758967	0.369	0.604	5.17469e-61	3225	4181
FAM3C	6.63001e-66	0.53791	0.695	0.745	5.21941e-61	3225	4181
PLK2	6.77114e-66	0.801555	0.529	0.585	5.33051e-61	3225	4181
TAF9	8.21312e-66	0.543226	0.754	0.756	6.46569e-61	3225	4181
SSBP2	9.15352e-66	-0.98791	0.304	0.558	7.20602e-61	3225	4181
SH3RF1	1.17894e-65	-0.99278	0.484	0.689	9.28112e-61	3225	4181
SLC35E4	1.2616e-65	1.30935	0.276	0.183	9.9318e-61	3225	4181
SCO1	1.26707e-65	0.668877	0.585	0.563	9.97488e-61	3225	4181
RPS17	1.26969e-65	0.435976	0.932	0.972	9.99547e-61	3225	4181
EAPP	1.29614e-65	0.533493	0.688	0.701	1.02037e-60	3225	4181
PUM1	1.3284e-65	0.343991	0.792	0.83	1.04577e-60	3225	4181
NFKBIZ	1.36388e-65	-0.643402	0.607	0.829	1.0737e-60	3225	4181
PCLAF	1.46792e-65	-3.05359	0.063	0.22	1.15561e-60	3225	4181
CHST11	1.55352e-65	-1.5154	0.311	0.552	1.22299e-60	3225	4181
CMPK2	1.74769e-65	-2.82269	0.022	0.133	1.37585e-60	3225	4181
ATF3	1.76322e-65	0.538527	0.671	0.73	1.38807e-60	3225	4181
SRRM2	2.03683e-65	0.27813	0.904	0.943	1.60347e-60	3225	4181
MAD2L1BP	2.06543e-65	0.915521	0.48	0.396	1.62599e-60	3225	4181
AKR1C3	2.07237e-65	1.93013	0.371	0.229	1.63145e-60	3225	4181
DNAJA2	2.60183e-65	0.398279	0.805	0.844	2.04826e-60	3225	4181
VKORC1	2.94446e-65	-0.40427	0.783	0.913	2.318e-60	3225	4181
TRAK1	3.68635e-65	-1.10995	0.279	0.518	2.90204e-60	3225	4181
TWNK	3.87559e-65	1.70183	0.17	0.075	3.05102e-60	3225	4181
HECW2	4.44564e-65	-1.10009	0.165	0.383	3.49978e-60	3225	4181
LINC01182	5.16057e-65	-2.04725	0.052	0.211	4.06261e-60	3225	4181
PSMD9	5.36329e-65	0.43063	0.823	0.851	4.2222e-60	3225	4181
LAMA4	5.79492e-65	-1.35119	0.179	0.396	4.56199e-60	3225	4181
GEM	5.97437e-65	-0.828357	0.496	0.706	4.70326e-60	3225	4181
KIF22	6.27125e-65	0.835313	0.469	0.399	4.93698e-60	3225	4181
COA4	7.61506e-65	-0.418637	0.738	0.891	5.99488e-60	3225	4181
WDR75	7.63422e-65	0.870726	0.432	0.357	6.00997e-60	3225	4181
ABHD4	8.00217e-65	1.25794	0.261	0.149	6.29963e-60	3225	4181
OTUD6B-AS1	8.90692e-65	0.702313	0.571	0.552	7.01188e-60	3225	4181
PPP2R2A	9.54515e-65	0.521195	0.717	0.727	7.51432e-60	3225	4181
TNFRSF21	1.19523e-64	-1.1832	0.218	0.461	9.40932e-60	3225	4181
DDAH2	1.25477e-64	-0.702497	0.425	0.651	9.87807e-60	3225	4181
PRPF38A	1.2628e-64	0.826681	0.464	0.405	9.94128e-60	3225	4181
FBXL7	1.30427e-64	-0.889018	0.509	0.751	1.02677e-59	3225	4181
SPCS3	1.33439e-64	0.404813	0.881	0.921	1.05048e-59	3225	4181
FBXL20	1.44829e-64	0.637184	0.555	0.523	1.14015e-59	3225	4181
NREP	1.60958e-64	-2.28658	0.037	0.168	1.26712e-59	3225	4181
BAX	1.69203e-64	-0.289325	0.913	0.984	1.33203e-59	3225	4181
PSTK	1.78065e-64	1.21778	0.305	0.217	1.4018e-59	3225	4181
YIPF6	1.88927e-64	0.520802	0.716	0.721	1.48731e-59	3225	4181
LASP1	1.89098e-64	-0.809377	0.391	0.635	1.48866e-59	3225	4181
FBRS	1.92525e-64	0.807221	0.46	0.4	1.51564e-59	3225	4181
GATC	2.5021e-64	0.96106	0.379	0.307	1.96976e-59	3225	4181
RTL8B	2.5765e-64	-1.22348	0.152	0.361	2.02832e-59	3225	4181
TRIM23	2.68226e-64	1.00597	0.363	0.267	2.11158e-59	3225	4181
HACL1	3.00166e-64	0.872813	0.471	0.399	2.36303e-59	3225	4181
RRN3	3.19728e-64	0.924264	0.391	0.315	2.51703e-59	3225	4181
ARPC4	4.48477e-64	-0.540621	0.634	0.829	3.53059e-59	3225	4181
DSP	4.64534e-64	-0.902085	0.556	0.74	3.657e-59	3225	4181
MRPL12	5.68842e-64	-0.918283	0.267	0.498	4.47815e-59	3225	4181
SDC2	7.44642e-64	-0.904821	0.424	0.661	5.86212e-59	3225	4181
CLIC4	7.7073e-64	-0.616196	0.79	0.911	6.0675e-59	3225	4181
ENSG00000304281	8.31904e-64	-3.12918	0.018	0.166	6.54908e-59	3225	4181
RSU1	9.53225e-64	-0.630004	0.484	0.713	7.50417e-59	3225	4181
C9orf72	9.8299e-64	1.12033	0.322	0.245	7.73849e-59	3225	4181
CARMN	1.03633e-63	-1.77016	0.088	0.276	8.15837e-59	3225	4181
MXI1	1.06573e-63	0.828403	0.425	0.338	8.38982e-59	3225	4181
SOX9	1.12446e-63	1.65912	0.248	0.206	8.85219e-59	3225	4181
EIF3K	1.40388e-63	-0.397721	0.781	0.918	1.10519e-58	3225	4181
GPX7	1.56713e-63	-1.99083	0.056	0.213	1.23371e-58	3225	4181
CDH13	1.68879e-63	0.932607	0.6	0.591	1.32948e-58	3225	4181
DGKH	2.2512e-63	-0.868816	0.389	0.633	1.77223e-58	3225	4181
SLC4A1AP	2.25635e-63	0.667559	0.584	0.557	1.77629e-58	3225	4181
NDUFB6	2.32212e-63	0.501655	0.766	0.814	1.82807e-58	3225	4181
GAS5	2.53316e-63	0.440551	0.917	0.959	1.99421e-58	3225	4181
RPS8	2.66225e-63	-0.20697	0.992	0.999	2.09583e-58	3225	4181
TMEM209	2.70505e-63	0.989877	0.348	0.251	2.12952e-58	3225	4181
ENSG00000293496	2.80474e-63	-2.72223	0.036	0.208	2.20801e-58	3225	4181
COL8A1	2.86976e-63	-0.650067	0.355	0.613	2.25919e-58	3225	4181
LINC00968	2.92237e-63	-4.10768	0.007	0.112	2.30061e-58	3225	4181
NOTCH3	3.14869e-63	-2.11515	0.064	0.234	2.47877e-58	3225	4181
MAP3K2	3.22491e-63	0.546395	0.655	0.649	2.53878e-58	3225	4181
BNIP3	3.44543e-63	0.413098	0.845	0.886	2.71238e-58	3225	4181
ACBD5	3.54678e-63	0.678798	0.506	0.488	2.79217e-58	3225	4181
CDKN2B	3.57369e-63	0.863017	0.56	0.489	2.81335e-58	3225	4181
ZNF808	3.63341e-63	1.34586	0.231	0.131	2.86036e-58	3225	4181
CCND2	4.94507e-63	-1.79448	0.119	0.303	3.89296e-58	3225	4181
SMAD5	5.33345e-63	0.542133	0.611	0.613	4.19871e-58	3225	4181
MTHFD1L	5.38164e-63	-0.810651	0.467	0.695	4.23664e-58	3225	4181
THUMPD2	5.98322e-63	1.06197	0.336	0.243	4.71023e-58	3225	4181
STX18	6.93849e-63	0.576229	0.528	0.55	5.46226e-58	3225	4181
CHD2	7.11862e-63	0.353853	0.808	0.844	5.60407e-58	3225	4181
SNRPD3	7.36864e-63	0.365106	0.836	0.89	5.80089e-58	3225	4181
TMEM216	8.83905e-63	1.12582	0.337	0.237	6.95845e-58	3225	4181
ENSG00000307288	9.39644e-63	1.73881	0.203	0.106	7.39725e-58	3225	4181
IDH3B	1.00416e-62	0.659374	0.553	0.518	7.90518e-58	3225	4181
DUSP12	1.1301e-62	0.902466	0.469	0.399	8.89657e-58	3225	4181
MITA1	1.14378e-62	-2.02122	0.117	0.337	9.00429e-58	3225	4181
COMMD3	1.35637e-62	0.501416	0.742	0.762	1.06779e-57	3225	4181
NIPSNAP1	1.58214e-62	-1.28524	0.128	0.322	1.24552e-57	3225	4181
TSN	1.60797e-62	0.652278	0.633	0.606	1.26586e-57	3225	4181
PHF3	1.61531e-62	0.520624	0.65	0.655	1.27163e-57	3225	4181
ENSG00000290018	2.02011e-62	0.760878	0.484	0.433	1.59031e-57	3225	4181
NTNG1	2.03217e-62	-1.85474	0.068	0.223	1.5998e-57	3225	4181
STARD13	2.26398e-62	-0.83229	0.451	0.708	1.7823e-57	3225	4181
TMEM184C	2.37479e-62	0.731316	0.44	0.4	1.86953e-57	3225	4181
H3-3A	2.6846e-62	0.359633	0.882	0.95	2.11343e-57	3225	4181
MAGED1	3.02582e-62	-0.624583	0.532	0.751	2.38205e-57	3225	4181
TFDP1	3.23689e-62	-0.992829	0.228	0.466	2.54821e-57	3225	4181
NUDT16	3.36648e-62	-0.929493	0.207	0.44	2.65023e-57	3225	4181
CUEDC2	3.377e-62	-0.651142	0.462	0.694	2.65851e-57	3225	4181
ALG11	3.38571e-62	0.742799	0.47	0.402	2.66537e-57	3225	4181
TMEM68	3.74612e-62	0.936819	0.426	0.349	2.94909e-57	3225	4181
ATG4B	3.79594e-62	0.75037	0.521	0.475	2.98832e-57	3225	4181
CD46	4.60577e-62	0.416592	0.801	0.843	3.62585e-57	3225	4181
BCYRN1	5.3118e-62	-1.31291	0.22	0.435	4.18166e-57	3225	4181
LIPA	5.44613e-62	-1.10991	0.25	0.481	4.28741e-57	3225	4181
PRDX5	6.4282e-62	-0.305513	0.875	0.961	5.06053e-57	3225	4181
ENSG00000291100	6.66656e-62	0.822577	0.438	0.376	5.24818e-57	3225	4181
CNP	6.81492e-62	-0.925435	0.289	0.533	5.36497e-57	3225	4181
CACHD1	7.10757e-62	-1.7869	0.207	0.434	5.59536e-57	3225	4181
GALK1	7.64175e-62	-1.45633	0.096	0.268	6.01589e-57	3225	4181
NCBP2	8.47209e-62	0.503743	0.715	0.735	6.66957e-57	3225	4181
SRSF4	8.80949e-62	0.328486	0.809	0.846	6.93518e-57	3225	4181
HIP1	9.40304e-62	-0.942466	0.35	0.582	7.40245e-57	3225	4181
GLRX3	1.01211e-61	0.395999	0.835	0.865	7.96772e-57	3225	4181
ARL6IP1	1.11907e-61	0.533475	0.732	0.777	8.8098e-57	3225	4181
MECP2	1.21665e-61	0.571965	0.583	0.558	9.57798e-57	3225	4181
NDUFAB1	1.22275e-61	0.341376	0.902	0.944	9.626e-57	3225	4181
HOXB2	1.32348e-61	0.966427	0.343	0.333	1.0419e-56	3225	4181
CIB1	1.40137e-61	0.404705	0.829	0.873	1.10322e-56	3225	4181
OXR1-AS1	2.37891e-61	-1.75527	0.103	0.26	1.87277e-56	3225	4181
CCDC93	2.44299e-61	0.77706	0.477	0.413	1.92322e-56	3225	4181
G3BP2	2.82026e-61	0.410893	0.771	0.791	2.22022e-56	3225	4181
RBIS	4.22751e-61	0.468801	0.7	0.759	3.32806e-56	3225	4181
APBB2	4.29386e-61	-0.780191	0.395	0.655	3.3803e-56	3225	4181
MRPS6	4.32675e-61	-1.07698	0.214	0.441	3.40619e-56	3225	4181
SLC25A36	4.64986e-61	0.574922	0.622	0.622	3.66056e-56	3225	4181
CGRRF1	4.73457e-61	0.923849	0.446	0.37	3.72724e-56	3225	4181
ENSG00000237773	5.24098e-61	1.23853	0.3	0.195	4.12591e-56	3225	4181
SBF2-AS1	5.67221e-61	-1.46279	0.199	0.391	4.46539e-56	3225	4181
HSPA5	5.97798e-61	0.544187	0.98	0.995	4.7061e-56	3225	4181
RFK	6.53538e-61	0.591346	0.626	0.607	5.14491e-56	3225	4181
ENSG00000256947	6.60892e-61	2.16895	0.069	0.11	5.20281e-56	3225	4181
MYO6	6.65743e-61	-0.664594	0.656	0.819	5.241e-56	3225	4181
SRFBP1	6.82309e-61	0.593699	0.583	0.548	5.37141e-56	3225	4181
MIER3	7.0925e-61	1.11685	0.3	0.211	5.5835e-56	3225	4181
WDR82	7.49316e-61	0.658749	0.545	0.527	5.89891e-56	3225	4181
NUP54	8.58141e-61	0.633783	0.554	0.546	6.75563e-56	3225	4181
ECI1	9.15234e-61	0.633465	0.601	0.613	7.20509e-56	3225	4181
CAVIN3	1.1337e-60	-0.508117	0.497	0.726	8.92495e-56	3225	4181
GLI2	1.13443e-60	-1.46762	0.14	0.353	8.93071e-56	3225	4181
OST4	1.36229e-60	-0.320807	0.924	0.979	1.07245e-55	3225	4181
TRPV2	1.81587e-60	-1.85616	0.049	0.193	1.42952e-55	3225	4181
SNAI2	1.84647e-60	-0.474683	0.327	0.577	1.45361e-55	3225	4181
P4HA2	2.01447e-60	-0.472722	0.676	0.859	1.58587e-55	3225	4181
OBI1	2.03284e-60	1.13982	0.295	0.201	1.60033e-55	3225	4181
S100A13	2.16239e-60	-0.429137	0.785	0.926	1.70232e-55	3225	4181
ZFYVE21	2.46579e-60	-0.684146	0.429	0.653	1.94117e-55	3225	4181
METTL13	2.57569e-60	0.942719	0.376	0.304	2.02768e-55	3225	4181
TERF2	2.66496e-60	0.646802	0.486	0.453	2.09796e-55	3225	4181
RRP1B	2.80875e-60	0.603843	0.547	0.519	2.21116e-55	3225	4181
SELENON	3.08232e-60	-1.17499	0.184	0.401	2.42652e-55	3225	4181
RCAN2	3.1147e-60	-2.2418	0.017	0.122	2.45202e-55	3225	4181
DAZAP2	3.20096e-60	0.51546	0.731	0.75	2.51993e-55	3225	4181
SIKE1	3.43403e-60	0.722749	0.519	0.497	2.7034e-55	3225	4181
LIMK2	3.97471e-60	-1.35766	0.146	0.365	3.12905e-55	3225	4181
GPC5	4.18201e-60	2.80139	0.118	0.036	3.29224e-55	3225	4181
SERTAD1	5.36516e-60	0.717919	0.667	0.659	4.22367e-55	3225	4181
CAMK1D	5.3792e-60	-0.876212	0.331	0.572	4.23472e-55	3225	4181
STMN2	5.86042e-60	-2.91865	0.042	0.17	4.61356e-55	3225	4181
FUOM	6.68881e-60	-1.82324	0.053	0.192	5.2657e-55	3225	4181
BOD1L1	6.93216e-60	0.44337	0.736	0.754	5.45728e-55	3225	4181
POLD4	7.01276e-60	-1.06286	0.179	0.386	5.52073e-55	3225	4181
ENSG00000298420	7.11811e-60	-3.80787	0.009	0.13	5.60366e-55	3225	4181
MSI2	8.14067e-60	-0.811498	0.48	0.703	6.40866e-55	3225	4181
PNO1	8.92746e-60	0.597216	0.603	0.597	7.02806e-55	3225	4181
FAT1	9.62661e-60	-0.680692	0.588	0.799	7.57845e-55	3225	4181
TMEM199	9.66297e-60	0.798817	0.5	0.441	7.60708e-55	3225	4181
MGMT	9.74449e-60	-0.796364	0.358	0.602	7.67126e-55	3225	4181
P3H2	1.09654e-59	-1.1128	0.244	0.479	8.63243e-55	3225	4181
MEG8	1.1796e-59	-1.6063	0.122	0.315	9.28628e-55	3225	4181
KCNMA1	1.48295e-59	-1.48215	0.165	0.367	1.16744e-54	3225	4181
CPQ	1.52952e-59	-0.768926	0.395	0.626	1.2041e-54	3225	4181
USP22	1.57983e-59	0.391215	0.799	0.835	1.2437e-54	3225	4181
ENSG00000308813	1.65194e-59	1.66583	0.173	0.076	1.30047e-54	3225	4181
SCN1A-AS1	1.68142e-59	-2.34344	0.037	0.155	1.32368e-54	3225	4181
ATP5MG	1.71748e-59	0.366716	0.942	0.976	1.35207e-54	3225	4181
GAMT	2.18539e-59	-0.941429	0.237	0.461	1.72043e-54	3225	4181
DLG2	2.18626e-59	0.658023	0.455	0.376	1.72111e-54	3225	4181
MT-CYB	2.29465e-59	-0.18676	0.987	1	1.80644e-54	3225	4181
AAMP	2.54823e-59	0.563942	0.671	0.685	2.00607e-54	3225	4181
KIRREL3	2.99677e-59	-1.64197	0.087	0.254	2.35917e-54	3225	4181
HAUS2	3.38875e-59	0.954918	0.374	0.3	2.66776e-54	3225	4181
TFAP2A	3.43436e-59	-1.59627	0.112	0.273	2.70367e-54	3225	4181
RPAP2	3.44516e-59	0.572036	0.572	0.545	2.71217e-54	3225	4181
CHCHD7	4.01616e-59	0.731804	0.492	0.488	3.16168e-54	3225	4181
CETN2	4.35158e-59	-0.635296	0.444	0.667	3.42574e-54	3225	4181
MAP3K7CL	4.47269e-59	-1.41462	0.102	0.288	3.52108e-54	3225	4181
ASMER1	4.53957e-59	1.09688	0.294	0.206	3.57373e-54	3225	4181
STEAP1B	5.16872e-59	-0.634486	0.526	0.698	4.06902e-54	3225	4181
SERPINE1	5.58364e-59	-1.04141	0.419	0.592	4.39566e-54	3225	4181
ANAPC10	5.61039e-59	0.816899	0.52	0.495	4.41673e-54	3225	4181
PPA1	5.69637e-59	-0.488625	0.731	0.883	4.48441e-54	3225	4181
NABP2	6.09511e-59	0.8185	0.44	0.375	4.79831e-54	3225	4181
PHF5A	6.24706e-59	0.551873	0.7	0.698	4.91794e-54	3225	4181
AIMP1	6.34939e-59	0.525347	0.672	0.686	4.99849e-54	3225	4181
RRAS2	6.50394e-59	-0.657889	0.549	0.747	5.12016e-54	3225	4181
ENSG00000291115	6.81395e-59	-2.84922	0.036	0.196	5.36421e-54	3225	4181
MTERF1	9.17473e-59	0.811345	0.437	0.359	7.22272e-54	3225	4181
NUFIP1	1.02805e-58	0.922063	0.419	0.344	8.09321e-54	3225	4181
ENSG00000291214	1.03961e-58	0.58426	0.634	0.617	8.18425e-54	3225	4181
MYO1E	1.07341e-58	-0.845866	0.562	0.777	8.45028e-54	3225	4181
CPNE1	1.08749e-58	0.536632	0.697	0.697	8.56117e-54	3225	4181
UFL1	1.16345e-58	0.556367	0.64	0.633	9.15914e-54	3225	4181
LONRF3	1.2498e-58	1.35844	0.197	0.097	9.83895e-54	3225	4181
EFCAB2	1.3717e-58	0.752424	0.48	0.41	1.07986e-53	3225	4181
TTTY14	1.40216e-58	2.33869	0.136	0.208	1.10384e-53	3225	4181
SPINT2	1.43592e-58	-0.679531	0.595	0.724	1.13042e-53	3225	4181
SDHD	1.50435e-58	0.515595	0.724	0.744	1.18428e-53	3225	4181
NR2F1	1.5355e-58	-0.140935	0.398	0.636	1.20881e-53	3225	4181
BLOC1S2	1.55924e-58	0.457478	0.77	0.796	1.2275e-53	3225	4181
LRRFIP2	1.79782e-58	-0.608991	0.685	0.834	1.41531e-53	3225	4181
NOM1	1.82202e-58	0.920104	0.408	0.342	1.43436e-53	3225	4181
POLR3D	1.89111e-58	0.689419	0.447	0.409	1.48876e-53	3225	4181
ZNF394	2.0634e-58	0.814798	0.424	0.35	1.62439e-53	3225	4181
KRCC1	2.11874e-58	-0.99989	0.221	0.442	1.66796e-53	3225	4181
COX6B1	2.22984e-58	0.37693	0.852	0.91	1.75542e-53	3225	4181
IER3IP1	2.2841e-58	0.476337	0.759	0.807	1.79814e-53	3225	4181
RNF149	2.61694e-58	0.57442	0.592	0.59	2.06016e-53	3225	4181
CLDN20	2.6578e-58	2.35793	0.123	0.038	2.09233e-53	3225	4181
CASP3	2.82078e-58	0.794597	0.482	0.441	2.22063e-53	3225	4181
SNHG9	3.02256e-58	1.15664	0.422	0.382	2.37948e-53	3225	4181
ENSG00000276972	3.23507e-58	1.88155	0.203	0.1	2.54678e-53	3225	4181
EZH1	3.24507e-58	0.997547	0.348	0.25	2.55465e-53	3225	4181
NR4A1	3.3839e-58	-0.611922	0.533	0.758	2.66394e-53	3225	4181
PLRG1	3.41454e-58	0.55832	0.678	0.689	2.68806e-53	3225	4181
ENSG00000296501	3.92737e-58	1.19993	0.247	0.155	3.09178e-53	3225	4181
LSM4	4.52053e-58	-0.392662	0.816	0.929	3.55874e-53	3225	4181
SUMO2	4.52278e-58	0.275513	0.956	0.99	3.56052e-53	3225	4181
ENSG00000282057	5.04846e-58	-1.37	0.072	0.235	3.97435e-53	3225	4181
SARNP	5.06462e-58	0.92012	0.385	0.316	3.98707e-53	3225	4181
FBXO2	5.35244e-58	-0.864731	0.396	0.595	4.21365e-53	3225	4181
FAM167B	5.96847e-58	-1.92531	0.04	0.178	4.69862e-53	3225	4181
MED21	6.31476e-58	0.609322	0.602	0.588	4.97123e-53	3225	4181
ZNF33A	8.11248e-58	0.855508	0.409	0.347	6.38646e-53	3225	4181
EXOSC3	8.78587e-58	0.60824	0.598	0.585	6.91659e-53	3225	4181
JAG1	9.14299e-58	-1.49034	0.151	0.357	7.19772e-53	3225	4181
ID3	9.47961e-58	-0.286553	0.895	0.976	7.46273e-53	3225	4181
PTTG1	1.09279e-57	0.886517	0.471	0.387	8.60287e-53	3225	4181
KDELR1	1.14513e-57	-0.3285	0.928	0.976	9.01489e-53	3225	4181
CHD8	1.22927e-57	0.562218	0.553	0.543	9.67729e-53	3225	4181
ZNF473	1.31339e-57	1.86302	0.144	0.056	1.03395e-52	3225	4181
CNN3	1.36029e-57	-0.529087	0.651	0.835	1.07088e-52	3225	4181
DEFB1	1.54827e-57	4.98753	0.411	0.267	1.21886e-52	3225	4181
HIC1	1.56743e-57	-1.76821	0.069	0.232	1.23395e-52	3225	4181
MIS18BP1	1.68571e-57	0.937181	0.35	0.271	1.32706e-52	3225	4181
RPS25	1.94621e-57	0.376282	0.93	0.974	1.53213e-52	3225	4181
MSN	1.99507e-57	-0.545445	0.671	0.837	1.5706e-52	3225	4181
MED31	2.39247e-57	0.545108	0.68	0.691	1.88345e-52	3225	4181
TXNL1	2.421e-57	0.39832	0.873	0.911	1.9059e-52	3225	4181
ARSG	2.8139e-57	0.935588	0.482	0.463	2.21522e-52	3225	4181
DPM3	2.98328e-57	0.519561	0.624	0.642	2.34856e-52	3225	4181
STOML2	3.36952e-57	0.357448	0.868	0.906	2.65262e-52	3225	4181
TLN2	3.42771e-57	-0.965128	0.278	0.527	2.69843e-52	3225	4181
BBX	3.64315e-57	0.328262	0.78	0.834	2.86803e-52	3225	4181
SLC35F3	4.55264e-57	-1.88686	0.186	0.402	3.58402e-52	3225	4181
LAP3	4.70907e-57	-0.647191	0.513	0.717	3.70716e-52	3225	4181
REC8	4.76563e-57	-2.22434	0.074	0.214	3.75169e-52	3225	4181
TOMM20	4.78592e-57	0.226743	0.946	0.975	3.76767e-52	3225	4181
ENSG00000275443	5.36424e-57	-1.22951	0.164	0.364	4.22294e-52	3225	4181
CLN8-AS1	5.39647e-57	-0.840011	0.251	0.472	4.24832e-52	3225	4181
ENSG00000307856	5.59359e-57	-3.13436	0.018	0.145	4.4035e-52	3225	4181
TFRC	5.6246e-57	0.531255	0.627	0.617	4.42791e-52	3225	4181
ZBTB44	6.23923e-57	0.785431	0.424	0.38	4.91177e-52	3225	4181
ZNF37BP	6.58267e-57	1.03222	0.273	0.179	5.18214e-52	3225	4181
MEG3	7.90439e-57	-1.14094	0.264	0.48	6.22265e-52	3225	4181
HUS1	8.91431e-57	0.793891	0.458	0.392	7.0177e-52	3225	4181
SESTD1	1.22962e-56	0.8104	0.421	0.394	9.68006e-52	3225	4181
MED24	1.27476e-56	0.914503	0.4	0.336	1.00354e-51	3225	4181
CANX	1.31833e-56	0.298905	0.919	0.958	1.03784e-51	3225	4181
TSPAN12	1.50093e-56	-0.274877	0.18	0.353	1.18159e-51	3225	4181
RTP4	1.50552e-56	-3.2955	0.026	0.121	1.18521e-51	3225	4181
TNPO1	1.55021e-56	0.413183	0.744	0.778	1.22038e-51	3225	4181
COMMD2	1.74752e-56	0.679638	0.522	0.502	1.37571e-51	3225	4181
KPNA1	2.46744e-56	0.519348	0.592	0.59	1.94246e-51	3225	4181
NDUFB8	2.58478e-56	0.359433	0.89	0.923	2.03484e-51	3225	4181
MAFF	2.67445e-56	0.557262	0.717	0.729	2.10543e-51	3225	4181
PDGFB	2.74367e-56	-1.99671	0.058	0.194	2.15993e-51	3225	4181
SLC16A3	3.12734e-56	-0.33505	0.511	0.755	2.46197e-51	3225	4181
NUCKS1	3.91365e-56	-0.418024	0.827	0.956	3.08098e-51	3225	4181
SLC16A6	4.09423e-56	0.879921	0.513	0.492	3.22314e-51	3225	4181
UQCRC1	4.60032e-56	0.496061	0.692	0.691	3.62156e-51	3225	4181
DBI	5.11592e-56	-0.338641	0.872	0.953	4.02745e-51	3225	4181
DMD	5.53946e-56	-1.22793	0.14	0.349	4.36089e-51	3225	4181
CXCL1	5.83356e-56	-1.15978	0.415	0.59	4.59241e-51	3225	4181
DCTN6	6.36948e-56	0.495868	0.771	0.794	5.01431e-51	3225	4181
ECM1	6.51329e-56	-0.895449	0.279	0.494	5.12752e-51	3225	4181
ANO4	6.86603e-56	-1.85929	0.067	0.214	5.40521e-51	3225	4181
PRPF31	7.59636e-56	0.538952	0.717	0.741	5.98016e-51	3225	4181
TPRA1	7.71726e-56	0.680929	0.505	0.465	6.07534e-51	3225	4181
CDKAL1	7.93095e-56	0.461709	0.711	0.723	6.24356e-51	3225	4181
COX7A1	8.4792e-56	-0.785746	0.348	0.583	6.67516e-51	3225	4181
ENSG00000305512	8.8381e-56	1.25472	0.264	0.189	6.9577e-51	3225	4181
BRF2	9.71319e-56	1.07226	0.339	0.237	7.64661e-51	3225	4181
CCT5	1.02511e-55	0.328621	0.874	0.913	8.07006e-51	3225	4181
GALE	1.14337e-55	-1.17999	0.146	0.328	9.00107e-51	3225	4181
UNC93B1	1.18194e-55	-1.04215	0.186	0.392	9.30469e-51	3225	4181
FAF2	1.20642e-55	0.416038	0.696	0.732	9.49746e-51	3225	4181
MICU3	1.277e-55	-0.97285	0.277	0.508	1.0053e-50	3225	4181
DAB2	1.37053e-55	-0.619388	0.684	0.852	1.07894e-50	3225	4181
PAM	1.7855e-55	-0.524188	0.767	0.924	1.40562e-50	3225	4181
SELENOF	1.8176e-55	0.3452	0.864	0.903	1.43089e-50	3225	4181
SINHCAF	2.11524e-55	0.588639	0.602	0.597	1.6652e-50	3225	4181
RAE1	2.16435e-55	0.819294	0.469	0.413	1.70386e-50	3225	4181
KAT5	2.18785e-55	0.850372	0.416	0.344	1.72236e-50	3225	4181
RNF168	2.36258e-55	0.813195	0.377	0.315	1.85991e-50	3225	4181
DEF8	2.60406e-55	0.496773	0.693	0.699	2.05002e-50	3225	4181
SAP30BP	2.74884e-55	0.566948	0.616	0.613	2.164e-50	3225	4181
GTPBP10	2.87701e-55	0.885685	0.339	0.252	2.2649e-50	3225	4181
OSBP	2.88883e-55	0.520076	0.581	0.59	2.2742e-50	3225	4181
RBM39	3.06257e-55	0.273778	0.849	0.921	2.41098e-50	3225	4181
PDZK1IP1	3.11704e-55	-0.153652	0.346	0.277	2.45386e-50	3225	4181
GTF3C1	3.21785e-55	0.518406	0.584	0.585	2.53322e-50	3225	4181
ABHD2	3.75067e-55	0.745699	0.524	0.499	2.95268e-50	3225	4181
FGF18	3.92541e-55	-1.91631	0.075	0.258	3.09024e-50	3225	4181
NECTIN2	4.26664e-55	-0.528616	0.548	0.762	3.35887e-50	3225	4181
JOSD2	4.46308e-55	-0.605746	0.416	0.647	3.51352e-50	3225	4181
SCAF11	4.55706e-55	0.348307	0.785	0.833	3.5875e-50	3225	4181
SUB1	4.96528e-55	-0.241239	0.938	0.988	3.90887e-50	3225	4181
BSDC1	5.06959e-55	0.547663	0.59	0.576	3.99098e-50	3225	4181
DHX40	5.22182e-55	0.767039	0.438	0.378	4.11083e-50	3225	4181
CCDC117	5.33475e-55	0.94803	0.367	0.293	4.19973e-50	3225	4181
PTPN14	5.50418e-55	-0.649605	0.598	0.805	4.33311e-50	3225	4181
CALR	6.14991e-55	-0.214229	0.975	0.997	4.84146e-50	3225	4181
CAPNS1	6.33342e-55	-0.499595	0.624	0.82	4.98592e-50	3225	4181
PSG5	6.4621e-55	-2.1221	0.051	0.191	5.08722e-50	3225	4181
FKBP7	7.15241e-55	-0.61462	0.401	0.619	5.63067e-50	3225	4181
PODXL	7.56554e-55	-0.889586	0.267	0.475	5.95589e-50	3225	4181
RARS1	8.45501e-55	0.443806	0.68	0.719	6.65612e-50	3225	4181
RTTN	8.71479e-55	1.20416	0.229	0.137	6.86063e-50	3225	4181
VPS11	1.04945e-54	0.928585	0.367	0.279	8.2617e-50	3225	4181
VPS4B	1.05138e-54	0.473104	0.633	0.657	8.27685e-50	3225	4181
ANTXR1	1.09601e-54	-0.360198	0.766	0.939	8.62821e-50	3225	4181
TOR1AIP1	1.11076e-54	0.61857	0.522	0.493	8.74437e-50	3225	4181
TNFRSF19	1.1173e-54	-1.51193	0.123	0.312	8.79586e-50	3225	4181
SDCBP2	1.14604e-54	1.63411	0.189	0.103	9.02212e-50	3225	4181
ENSG00000303038	1.23976e-54	-2.45855	0.036	0.197	9.7599e-50	3225	4181
LAMTOR3	1.25243e-54	0.635003	0.563	0.567	9.85965e-50	3225	4181
ENSG00000305344	1.4653e-54	-1.87629	0.049	0.219	1.15355e-49	3225	4181
RPL7A	1.47805e-54	-0.260782	0.998	1	1.16358e-49	3225	4181
HMCN1	1.56458e-54	-1.5612	0.092	0.263	1.2317e-49	3225	4181
MGST1	1.62751e-54	0.441719	0.883	0.844	1.28124e-49	3225	4181
GRHPR	1.71093e-54	-0.472437	0.597	0.793	1.34691e-49	3225	4181
TMEM33	1.72893e-54	0.542645	0.657	0.655	1.36108e-49	3225	4181
KHDC4	1.83393e-54	0.753988	0.422	0.366	1.44374e-49	3225	4181
PRDX6	1.93649e-54	-0.454684	0.896	0.959	1.52448e-49	3225	4181
C1S	1.94723e-54	-0.877148	0.264	0.461	1.53293e-49	3225	4181
ZNF701	2.0909e-54	1.29443	0.242	0.145	1.64604e-49	3225	4181
MCUR1	2.15283e-54	0.558202	0.626	0.616	1.69479e-49	3225	4181
PDE4B	2.15846e-54	0.51983	0.668	0.735	1.69923e-49	3225	4181
BCAT1	2.43645e-54	-1.88337	0.055	0.208	1.91807e-49	3225	4181
HERC6	2.84228e-54	-1.57867	0.113	0.28	2.23756e-49	3225	4181
PLEKHG2	2.85476e-54	-1.40986	0.117	0.309	2.24738e-49	3225	4181
APRT	2.93897e-54	-0.437902	0.734	0.881	2.31367e-49	3225	4181
RPL26L1	3.48035e-54	0.399019	0.771	0.831	2.73987e-49	3225	4181
SHISA5	3.63696e-54	-0.541024	0.599	0.8	2.86316e-49	3225	4181
TRIM52	3.89326e-54	1.24132	0.232	0.144	3.06493e-49	3225	4181
COX5B	4.27873e-54	0.31738	0.908	0.956	3.36839e-49	3225	4181
ENSG00000294115	4.58376e-54	0.825811	0.163	0.254	3.60852e-49	3225	4181
LSR	5.6171e-54	-0.91047	0.202	0.38	4.42201e-49	3225	4181
SPR	5.98136e-54	0.885301	0.394	0.342	4.70876e-49	3225	4181
TYMP	6.0817e-54	-1.36707	0.099	0.242	4.78776e-49	3225	4181
UBAC2	6.17881e-54	0.504256	0.666	0.685	4.86421e-49	3225	4181
HNRNPA1L3	6.31818e-54	-0.930142	0.156	0.357	4.97392e-49	3225	4181
RCN1	6.35336e-54	-0.434803	0.66	0.843	5.00162e-49	3225	4181
THAP3	7.10499e-54	1.05407	0.343	0.259	5.59334e-49	3225	4181
MPHOSPH8	7.29978e-54	0.424605	0.758	0.797	5.74668e-49	3225	4181
MRPL50	7.89769e-54	0.50696	0.685	0.704	6.21738e-49	3225	4181
SOCS3	8.14198e-54	-0.029692	0.285	0.496	6.40969e-49	3225	4181
TADA3	8.82706e-54	-0.648452	0.415	0.628	6.94902e-49	3225	4181
EHD1	9.23829e-54	-0.890256	0.226	0.459	7.27275e-49	3225	4181
LSM14A	9.3451e-54	0.404478	0.723	0.759	7.35684e-49	3225	4181
PPP1R2	9.81274e-54	0.504994	0.72	0.731	7.72498e-49	3225	4181
JPX	1.0898e-53	0.486518	0.687	0.704	8.57932e-49	3225	4181
PGAM1	1.12986e-53	-0.366675	0.842	0.935	8.89468e-49	3225	4181
SART3	1.27524e-53	0.670764	0.458	0.408	1.00392e-48	3225	4181
MRFAP1L1	1.29456e-53	0.566264	0.571	0.562	1.01913e-48	3225	4181
RLIG1	1.41964e-53	0.753643	0.452	0.407	1.11759e-48	3225	4181
L1CAM	1.5223e-53	-1.92971	0.061	0.226	1.19841e-48	3225	4181
PIGG	1.56371e-53	0.784603	0.406	0.342	1.23102e-48	3225	4181
METTL14	1.56979e-53	0.769632	0.388	0.332	1.2358e-48	3225	4181
TRAM2	1.66242e-53	-0.753849	0.436	0.656	1.30872e-48	3225	4181
TMOD3	1.70951e-53	-0.529459	0.688	0.854	1.3458e-48	3225	4181
TRA2A	1.70988e-53	-0.628212	0.508	0.744	1.34608e-48	3225	4181
DBF4	1.71898e-53	1.05317	0.336	0.249	1.35325e-48	3225	4181
TAP1	1.85318e-53	-0.738113	0.398	0.593	1.4589e-48	3225	4181
BZW1	1.94065e-53	0.25306	0.906	0.939	1.52776e-48	3225	4181
MAPK8	2.20322e-53	-0.719201	0.601	0.785	1.73446e-48	3225	4181
ESR1	2.46002e-53	-1.75771	0.159	0.358	1.93663e-48	3225	4181
RPS15P4	2.51418e-53	0.591764	0.684	0.766	1.97926e-48	3225	4181
ALDH1L1	2.84633e-53	-2.20457	0.035	0.176	2.24075e-48	3225	4181
HNMT	2.85066e-53	-0.979022	0.229	0.436	2.24415e-48	3225	4181
WFDC1	2.96101e-53	-3.02565	0.027	0.144	2.33102e-48	3225	4181
TRPT1	3.70826e-53	-0.950429	0.206	0.409	2.91929e-48	3225	4181
TRIM72	3.89766e-53	-2.82829	0.03	0.184	3.0684e-48	3225	4181
TNS1	4.16332e-53	-1.54084	0.104	0.271	3.27753e-48	3225	4181
MAFG	4.95082e-53	0.591147	0.583	0.542	3.89748e-48	3225	4181
CDC5L	6.77846e-53	0.497287	0.649	0.68	5.33627e-48	3225	4181
CEP120	6.80613e-53	1.00484	0.287	0.207	5.35806e-48	3225	4181
BNIP2	7.48412e-53	0.474422	0.658	0.682	5.8918e-48	3225	4181
AKR7A2	7.89661e-53	-0.453722	0.629	0.812	6.21653e-48	3225	4181
ERBIN	8.09046e-53	-0.635385	0.751	0.884	6.36913e-48	3225	4181
BBIP1	8.43943e-53	0.619298	0.551	0.532	6.64385e-48	3225	4181
RBM33	8.84575e-53	0.551956	0.549	0.537	6.96373e-48	3225	4181
MED30	9.19827e-53	0.853592	0.455	0.398	7.24125e-48	3225	4181
CHD3	9.62536e-53	-0.925736	0.22	0.449	7.57747e-48	3225	4181
UTP23	1.03307e-52	0.76825	0.442	0.387	8.13271e-48	3225	4181
PCMT1	1.10577e-52	0.358484	0.878	0.91	8.7051e-48	3225	4181
KLHL24	1.16493e-52	0.512857	0.614	0.544	9.17083e-48	3225	4181
CDC40	1.23043e-52	0.588274	0.599	0.59	9.68642e-48	3225	4181
KGD4	1.33197e-52	0.424325	0.679	0.722	1.04858e-47	3225	4181
ZNF770	1.35498e-52	0.623678	0.536	0.513	1.06669e-47	3225	4181
RASL11A	1.39119e-52	-1.90387	0.054	0.195	1.0952e-47	3225	4181
ZNF677	1.43675e-52	0.988535	0.342	0.267	1.13107e-47	3225	4181
CD24	1.56603e-52	-0.541575	0.586	0.743	1.23285e-47	3225	4181
MLH3	1.63243e-52	0.921533	0.342	0.269	1.28511e-47	3225	4181
STING1	1.72522e-52	-1.02271	0.191	0.383	1.35816e-47	3225	4181
RASGRP2	1.74076e-52	-2.43926	0.026	0.14	1.37039e-47	3225	4181
SMNDC1	1.74537e-52	0.560125	0.574	0.569	1.37403e-47	3225	4181
COPS8	1.76362e-52	0.478294	0.709	0.723	1.38839e-47	3225	4181
COL4A2	1.89017e-52	-0.437784	0.751	0.923	1.48801e-47	3225	4181
PIGL	2.07022e-52	0.800616	0.421	0.353	1.62976e-47	3225	4181
CCM2	2.09799e-52	-0.846439	0.26	0.485	1.65162e-47	3225	4181
RAB3B	2.2301e-52	-0.869335	0.395	0.604	1.75562e-47	3225	4181
SP110	2.32362e-52	-1.54907	0.158	0.333	1.82925e-47	3225	4181
LINC02966	2.36283e-52	-1.63445	0.072	0.217	1.86011e-47	3225	4181
ABHD17A	2.37738e-52	-0.850744	0.287	0.516	1.87157e-47	3225	4181
TMEM243	2.55668e-52	0.647223	0.572	0.552	2.01272e-47	3225	4181
MT-ND4	2.56776e-52	-0.151955	0.985	0.999	2.02144e-47	3225	4181
RBM15	3.10569e-52	1.32496	0.221	0.141	2.44492e-47	3225	4181
PROX1	3.13953e-52	1.8767	0.117	0.044	2.47157e-47	3225	4181
HYOU1	3.22666e-52	0.64306	0.634	0.629	2.54016e-47	3225	4181
ITPA	3.30786e-52	-0.433493	0.644	0.817	2.60408e-47	3225	4181
SLBP	3.48765e-52	0.513501	0.661	0.665	2.74562e-47	3225	4181
RHBDF1	3.49552e-52	-1.01731	0.142	0.343	2.75181e-47	3225	4181
MRPL27	3.7068e-52	0.43361	0.747	0.783	2.91814e-47	3225	4181
CRCP	3.75697e-52	0.745778	0.437	0.407	2.95764e-47	3225	4181
ENSG00000299390	3.80367e-52	-2.16542	0.044	0.211	2.9944e-47	3225	4181
SNHG25	3.83481e-52	1.378	0.427	0.425	3.01892e-47	3225	4181
SEC11A	4.21394e-52	-0.247031	0.934	0.981	3.31738e-47	3225	4181
ZSWIM6	4.30838e-52	-0.864496	0.68	0.822	3.39173e-47	3225	4181
AUP1	4.62717e-52	0.40269	0.781	0.812	3.64269e-47	3225	4181
GLT8D2	4.80744e-52	-1.10743	0.144	0.341	3.78461e-47	3225	4181
ALKBH2	4.81711e-52	0.988719	0.318	0.246	3.79223e-47	3225	4181
ZFP36L1	4.81726e-52	-0.61409	0.708	0.87	3.79234e-47	3225	4181
ARF4	4.94944e-52	-0.230536	0.927	0.987	3.89639e-47	3225	4181
RPS27L	5.03051e-52	0.344535	0.986	0.999	3.96022e-47	3225	4181
ZNF644	5.41641e-52	0.477437	0.691	0.69	4.26401e-47	3225	4181
CSNK2A2	5.84632e-52	0.513313	0.55	0.56	4.60246e-47	3225	4181
GPATCH4	6.10511e-52	0.514808	0.537	0.54	4.80619e-47	3225	4181
PAPOLG	6.34485e-52	0.984438	0.28	0.189	4.99492e-47	3225	4181
UPP1	6.60057e-52	0.565909	0.711	0.698	5.19623e-47	3225	4181
PLEKHB2	7.05495e-52	0.353288	0.776	0.794	5.55394e-47	3225	4181
PLCB1	7.11916e-52	-1.02797	0.289	0.477	5.60449e-47	3225	4181
LAMTOR1	7.53314e-52	-0.274155	0.894	0.974	5.93039e-47	3225	4181
CFAP161	8.38523e-52	-2.94619	0.045	0.212	6.60118e-47	3225	4181
STK32C	8.96978e-52	1.14363	0.287	0.215	7.06137e-47	3225	4181
CAPN1	1.11597e-51	-0.610721	0.421	0.639	8.78534e-47	3225	4181
NADSYN1	1.116e-51	0.962832	0.342	0.277	8.7856e-47	3225	4181
GCHFR	1.14451e-51	0.997206	0.277	0.269	9.01005e-47	3225	4181
PLXNA3	1.25786e-51	-1.16649	0.136	0.33	9.90239e-47	3225	4181
EPC2	1.41543e-51	0.562113	0.574	0.542	1.11428e-46	3225	4181
RAB21	1.81052e-51	0.396202	0.716	0.747	1.42532e-46	3225	4181
RBFOX2	1.84985e-51	-0.471023	0.694	0.866	1.45628e-46	3225	4181
TES	1.88215e-51	-0.788094	0.326	0.57	1.4817e-46	3225	4181
ENSG00000293110	1.94022e-51	1.25737	0.263	0.182	1.52742e-46	3225	4181
COX5A	1.99818e-51	0.349215	0.85	0.921	1.57305e-46	3225	4181
CLDN12	2.36413e-51	1.08139	0.285	0.225	1.86114e-46	3225	4181
SPRY2	2.45907e-51	0.786243	0.599	0.626	1.93588e-46	3225	4181
CCDC66	2.48178e-51	0.701904	0.482	0.436	1.95375e-46	3225	4181
ENSG00000297649	2.59567e-51	0.571939	0.597	0.619	2.04342e-46	3225	4181
ITGB1BP1	2.94269e-51	-0.490967	0.634	0.799	2.3166e-46	3225	4181
ENSG00000295115	2.97401e-51	-1.85691	0.054	0.216	2.34126e-46	3225	4181
TPGS2	3.05066e-51	-0.579983	0.558	0.76	2.4016e-46	3225	4181
KCTD2	3.06461e-51	1.01618	0.274	0.188	2.41259e-46	3225	4181
ZNF780B	3.29053e-51	1.03709	0.264	0.185	2.59044e-46	3225	4181
SASS6	3.52492e-51	1.28588	0.229	0.153	2.77496e-46	3225	4181
KIAA1549L	3.71917e-51	-2.62619	0.02	0.141	2.92788e-46	3225	4181
MT-ATP8	3.87409e-51	0.327608	0.83	0.904	3.04984e-46	3225	4181
DNAJC25	3.92647e-51	0.880115	0.374	0.31	3.09107e-46	3225	4181
CTSB	4.14547e-51	-0.352029	0.911	0.981	3.26348e-46	3225	4181
DPF2	4.19688e-51	0.522088	0.624	0.62	3.30395e-46	3225	4181
KLHL28	4.25913e-51	0.826082	0.394	0.321	3.35296e-46	3225	4181
S100A16	4.29059e-51	-0.505639	0.774	0.889	3.37773e-46	3225	4181
NUP214	4.51225e-51	0.653405	0.464	0.423	3.55222e-46	3225	4181
TRIT1	4.65949e-51	0.975297	0.308	0.222	3.66814e-46	3225	4181
ZHX3	5.1188e-51	-0.803433	0.292	0.532	4.02972e-46	3225	4181
SHC1	5.31057e-51	-0.45514	0.692	0.848	4.1807e-46	3225	4181
GLO1	5.32055e-51	0.380025	0.681	0.752	4.18855e-46	3225	4181
WDR74	5.47817e-51	0.686809	0.509	0.456	4.31263e-46	3225	4181
SMIM10L1	5.55224e-51	0.546386	0.567	0.566	4.37094e-46	3225	4181
ZNF525	5.56431e-51	1.49702	0.161	0.08	4.38045e-46	3225	4181
ENSG00000293732	5.87402e-51	-1.16388	0.162	0.345	4.62427e-46	3225	4181
ZNHIT6	6.01549e-51	0.719316	0.462	0.41	4.73563e-46	3225	4181
CEP112	6.21658e-51	-0.993659	0.196	0.416	4.89394e-46	3225	4181
EIF4A3	6.40795e-51	0.45129	0.789	0.854	5.0446e-46	3225	4181
SRM	6.62654e-51	-0.510005	0.615	0.785	5.21668e-46	3225	4181
RNF114	6.84745e-51	0.558832	0.643	0.659	5.39059e-46	3225	4181
STX2	7.1735e-51	-1.00282	0.203	0.414	5.64727e-46	3225	4181
WSB2	7.62324e-51	-0.683761	0.424	0.638	6.00132e-46	3225	4181
VPS29	7.69645e-51	-0.336815	0.798	0.917	6.05895e-46	3225	4181
TK1	8.34095e-51	-2.84872	0.026	0.141	6.56633e-46	3225	4181
LRP1	9.57946e-51	-0.736024	0.344	0.573	7.54133e-46	3225	4181
COL13A1	9.6147e-51	-1.92765	0.048	0.192	7.56908e-46	3225	4181
ZNF106	1.02508e-50	0.502346	0.565	0.563	8.06986e-46	3225	4181
TGFBI	1.05687e-50	-1.25971	0.14	0.297	8.32011e-46	3225	4181
PLEC	1.15367e-50	-0.884614	0.228	0.452	9.08215e-46	3225	4181
EVA1C	1.20713e-50	-0.628497	0.427	0.672	9.50298e-46	3225	4181
SLC25A53	1.22656e-50	0.910851	0.309	0.225	9.65597e-46	3225	4181
WASF2	1.24871e-50	0.290508	0.793	0.83	9.83037e-46	3225	4181
PREPL	1.3399e-50	0.616667	0.466	0.443	1.05482e-45	3225	4181
YIPF3	1.52485e-50	-0.405394	0.661	0.815	1.20042e-45	3225	4181
C8orf44	1.92851e-50	1.77269	0.144	0.06	1.5182e-45	3225	4181
MYSM1	1.93476e-50	0.720867	0.448	0.393	1.52312e-45	3225	4181
NIPSNAP3A	2.12364e-50	-1.09041	0.142	0.33	1.67181e-45	3225	4181
TNIP2	2.20252e-50	0.60239	0.554	0.545	1.73391e-45	3225	4181
NELFCD	2.23391e-50	0.670909	0.496	0.458	1.75862e-45	3225	4181
MEA1	2.54647e-50	-0.525014	0.502	0.707	2.00468e-45	3225	4181
CLCN7	2.70081e-50	0.823223	0.414	0.354	2.12619e-45	3225	4181
SRSF10	2.89152e-50	-0.501136	0.585	0.794	2.27632e-45	3225	4181
ITIH5	3.04597e-50	-2.5692	0.062	0.21	2.39791e-45	3225	4181
TULP3	3.19065e-50	0.707193	0.472	0.433	2.51181e-45	3225	4181
RBMS2	3.2442e-50	-0.87663	0.333	0.561	2.55397e-45	3225	4181
AMN1	3.28167e-50	0.870502	0.38	0.322	2.58347e-45	3225	4181
PCNX1	3.32176e-50	0.623663	0.568	0.596	2.61502e-45	3225	4181
SCN1B	3.78656e-50	-1.26927	0.1	0.267	2.98093e-45	3225	4181
TACSTD2	4.07561e-50	-0.637687	0.403	0.417	3.20848e-45	3225	4181
CTHRC1	4.13571e-50	-1.10956	0.183	0.353	3.2558e-45	3225	4181
PLXDC2	4.2666e-50	-1.31453	0.167	0.352	3.35884e-45	3225	4181
BCKDK	4.66099e-50	-1.00599	0.156	0.346	3.66932e-45	3225	4181
ZSCAN9	4.83062e-50	1.19913	0.239	0.146	3.80286e-45	3225	4181
MIGA1	4.85924e-50	0.613162	0.489	0.457	3.82539e-45	3225	4181
GPN1	4.89039e-50	0.763965	0.436	0.395	3.84991e-45	3225	4181
IL19	5.55214e-50	-2.42798	0.045	0.165	4.37087e-45	3225	4181
HSPA4L	5.79435e-50	0.938454	0.281	0.208	4.56154e-45	3225	4181
MEIS3	6.31233e-50	-1.06495	0.149	0.334	4.96932e-45	3225	4181
[truncated: 9,836 more rows]

## Sheet: in vivo integration
	prediction.score.Mesenchymal_lineage	prediction.score.Endothelial_lineage	prediction.score.Epithelial_lineage	prediction.score.Immune_lineage	prediction.score.SOX9_basalis	prediction.score.SOX9_functionalis_I	prediction.score.SOX9_functionalis_II	prediction.score.preGlandular	prediction.score.Glandular	prediction.score.Glandular_secretory	prediction.score.Glandular_secretory_FGF7	prediction.score.SOX9_luminal	prediction.score.preLuminal	prediction.score.Luminal	prediction.score.preCiliated	prediction.score.Ciliated	prediction.score.MUC5B	prediction.score.KRT5	prediction.score.eStromal_MMPs	prediction.score.eStromal	prediction.score.eStromal_cycling	prediction.score.dStromal_early	prediction.score.dStromal_mid	prediction.score.dStromal_late
Cycling epithelium	0.211986	0.0541352	0.615929	0.11795	3.02038e-05	0.0253501	0.0708149	0.0941081	0.0504038	0.0449901	0.00449139	0.0215876	0.0600541	0.0895689	0.00400625	0.0169102	0.00311247	0.00242555	0.00128556	0.053278	0.0724114	0.0139911	0.052432	0.00262168
Luminal-like epithelium	0.150232	0.0447104	0.737028	0.0680289	0.000351045	0.0301575	0.0879575	0.087704	0.0892112	0.0527623	0.008436	0.0417899	0.0763277	0.183558	0.00211927	0.0293667	0.00229011	0.00418629	0.00240851	0.04927	0.00720593	0.0220213	0.0535657	0.00412474
HT epithelium I	0.116137	0.0270226	0.789868	0.0669719	3.01696e-05	0.0120552	0.111743	0.0378533	0.187899	0.213437	0.0142537	0.00412463	0.0164211	0.114853	0.000766967	0.0282076	0.0222189	0.00283938	0.000228064	0.0347065	0.00477595	0.00941013	0.0543803	0.00517181
HT epithelium II	0.153506	0.0440857	0.681085	0.121323	1.9305e-06	0.0168722	0.0355307	0.0440739	0.199056	0.161525	0.0174842	0.0389033	0.0253736	0.0675719	0.00164228	0.0142224	0.0132963	0.0220054	0.00295809	0.0577639	0.00494347	0.0168	0.0563374	0.00882574
Stromal	0.961343	0.0332209	0.000355391	0.0050808	0	1.23477e-05	9.12985e-05	4.02302e-05	1.46521e-05	7.46113e-05	5.13071e-06	2.27112e-05	3.5513e-05	2.77828e-05	3.69146e-06	5.68549e-06	0	5.95032e-06	0.00303037	0.438662	0.0266229	0.0974676	0.251474	0.0213306
HT stroma	0.755203	0.106378	0.000752978	0.137666	0	0	8.10078e-05	0.000109624	0.000214079	0.00011655	5.6553e-07	7.05619e-07	4.52817e-05	0.000156899	2.07396e-05	0	3.5517e-06	0	0.00731826	0.253049	0.00704501	0.128748	0.248757	0.0113962
Myofibroblast	0.910295	0.0131099	0.00290227	0.0736932	0	4.00916e-05	0.000809282	0.000619788	0.000189106	0.000588592	0	2.57868e-05	1.10194e-05	0.000268461	0	0	0	0	0.00268678	0.58455	0.00893527	0.076302	0.119601	0.00339384

## Sheet: Bartplot_data
label	grouping	count	label.count.total.per.facet	percent
Cycling epithelium	SZ09TE_CNT	993	5605	0.177163
HT epithelium I	SZ09TE_CNT	3	5605	0.000535236
HT epithelium II	SZ09TE_CNT	11	5605	0.00196253
HT stroma	SZ09TE_CNT	154	5605	0.0274755
Luminal-like epithelium	SZ09TE_CNT	2902	5605	0.517752
Myofibroblast	SZ09TE_CNT	96	5605	0.0171276
Stroma	SZ09TE_CNT	1446	5605	0.257984
Cycling epithelium	SZ09TE_HT	237	3408	0.0695423
HT epithelium I	SZ09TE_HT	1435	3408	0.421068
HT epithelium II	SZ09TE_HT	846	3408	0.248239
HT stroma	SZ09TE_HT	871	3408	0.255575
Luminal-like epithelium	SZ09TE_HT	19	3408	0.00557512
Myofibroblast	SZ09TE_HT	0	3408	0
Stroma	SZ09TE_HT	0	3408	0
Cycling epithelium	SZ10TE_CNT	839	6412	0.130848
HT epithelium I	SZ10TE_CNT	403	6412	0.0628509
HT epithelium II	SZ10TE_CNT	42	6412	0.00655022
HT stroma	SZ10TE_CNT	109	6412	0.0169994
Luminal-like epithelium	SZ10TE_CNT	2859	6412	0.445883
Myofibroblast	SZ10TE_CNT	180	6412	0.0280724
Stroma	SZ10TE_CNT	1980	6412	0.308796
Cycling epithelium	SZ10TE_HT	147	4253	0.0345638
HT epithelium I	SZ10TE_HT	1355	4253	0.318599
HT epithelium II	SZ10TE_HT	1225	4253	0.288032
HT stroma	SZ10TE_HT	1484	4253	0.34893
Luminal-like epithelium	SZ10TE_HT	38	4253	0.00893487
Myofibroblast	SZ10TE_HT	2	4253	0.000470256
Stroma	SZ10TE_HT	2	4253	0.000470256
Cycling epithelium	SZ25TE_CNT	1540	6742	0.228419
HT epithelium I	SZ25TE_CNT	473	6742	0.0701572
HT epithelium II	SZ25TE_CNT	645	6742	0.0956689
HT stroma	SZ25TE_CNT	332	6742	0.0492435
Luminal-like epithelium	SZ25TE_CNT	3025	6742	0.44868
Myofibroblast	SZ25TE_CNT	6	6742	0.000889944
Stroma	SZ25TE_CNT	721	6742	0.106942
Cycling epithelium	SZ25TE_HT	166	1792	0.0926339
HT epithelium I	SZ25TE_HT	528	1792	0.294643
HT epithelium II	SZ25TE_HT	696	1792	0.388393
HT stroma	SZ25TE_HT	275	1792	0.15346
Luminal-like epithelium	SZ25TE_HT	14	1792	0.0078125
Myofibroblast	SZ25TE_HT	81	1792	0.0452009
Stroma	SZ25TE_HT	32	1792	0.0178571

## Sheet: CCC_No HT
source	target	ligand	receptor	prob	pval	interaction_name	interaction_name_2	pathway_name	annotation	evidence
Stroma	Cycling epithelium	TGFB1	TGFbR1_R2	0.00240288	0	TGFB1_TGFBR1_TGFBR2	TGFB1 - (TGFBR1+TGFBR2)	TGFb	Secreted Signaling	KEGG: hsa04350
Stroma	Epithelium	TGFB1	TGFbR1_R2	0.00238618	0	TGFB1_TGFBR1_TGFBR2	TGFB1 - (TGFBR1+TGFBR2)	TGFb	Secreted Signaling	KEGG: hsa04350
Stroma	Stroma	TGFB1	TGFbR1_R2	0.00244352	0	TGFB1_TGFBR1_TGFBR2	TGFB1 - (TGFBR1+TGFBR2)	TGFb	Secreted Signaling	KEGG: hsa04350
Stroma	Cycling epithelium	TGFB2	TGFbR1_R2	0.000681532	0	TGFB2_TGFBR1_TGFBR2	TGFB2 - (TGFBR1+TGFBR2)	TGFb	Secreted Signaling	KEGG: hsa04350
Stroma	Epithelium	TGFB2	TGFbR1_R2	0.000676739	0	TGFB2_TGFBR1_TGFBR2	TGFB2 - (TGFBR1+TGFBR2)	TGFb	Secreted Signaling	KEGG: hsa04350
Stroma	Myofibroblast	TGFB2	TGFbR1_R2	0.000248462	0	TGFB2_TGFBR1_TGFBR2	TGFB2 - (TGFBR1+TGFBR2)	TGFb	Secreted Signaling	KEGG: hsa04350
Stroma	Stroma	TGFB2	TGFbR1_R2	0.000692936	0	TGFB2_TGFBR1_TGFBR2	TGFB2 - (TGFBR1+TGFBR2)	TGFb	Secreted Signaling	KEGG: hsa04350
Cycling epithelium	Stroma	TGFB1	ACVR1B_TGFbR2	0.00100665	0	TGFB1_ACVR1B_TGFBR2	TGFB1 - (ACVR1B+TGFBR2)	TGFb	Secreted Signaling	PMID: 27449815
Epithelium	Stroma	TGFB1	ACVR1B_TGFbR2	0.00104375	0	TGFB1_ACVR1B_TGFBR2	TGFB1 - (ACVR1B+TGFBR2)	TGFb	Secreted Signaling	PMID: 27449815
Stroma	Stroma	TGFB1	ACVR1B_TGFbR2	0.00328447	0	TGFB1_ACVR1B_TGFBR2	TGFB1 - (ACVR1B+TGFBR2)	TGFb	Secreted Signaling	PMID: 27449815
Stroma	Cycling epithelium	TGFB2	ACVR1B_TGFbR2	0.000152816	0	TGFB2_ACVR1B_TGFBR2	TGFB2 - (ACVR1B+TGFBR2)	TGFb	Secreted Signaling	PMID: 27449815
Stroma	Epithelium	TGFB2	ACVR1B_TGFbR2	0.000158846	0	TGFB2_ACVR1B_TGFBR2	TGFB2 - (ACVR1B+TGFBR2)	TGFb	Secreted Signaling	PMID: 27449815
Cycling epithelium	Stroma	TGFB2	ACVR1B_TGFbR2	0.000188018	0	TGFB2_ACVR1B_TGFBR2	TGFB2 - (ACVR1B+TGFBR2)	TGFb	Secreted Signaling	PMID: 27449815
Epithelium	Stroma	TGFB2	ACVR1B_TGFbR2	0.000183019	0	TGFB2_ACVR1B_TGFBR2	TGFB2 - (ACVR1B+TGFBR2)	TGFb	Secreted Signaling	PMID: 27449815
Stroma	Stroma	TGFB2	ACVR1B_TGFbR2	0.000931951	0	TGFB2_ACVR1B_TGFBR2	TGFB2 - (ACVR1B+TGFBR2)	TGFb	Secreted Signaling	PMID: 27449815
Cycling epithelium	Stroma	TGFB3	ACVR1B_TGFbR2	0.00100938	0	TGFB3_ACVR1B_TGFBR2	TGFB3 - (ACVR1B+TGFBR2)	TGFb	Secreted Signaling	PMID: 27449815
Epithelium	Stroma	TGFB3	ACVR1B_TGFbR2	0.00101062	0	TGFB3_ACVR1B_TGFBR2	TGFB3 - (ACVR1B+TGFBR2)	TGFb	Secreted Signaling	PMID: 27449815
Stroma	Stroma	TGFB3	ACVR1B_TGFbR2	0.000932113	0	TGFB3_ACVR1B_TGFBR2	TGFB3 - (ACVR1B+TGFBR2)	TGFb	Secreted Signaling	PMID: 27449815
Stroma	Cycling epithelium	TGFB1	ACVR1_TGFbR	0.000781651	0	TGFB1_ACVR1_TGFBR1	TGFB1 - (ACVR1+TGFBR1)	TGFb	Secreted Signaling	PMID: 29376829
Stroma	Epithelium	TGFB1	ACVR1_TGFbR	0.000727055	0	TGFB1_ACVR1_TGFBR1	TGFB1 - (ACVR1+TGFBR1)	TGFb	Secreted Signaling	PMID: 29376829
Cycling epithelium	Stroma	TGFB1	ACVR1_TGFbR	0.000660204	0	TGFB1_ACVR1_TGFBR1	TGFB1 - (ACVR1+TGFBR1)	TGFb	Secreted Signaling	PMID: 29376829
Epithelium	Stroma	TGFB1	ACVR1_TGFbR	0.000658373	0	TGFB1_ACVR1_TGFBR1	TGFB1 - (ACVR1+TGFBR1)	TGFb	Secreted Signaling	PMID: 29376829
Stroma	Stroma	TGFB1	ACVR1_TGFbR	0.00192013	0	TGFB1_ACVR1_TGFBR1	TGFB1 - (ACVR1+TGFBR1)	TGFb	Secreted Signaling	PMID: 29376829
Stroma	Cycling epithelium	TGFB2	ACVR1_TGFbR	0.000221414	0	TGFB2_ACVR1_TGFBR1	TGFB2 - (ACVR1+TGFBR1)	TGFb	Secreted Signaling	PMID: 29376829
Stroma	Epithelium	TGFB2	ACVR1_TGFbR	0.000205941	0	TGFB2_ACVR1_TGFBR1	TGFB2 - (ACVR1+TGFBR1)	TGFb	Secreted Signaling	PMID: 29376829
Cycling epithelium	Stroma	TGFB2	ACVR1_TGFbR	0.000123269	0	TGFB2_ACVR1_TGFBR1	TGFB2 - (ACVR1+TGFBR1)	TGFb	Secreted Signaling	PMID: 29376829
Epithelium	Stroma	TGFB2	ACVR1_TGFbR	0.000115404	0.01	TGFB2_ACVR1_TGFBR1	TGFB2 - (ACVR1+TGFBR1)	TGFb	Secreted Signaling	PMID: 29376829
Stroma	Stroma	TGFB2	ACVR1_TGFbR	0.000544351	0	TGFB2_ACVR1_TGFBR1	TGFB2 - (ACVR1+TGFBR1)	TGFb	Secreted Signaling	PMID: 29376829
Cycling epithelium	Stroma	TGFB3	ACVR1_TGFbR	0.000662	0	TGFB3_ACVR1_TGFBR1	TGFB3 - (ACVR1+TGFBR1)	TGFb	Secreted Signaling	PMID: 29376829
Epithelium	Stroma	TGFB3	ACVR1_TGFbR	0.000637468	0	TGFB3_ACVR1_TGFBR1	TGFB3 - (ACVR1+TGFBR1)	TGFb	Secreted Signaling	PMID: 29376829
Stroma	Stroma	TGFB3	ACVR1_TGFbR	0.000544446	0	TGFB3_ACVR1_TGFBR1	TGFB3 - (ACVR1+TGFBR1)	TGFb	Secreted Signaling	PMID: 29376829
Cycling epithelium	Stroma	BMP2	BMPR1A_ACVR2A	0.000356802	0	BMP2_BMPR1A_ACVR2A	BMP2 - (BMPR1A+ACVR2A)	BMP	Secreted Signaling	KEGG: hsa04350; PMID:26893264
Epithelium	Stroma	BMP2	BMPR1A_ACVR2A	0.00041607	0	BMP2_BMPR1A_ACVR2A	BMP2 - (BMPR1A+ACVR2A)	BMP	Secreted Signaling	KEGG: hsa04350; PMID:26893264
[truncated: 2,397 more rows]

## Sheet: CCC_HT
source	target	ligand	receptor	prob	pval	interaction_name	interaction_name_2	pathway_name	annotation	evidence
[truncated: 2,385 more rows]
